# Supplementary material for: Integrative analysis reveals clinical phenotypes and oncogenic potentials of long non-coding RNAs across 15 cancer types
Source: Oncotarget. 2016 Apr 27;7(23):35044–55. doi: 10.18632/oncotarget.9037 (PMC5085208; doi:10.18632/oncotarget.9037)
Supplement: Supplementary file 2 [file oncotarget-07-35044-s002.xlsx]

## Sheet: Sheet1
Dysregualted lncRNAs across 15 cancer types
Gene Symbol	Number	Cancer Type	log2(FC)	P Value	FDR
LOC100128593	13	BLCA,BRCA,COADREAD,GBM,HNSC,KICH,KIRC,KIRP,LUAD,LUSC,PRAD,STAD,UCEC,	-3.49452123784963,-3.65053160559537,-3.20583933384423,-1.43080478874172,-1.36303293890287,-1.88383921835089,-1.24476784958805,-2.07472634320886,-3.24065284192753,-4.1363357093537,-1.469582170456,-1.89749319004458,-3.88965372139869,	2.20001414032264e-14,1.84356413645418e-128,1.65580087258848e-54,0.0131790939866005,1.58108378200623e-08,1.16158687987947e-08,6.95764884471224e-11,1.02215673576299e-13,2.15041414185102e-45,1.71857656584005e-75,2.1069889404535e-16,3.2567308862111e-12,7.24784259797253e-47,	2.19781412618232e-12,2.63102938902533e-126,1.03384066982243e-52,0.0436340292259025,1.44908504424241e-07,5.33431048089726e-08,2.1062700593538e-10,1.26065997410769e-12,1.65251055977628e-43,1.43071499106184e-73,2.80650926868406e-15,2.03342134707806e-10,6.03382896281214e-45,
PGM5-AS1	13	BLCA,BRCA,COADREAD,HNSC,KICH,KIRC,KIRP,LUAD,LUSC,PRAD,STAD,THCA,UCEC,	-8.01121846591481,-4.26397818326276,-5.24249124106987,-1.34568475393743,-1.41997108207873,-2.19641416340939,-2.66440850543084,-3.07154622167287,-4.01559535158387,-2.90610342881153,-4.53395186976963,-2.17618633071418,-5.56889947671771,	8.46723189557531e-37,1.07015214959566e-143,5.87301963792259e-102,1.28920936103644e-07,0.000959933677280886,1.00014038862741e-40,4.28007658103989e-21,8.480841368465e-37,5.89865760207999e-63,2.15899058884128e-23,5.30862022785701e-24,1.19297993136358e-26,2.74481400852339e-74,	8.45876466367973e-34,2.67270499361516e-141,2.93357330914233e-99,9.47000111526031e-07,0.00224059285888693,1.33218699765171e-39,1.06894912611471e-19,3.38894421083862e-35,3.92850596298527e-61,5.82927458987147e-22,5.30331160762916e-21,3.97262317144073e-25,1.37103459725743e-71,
ADAMTS9-AS2	12	BLCA,BRCA,COADREAD,HNSC,KICH,KIRP,LIHC,LUAD,LUSC,PRAD,STAD,UCEC,	-4.95091515851788,-3.86996233245659,-3.66130838570693,-1.58354198387677,-5.8372591946959,-1.53152792848095,-1.67865872923685,-2.80480711282378,-4.20090370698045,-2.30866830530941,-2.59513614449313,-3.82894749399894,	7.07234938524571e-27,2.05978677522005e-173,4.31398403765849e-77,4.33214220594213e-11,4.59593582778671e-41,1.00238858452722e-11,2.92966812935138e-08,4.08419210100602e-41,2.61695145380685e-101,1.04861604882857e-32,7.99335244200009e-17,9.98635013917756e-62,	3.53263851793023e-24,2.05772698844483e-170,8.61934010724166e-75,7.33527129446811e-10,2.29566994597946e-38,1.05409073257125e-10,4.72054590519681e-07,2.27092902513797e-39,1.30716725117652e-98,1.04756743277974e-30,2.66178636318603e-14,1.66272729817306e-59,
CADM3-AS1	12	BLCA,BRCA,COADREAD,GBM,HNSC,KICH,KIRC,LUAD,LUSC,STAD,THCA,UCEC,	-3.94550736678323,-3.76037700277611,-3.18691059257574,-2.81174940317958,-1.79040119732167,-1.64727241650157,1.65073137643412,-3.12978294004069,-4.11805723440602,-2.41716854661731,-1.03113361840724,-3.48205909673227,	1.27557349382208e-16,1.54081118847498e-106,1.50865298411074e-46,6.27372998239591e-06,2.58849828022713e-10,1.63703807009905e-05,1.456251568946e-11,4.69217530128258e-36,1.53379011975475e-64,1.11482963601792e-12,6.44008738615728e-06,1.24528251580534e-35,	1.59287240041032e-14,1.71030041920723e-104,6.02857732450652e-45,5.59594308251206e-05,3.74769533615494e-09,5.27548720009338e-05,4.58925967626831e-11,1.80287812537742e-34,1.09446880688214e-62,7.95510575987076e-11,2.31426161826299e-05,6.54756438573438e-34,
FGF14-AS2	12	BLCA,BRCA,COADREAD,HNSC,KICH,KIRC,LIHC,LUAD,LUSC,PRAD,STAD,UCEC,	-2.06942613006739,-2.27614642150231,-2.90985290640616,-1.51132062567781,-3.7268098156623,-1.75017026612052,-1.82485349142802,-2.33113621736655,-1.746511083193,-2.03088976397528,-1.99960883833291,-2.91364175012626,	8.485974950991e-06,7.84321716441764e-79,1.27152921240014e-52,7.76196429295689e-10,3.12258782739878e-26,6.14043551045933e-45,9.66414668805416e-11,7.54421894802942e-36,3.14573037753545e-16,1.0630959733586e-27,1.26558273390402e-12,4.88959192084136e-24,	0.0001310736889701,4.12388102487012e-77,6.68556675361969e-51,1.03389364382186e-08,1.83497955268905e-24,9.89402431443366e-44,2.92560077011094e-09,2.79136101077088e-34,1.90459675585328e-15,5.90018265214026e-26,8.42878100780075e-11,1.57571042868404e-22,
LINC01354	12	BLCA,BRCA,COADREAD,HNSC,KIRP,LIHC,LUAD,LUSC,PRAD,STAD,THCA,UCEC,	-2.48374357892781,-2.75013940122787,-2.98288295238012,-1.43549141830378,-2.1846026455001,-1.13014229215522,-3.02439738538699,-2.21172204081577,-1.1921862126484,-2.01260909652131,-2.60963063242474,-2.48119426528676,	1.25773013227223e-09,4.53377858848698e-84,8.75341348197361e-49,2.05105206985908e-09,5.64077084034473e-15,0.00488570561267658,2.06400036473226e-46,2.49687159111928e-23,1.59134344485921e-16,1.51242022737209e-11,5.31993862933581e-55,9.49875354667763e-17,	5.71123819154527e-08,2.66426165288147e-82,4.16412384213887e-47,2.46867592504726e-08,7.93680291479491e-14,0.0195232796282556,1.87448760397048e-44,2.33119132666183e-22,2.14831365055993e-15,7.95214635339324e-10,1.77153956356882e-52,1.55561553985753e-15,
LOC100130417	12	BLCA,BRCA,COADREAD,HNSC,KICH,KIRC,KIRP,LIHC,LUSC,PRAD,STAD,THCA,	-2.21394540800146,1.2903244442875,-1.38971832202271,-1.37264823042773,-5.15997035765101,-1.19202408313881,-2.25838753205105,-2.89931677478073,-1.56715979461632,-1.12754159337712,-1.08544999728439,1.52551415995418,	1.36153111555729e-05,2.00059562890775e-07,6.71730915445124e-13,9.78063910173084e-08,7.83179882315584e-26,4.81787967035329e-08,3.50626551448476e-09,2.30975835519267e-16,9.27770628157838e-13,1.25550991451754e-08,0.000183280518955141,6.65063904109197e-08,	0.000191573180907286,5.46064216742852e-07,3.45906796149319e-12,7.40216550199175e-07,3.91198351216634e-24,1.2501459196579e-07,2.69443019151559e-08,2.09768054257952e-14,4.58833097786971e-12,6.20918022080702e-08,0.00131724631968479,3.14880966921842e-07,
LOC644554	12	BLCA,BRCA,COADREAD,HNSC,KICH,KIRC,KIRP,LUAD,LUSC,PRAD,STAD,UCEC,	-2.81719800823711,-1.16698128965225,-2.49890286270445,-2.29290849251734,-4.01370239351562,-2.26541480976811,-2.61902922468294,-1.01354657835059,-1.66490776968416,-1.69562518099739,-2.3483922526659,-2.822088094902,	2.9322661850383e-07,3.60177777507091e-13,8.02591530054194e-30,9.27206916554826e-16,4.1059804916661e-19,8.72775634938045e-28,1.50647234612934e-13,0.00107746262457101,1.90299138996095e-08,8.47241476329075e-17,5.37361099287857e-13,9.71545780958062e-22,	6.65757708830286e-06,1.54428154390379e-12,1.23352144388329e-28,4.41085576018224e-14,6.6159266309265e-18,6.55566059626396e-27,1.77054808680378e-12,0.00203091539989895,6.55547723645168e-08,1.15944415733253e-15,4.88021580171427e-11,2.55414272415027e-20,
LYPLAL1-AS1	12	BLCA,BRCA,COADREAD,KICH,KIRC,KIRP,LUAD,LUSC,PRAD,STAD,THCA,UCEC,	-2.73051731825083,-1.41799023627715,-1.78967407067608,-2.146726162427,-2.57323420721305,-1.36597393761248,-1.30577158148828,-1.01818245021955,-1.37625215987022,-1.3508606195674,-1.21626040987777,-3.2489165266645,	2.1139221347666e-09,7.57441075079043e-39,1.41401834831401e-18,5.22376535970997e-18,1.77611418981278e-86,1.18861697972471e-10,3.30367577023906e-12,4.59627898031783e-07,1.59069660597289e-27,2.35687438525938e-05,5.51746091646742e-32,3.31098530152787e-36,	8.79920088596599e-08,1.05094949167217e-37,1.04637357775236e-17,7.24797443659758e-17,1.26738433973069e-84,1.0893838190321e-09,2.24515108467266e-11,1.35596872618822e-06,8.36371531245747e-26,0.000233120545631101,2.90102287134261e-30,1.83759684234797e-34,
MNX1-AS1	12	BLCA,BRCA,COADREAD,GBM,HNSC,KIRP,LIHC,LUAD,LUSC,PRAD,STAD,UCEC,	2.97247773102639,1.84454126917165,1.5029049463413,2.92532212314875,1.812319432389,1.79463184130786,1.21164892967859,3.94548209854322,3.05759747199659,2.5363180129911,2.3610748522129,4.07341152352135,	5.75985687367873e-05,1.51391866046616e-08,4.15986625228121e-23,8.2648005953726e-05,2.93675081151436e-07,1.82947169672024e-07,0.000313788856935632,1.32009603811719e-27,1.18851707108043e-11,8.59855685518195e-11,1.2542745582469e-09,1.76022329172463e-19,	0.000632318353495061,4.51464102031549e-08,4.24051672043768e-22,0.00053964286240374,2.02332004186403e-06,1.03843308239973e-06,0.00195921917549185,3.06692079553273e-26,5.52245839074117e-11,5.76507268344078e-10,3.91568838652703e-08,3.66346472590188e-18,
DKFZp566F0947	11	BLCA,BRCA,COADREAD,GBM,KICH,KIRP,LUAD,LUSC,PRAD,STAD,UCEC,	-2.64472327114153,-1.05650237131909,-1.96039124135157,-1.06458132972761,1.12153175555606,-1.10775412045136,-1.11667710828105,-1.13527364503522,-1.48953806107685,-1.16335234235078,-3.44642212977431,	5.35682632227295e-09,1.11641960200275e-12,6.04413896009105e-22,0.0137676878766603,0.0078053378117054,0.000363696847593888,1.77944003628472e-06,7.25693217920845e-06,4.78062705060715e-12,0.000389148975472718,9.44955284810551e-44,	1.91123910569667e-07,4.53375277398678e-12,5.48917711011905e-21,0.0452431585157355,0.0151998683701631,0.00117965308683862,5.27495725889743e-06,1.86847300181166e-05,3.70220652988879e-11,0.00237048674693442,6.96542316877096e-42,
HCG23	11	BLCA,BRCA,COADREAD,KICH,KIRC,LIHC,LUAD,LUSC,PRAD,STAD,UCEC,	-2.58045361802561,-2.8257957027843,-2.6962437180126,-3.0135711298772,-1.49014144238883,-1.58386409873502,-1.91819409710513,-1.16353596080691,-2.35803235846618,-1.95327880155786,-3.68450671557304,	1.60471932600252e-07,9.53066958207782e-88,1.08108480794722e-46,2.92348826439368e-14,1.18313493720742e-16,2.60531737667055e-08,1.7871146671499e-16,2.05527054971665e-07,1.67964088435999e-35,1.31771414265211e-09,9.76135379006941e-44,	3.91003562604029e-06,5.95071182030984e-86,4.5000155130803e-45,2.51772825528386e-13,5.07275451618116e-16,4.33785343215646e-07,1.82176280865587e-15,6.259802680387e-07,3.35592248695125e-33,3.98908008639231e-08,6.96542316877096e-42,
HHIP-AS1	11	BLCA,BRCA,COADREAD,KICH,KIRC,LIHC,LUAD,LUSC,PRAD,THCA,UCEC,	-2.81858963373801,-1.30786402969066,-2.00206253131222,-3.12859806951807,-1.20081069342643,-3.49071887974075,-3.12877557583527,-3.71956585060376,-1.42256644475993,-1.60818773930245,-1.18259380484663,	1.64148730613947e-09,8.48369470532307e-30,3.98362081327727e-29,4.47656023723456e-22,1.11642492531011e-07,1.15763688544209e-23,2.21482952666799e-28,2.77458315276185e-58,4.92193913334807e-15,2.1984508950391e-23,1.76300926028387e-05,	7.12976442971012e-08,9.11313011894381e-29,5.60512280628731e-28,1.14668812230701e-20,2.84517474587958e-07,2.89119812139162e-21,5.53153674285331e-27,1.45884661558373e-56,5.23086935554758e-14,5.10756382359084e-22,5.85131644858336e-05,
LINC00607	11	BLCA,BRCA,GBM,KICH,KIRC,KIRP,LIHC,LUAD,LUSC,PRAD,THCA,	-1.32170298024934,1.17756894540423,-1.16178185924533,1.64501533680174,1.73794980919302,1.2366568874251,1.3385751390165,-2.72478120729348,-3.71023997668985,-1.93886271217356,2.07261343129271,	0.00598425071195323,2.30316334934014e-14,0.002529026854571,4.98445157164628e-05,9.97719747132715e-20,0.000601798617031124,0.000931348432734586,5.26140710338494e-39,1.0867442839209e-80,1.03823351016501e-24,4.71105776757343e-10,	0.030193264955764,1.07016752836782e-13,0.0110156370731613,0.000148640809554467,5.11139501223375e-19,0.00186707086464004,0.00514042588012072,2.50292652203884e-37,1.35707192454622e-78,3.57653543674083e-23,2.88732926981954e-09,
LINC00950	11	BLCA,COADREAD,GBM,HNSC,KICH,KIRC,LUAD,LUSC,PRAD,STAD,UCEC,	-2.66766992498539,-1.43096641975984,-2.75299097176593,-2.01785289714816,1.04101105393763,-1.01596306141171,-1.48843967414486,-1.82653960203918,-1.05559691239533,-2.0225813660068,-1.84430752894196,	2.90729061891045e-11,4.1742994914154e-21,2.13687004207725e-13,7.52613440296162e-14,0.00031413817563375,4.3213627244818e-23,6.01774020329907e-15,3.44829370767215e-19,2.06249405681323e-21,3.02272423427968e-15,5.22149233443559e-21,	1.70846078134797e-09,3.53400439993558e-20,6.88623603882314e-12,2.5926235408823e-12,0.000819383909812314,2.5544623442351e-22,5.27344075710155e-14,2.59010933380787e-18,4.57873680612537e-20,7.5492537751135e-13,1.24196924811932e-19,
LINC01426	11	BRCA,GBM,HNSC,KICH,KIRC,KIRP,LIHC,LUAD,PRAD,THCA,UCEC,	1.01699298671002,3.37601181797028,2.69787407900034,-3.30567207914683,2.42480828343179,1.44066805761073,1.8186128215269,1.91804395226782,-1.08230601435495,1.50348939025611,1.43145977338717,	1.75853397976214e-11,0.000200554286699892,2.04994404188692e-15,2.51766312779551e-15,2.75926472324904e-12,0.00196906786618434,1.63752049192229e-05,8.6349464004644e-12,3.41994348228546e-11,3.11860366149022e-10,0.000138495571709148,	6.60441896910667e-11,0.00117165925387832,8.90388738193491e-14,2.46582888692914e-14,9.18835152841932e-12,0.00538931177621413,0.000139819057387211,5.60150094419736e-11,2.37258579083554e-10,1.93508388685014e-09,0.000372930124359674,
LOC400548	11	BLCA,BRCA,COADREAD,GBM,KIRC,KIRP,LIHC,LUAD,LUSC,PRAD,UCEC,	-2.06536292760847,-1.23711520291086,-1.59173894558115,-1.28858819836972,-1.05385549733903,-2.44915113501268,-1.02561053808973,-1.1672147115167,-1.70281346016811,-2.38502566553737,-1.05148622049392,	8.00413062072035e-06,2.04613894233991e-28,1.78732838558916e-19,0.0103451154627867,3.8693227717307e-12,7.74935556405326e-19,0.000425218903117889,3.8278624668535e-10,8.20693464515936e-18,1.94277209413735e-30,1.26368675684484e-05,	0.000126922642699994,2.02385426078967e-27,1.37349312092582e-18,0.0355146747330719,1.27995147316522e-11,1.51796200166455e-17,0.00254367475577707,1.92162542934002e-09,5.7333760213386e-17,1.76439029276656e-28,4.44515165523943e-05,
LOC645434	11	BRCA,COADREAD,HNSC,KICH,KIRC,KIRP,LIHC,LUAD,LUSC,STAD,THCA,	-3.07620719411105,-1.48655593502418,-1.37650997494171,-5.94092453471182,-2.32497972303941,-1.14055372266997,-3.28680714684517,-2.60561568107857,-2.70545611500723,-1.3759784930439,-2.17947984988361,	4.2437956074584e-78,4.36181850896414e-15,5.00065906663793e-08,1.91791209338121e-35,3.73019704498611e-32,0.00260547945687936,6.97995776945778e-16,1.10667912054374e-25,7.90850513516976e-29,1.19539983560066e-05,4.51326833515711e-24,	2.11977590592547e-76,2.62497390991276e-14,4.16304867297608e-07,3.83198836257567e-33,3.54901604565822e-31,0.00676071162966877,5.8108148430736e-14,2.1677891008298e-24,1.11276008873727e-27,0.000134770762761129,1.21858245049242e-22,
MAGI2-AS3	11	BLCA,BRCA,COADREAD,KICH,KIRC,KIRP,LIHC,LUAD,LUSC,PRAD,UCEC,	-2.78023325857737,-2.24688014377188,-2.04853936892537,-1.06457717518495,-2.01201004980703,-1.00162107149761,-2.77075294148933,-2.27435212492011,-2.85510384845539,-2.03544683633443,-3.7365539616053,	3.64751752506929e-12,6.8234943248564e-102,1.43168707671257e-30,0.000112261015459919,3.84764688900533e-50,3.12036504957411e-06,9.67714061095234e-15,2.90929085770341e-40,1.10549168300993e-51,2.01282209385889e-34,1.53488316545419e-66,	2.60276429110302e-10,6.81667083053154e-100,2.38375898272642e-29,0.000316804391086041,7.11814674465986e-49,1.50591530653359e-05,6.90533105024385e-13,1.52967450886616e-38,4.60160913052884e-50,2.87258467395005e-32,5.11116094096246e-64,
MIR143HG	11	BLCA,BRCA,COADREAD,HNSC,KICH,KIRC,KIRP,LUSC,PRAD,STAD,UCEC,	-4.0784894384516,-3.61367682102135,-2.53575046041583,1.04628600714115,-1.77730705168783,1.1775409783603,-2.44937402681827,-1.54422526024025,-1.37559074787589,-1.4897550303476,-4.04197043981095,	5.43841050525053e-19,8.00227192691627e-157,1.20698564769612e-41,2.19050063930371e-05,2.11565626852299e-11,5.01388490131328e-10,7.87590880423886e-24,2.3105531186479e-17,9.71731470089218e-14,3.22914506628321e-05,5.95455141965356e-63,	9.05495349124214e-17,2.66475655166312e-154,3.65387473348007e-40,9.90185583106066e-05,1.38139909297677e-10,1.44765058277803e-09,2.45876027982332e-22,1.49885880878523e-16,8.90605264788192e-13,0.000307230087734945,1.18971937364678e-60,
PART1	11	BLCA,BRCA,COADREAD,GBM,HNSC,KICH,KIRC,KIRP,LIHC,LUSC,STAD,	-3.39126793252884,-1.59889680604547,-1.14107771086084,-4.3201695055736,-2.90048669165974,2.93203487221297,-4.72576099513376,-5.05400064195629,1.47718953140033,2.83612518575151,-3.21964978364662,	4.97879113093254e-10,2.00784378055374e-11,2.15280252370809e-05,1.54552240679398e-18,2.91824839129987e-15,3.33209461739638e-06,2.7436672806622e-77,6.42505987279102e-52,0.000281264831743832,3.24410915328946e-08,1.12937979143746e-18,	2.61779596831663e-08,7.48446245064623e-11,5.94102132923862e-05,1.54397688438719e-16,1.16613205716343e-13,1.17624117412685e-05,1.52273534076752e-75,8.02329351614779e-50,0.00181017672028599,1.09488683923519e-07,5.64125205823012e-16,
TFAP2A-AS1	11	BLCA,BRCA,COADREAD,GBM,HNSC,KIRC,KIRP,LIHC,LUAD,LUSC,UCEC,	1.68730107712585,1.5776957183945,2.00650639002148,4.41600137790427,1.03343335995633,-2.01533098415883,-3.10045522550395,1.82039680062298,2.48974812002547,3.05041237594473,3.8754112727253,	0.000100336160774776,1.5529803928696e-43,1.40042985471098e-09,1.90406375879709e-05,2.69640594570705e-09,1.08547780466604e-22,3.64671990748235e-19,1.55441935142403e-06,5.98449990215811e-25,9.52678558473481e-42,1.27097818491177e-24,	0.00105511394330527,2.54332362701103e-42,5.52976057255443e-09,0.000150965055161769,3.09621786179465e-08,6.34147559568054e-22,7.28614637514974e-18,1.70644498029956e-05,1.10713248189925e-23,2.88401781792427e-40,4.37830071285122e-23,
WDFY3-AS2	11	BLCA,BRCA,COADREAD,KICH,KIRC,KIRP,LIHC,LUAD,LUSC,PRAD,UCEC,	-1.57675811994423,-1.47706445827133,-1.5770242384467,-1.92384414987535,-1.85278239975746,-1.50626370721872,-1.22902032050664,-1.43554186094204,-1.89134600076568,-1.16091674735342,-1.45822365544299,	4.80101151810047e-06,3.71191914145122e-55,1.95931138993034e-32,3.65893257956332e-15,2.54484223070279e-34,6.85044227980836e-11,9.16823047931156e-06,7.19300813299932e-21,7.54673083114058e-36,1.25070852021784e-19,6.66329592477901e-20,	8.74315845731815e-05,8.62373772630178e-54,3.55882196098256e-31,3.48121299712739e-14,2.76336672660009e-33,6.58037676685438e-10,8.4806131933632e-05,9.84358236283058e-20,1.60408172347009e-34,2.40280348403389e-18,1.44709404975092e-18,
ZNF667-AS1	11	BLCA,BRCA,COADREAD,HNSC,KIRC,KIRP,LIHC,LUAD,LUSC,STAD,UCEC,	-2.19777428885951,-1.16452523018287,-2.3237549572844,-1.13981553000809,-2.19268448474242,-2.31469080348518,-1.19245743638438,-1.10230438407568,-1.40128529496348,-1.49698702373752,-1.26496921861798,	1.11007340903787e-05,2.42448528826845e-17,3.90870682795745e-47,3.28834480093794e-06,2.60020745434804e-48,4.31675491259624e-11,0.000132711795714528,1.32903886479384e-07,2.92450780038788e-08,7.0611250090239e-09,4.094176406592e-05,	0.000160719324004179,1.33815513976806e-16,1.69773831353456e-45,1.80946980109014e-05,4.55720569630473e-47,4.31243815768364e-10,0.000940277190913571,4.65863096817211e-07,9.93735813805269e-08,1.72050338634509e-07,0.000122457551801958,
ARHGEF26-AS1	10	COADREAD,HNSC,KICH,KIRC,KIRP,LIHC,LUAD,LUSC,STAD,UCEC,	-2.41200234985305,-2.17576354502652,-2.12182698649296,-3.4256775105022,-2.16667605202877,-1.61732033081085,-1.29532794752952,-2.08388677414894,-2.34738401700567,-1.73180769889961,	7.01249937599638e-23,1.20132898793657e-11,1.25158589464371e-06,1.22772661337378e-65,1.1732270107719e-13,4.64468493796842e-08,4.26051533430253e-09,4.17838006999858e-14,1.33617010785585e-10,3.14840873410638e-08,	6.86812438884351e-22,2.40025531789726e-10,4.73611480586766e-06,4.0883296225347e-64,1.41211299248328e-12,7.1385234662007e-07,1.85862655850141e-08,2.24419445695085e-13,6.06742698976359e-09,2.05572570285769e-07,
CYP1B1-AS1	10	BLCA,BRCA,COADREAD,GBM,KICH,LUAD,LUSC,STAD,THCA,UCEC,	-1.93151593320165,-1.71144778887531,-2.95697302018516,-1.92942444003836,-2.00285214060658,-1.61567151778629,-2.80200864103259,-1.30853557636046,1.87866900848411,-2.63183478494606,	1.82771179108807e-05,1.36336023531276e-53,1.87741808260047e-57,0.00106366174828351,7.76188626379063e-11,2.24761655904136e-16,2.42224198510634e-48,8.36788074379571e-07,2.38419917075276e-13,3.019233853629e-29,	0.000237127802506102,2.89786569165414e-52,1.33967190322705e-55,0.00504956398253368,4.50821184739932e-10,2.24536894248231e-15,8.96229534489346e-47,1.3483085262987e-05,2.18515135007523e-12,1.37100664535244e-27,
FLJ36777	10	BLCA,BRCA,COADREAD,KICH,KIRC,KIRP,LUAD,LUSC,STAD,UCEC,	-2.28028475762117,-1.03123915437337,-2.26841265075319,-1.01446741228595,-1.4063900973901,-2.09587419950617,-1.52749547006504,-1.42368817552247,-1.26002453696351,-2.21244738924786,	7.17991419955276e-09,3.709563880633e-21,2.27352058927897e-43,4.23070451292041e-06,1.40735100409213e-32,1.54249113965894e-26,7.89658648627091e-16,1.79290376909793e-17,6.77331667947113e-08,3.38428193456036e-25,	2.4733566501218e-07,2.52098933112406e-20,7.32660344738609e-42,1.47263895763327e-05,1.37837613047847e-31,5.70721721673807e-25,7.5130379997949e-15,1.19407391021922e-16,1.43969007718972e-06,1.25218431578733e-23,
HAND2-AS1	10	BLCA,BRCA,COADREAD,GBM,HNSC,LIHC,PRAD,STAD,THCA,UCEC,	-5.28332220648765,-2.06753205392722,-5.156937644086,2.62127952696455,-1.00437748472039,-4.12460481790037,-1.32867521202457,-2.66439921691514,-2.22642621691586,-5.13931993706368,	7.90674873608072e-21,1.06413226972218e-59,3.26344210705081e-89,1.05147648219013e-05,0.00109689229120591,1.92024385503894e-28,5.99676316365143e-07,1.09211099651294e-06,6.26108463842008e-24,3.7976917139901e-66,	1.97471049683616e-18,2.79754773013806e-58,1.08672622164792e-86,8.97799150177727e-05,0.00322907424019349,6.39441203727968e-26,2.12438524839992e-06,1.67849059310219e-05,1.6460061983636e-22,9.48473505569028e-64,
HOTAIR	10	BRCA,COADREAD,GBM,HNSC,KICH,KIRP,LUAD,LUSC,PRAD,STAD,	2.35212466561144,1.21951529160858,6.09118202634368,3.39771635824649,-2.25275776056712,1.63768808625287,2.32807065499646,4.03735247064603,-1.12339904326528,4.42649525797248,	2.82588056800578e-10,0.00111751707654582,1.13342380159039e-07,1.14685064461745e-22,5.93656903477012e-11,5.31495825540257e-06,4.60557881203351e-13,2.19573185408242e-28,0.000124810843824958,3.33290600515995e-14,	9.44165447303603e-10,0.00246991052979928,1.53012213214703e-06,1.14570379397284e-20,3.53013837246152e-10,2.46960153355682e-05,3.43721979652006e-12,3.00484400305252e-27,0.000313281489902345,4.75653299879255e-12,
HOTTIP	10	BLCA,COADREAD,GBM,HNSC,KICH,KIRP,LIHC,LUSC,PRAD,STAD,	-2.1257432718385,-1.20153810854369,2.61866645141537,1.43125839976911,1.68671326687873,1.01198345709408,3.23701555372131,2.58522123229186,-1.12479025628832,3.84191468302294,	0.000497766910314471,0.000221001605508379,4.29295990969355e-06,5.05008269266702e-12,7.71127439404892e-05,0.00247703485510309,1.67075173031765e-14,4.46412568618771e-27,5.89072079352353e-09,3.38171351474534e-10,	0.00407597658527997,0.000533286482857175,3.97098791646654e-05,1.14659832044872e-10,0.00022394078836206,0.00647638975520047,1.04317561161708e-12,5.37308621747171e-26,3.03341756326289e-08,1.35133272049224e-08,
LINC00152	10	BRCA,COADREAD,GBM,HNSC,KICH,KIRC,LIHC,STAD,THCA,UCEC,	1.12257170589519,1.00340180178363,1.84680030810091,1.40384336136528,-1.44279318648668,1.46830369508905,1.83920432590634,1.30705218435011,1.30249451418365,1.55471018357641,	6.7985617232361e-28,1.01225720846444e-12,0.00504240632200703,7.76707225871098e-12,4.19195946454663e-07,5.99881340444807e-22,1.11256078403911e-09,2.2886901847506e-08,1.15528037895023e-15,1.21323233064431e-12,	6.59394481700278e-27,5.10789401641606e-12,0.019754368296804,1.72429004143384e-10,1.64872736420554e-06,3.38577095539187e-21,2.77862055813768e-08,5.08089221014633e-07,1.28236122063475e-14,1.32232143616765e-11,
LINC00284	10	BRCA,GBM,HNSC,KICH,KIRC,KIRP,LUAD,LUSC,PRAD,THCA,	-2.59452833005748,-2.18006767748429,-2.62933520776328,-4.65822288465853,-5.01490856557121,-4.45058785882602,-2.8929497515345,-2.34940051296722,-1.40621836160768,2.83155089307289,	4.53494676998244e-39,7.09039296952564e-07,3.63726243014843e-12,1.0063908695126e-11,5.48532048618983e-99,2.94920590330886e-33,2.10246778484541e-27,4.24613672136517e-18,5.92679795720073e-11,7.84757066900138e-14,	6.38086172283445e-38,7.89236144539619e-06,8.65148849456733e-11,6.88619505919921e-11,6.84979395712956e-97,1.40297937971693e-31,4.773557538774e-26,3.02992184617414e-17,4.05539120496132e-10,7.46640295079274e-13,
LINC00460	10	BLCA,BRCA,COADREAD,GBM,HNSC,KIRC,KIRP,LUAD,STAD,THCA,	2.29695214237176,2.04283242607984,4.74068421378769,-2.87390596359847,4.12166202658866,2.53475846459757,2.08476623082248,1.86971664660711,2.00118270730101,2.20729393209924,	2.88746149913855e-05,2.39672608485986e-26,2.2567957495113e-41,5.3529314154543e-05,5.62362605853494e-20,7.59516636448916e-14,5.73288539488348e-09,3.77986796720543e-05,1.38460139090074e-06,5.68560348427292e-18,	0.000343401671147549,2.17666305343182e-25,6.63099692282878e-40,0.000371359616947142,4.01285888034029e-18,2.86323441438667e-13,4.24233519221378e-08,9.18756228525116e-05,2.00466201378238e-05,7.88877483442868e-17,
LINC00472	10	BLCA,BRCA,COADREAD,KICH,KIRC,KIRP,LUAD,LUSC,STAD,THCA,	-2.82936329639882,-1.09816732537973,-2.27260781022331,-1.24025552664706,-2.72180614148562,-2.40522282359542,-3.31489557800994,-2.95107376980071,-1.10387520391126,-1.05784171407562,	8.0177074907233e-12,3.59047413566586e-11,1.65095975458038e-33,3.82662458484589e-10,1.88196255695794e-96,1.20986338877526e-27,8.12192944402899e-69,4.1423370931941e-52,3.32600438939911e-05,4.85239498649583e-26,	5.33979318882172e-10,1.30908162829569e-10,3.23393881338392e-32,2.02971282072934e-09,2.08897843822332e-94,4.64866740533263e-26,1.15911535922642e-66,1.8809976164095e-50,0.000313460225000916,1.51485705984667e-24,
LINC00669	10	BRCA,GBM,KICH,KIRC,LIHC,LUAD,LUSC,STAD,THCA,UCEC,	1.01975190503669,3.74541307656781,2.17207744197304,1.93621487811873,2.29865553529113,2.19444709771478,3.90755176577421,1.02211547104058,2.53685886627592,1.94734009325565,	6.37132745664561e-08,0.00216987577137808,2.66899628533683e-05,2.26790794507425e-15,6.41917196971295e-11,1.46911086590701e-12,7.77642224854678e-26,0.0149088355949962,8.98747901719747e-18,4.09124505051848e-06,	1.81855889405399e-07,0.00959161900710928,8.33227277828591e-05,9.1726317292679e-15,2.06862993475588e-09,1.01919566322299e-11,8.35338260892283e-25,0.0499796199979905,1.21330966732166e-16,1.62188643074125e-05,
LINC00885	10	BLCA,KICH,KIRC,KIRP,LIHC,LUAD,LUSC,PRAD,THCA,UCEC,	1.91571295129755,1.28640427002104,-5.05094357751406,-4.8892937859934,-4.2660114127013,-1.34557199584108,1.73576823485013,-1.56761179252773,-1.56419879731825,1.96717656977509,	0.00192243226504774,0.000589703743061697,1.5856111311007e-114,2.92154149104881e-46,2.44679897146391e-22,8.77477242887932e-09,3.22909588228142e-08,1.00481123742882e-14,1.46084215916491e-10,9.75826547312688e-06,	0.0124708430700175,0.00145101980127743,2.64004253328266e-112,3.24291105506418e-44,4.88870434498489e-20,3.66778144621357e-08,1.09351416488107e-07,1.00380642619139e-13,9.35500844234452e-10,3.53206782886005e-05,
LINC00936	10	BLCA,BRCA,COADREAD,GBM,KICH,KIRC,KIRP,LUAD,THCA,UCEC,	-1.23944561703305,-1.07173039590858,-1.50444034949239,-2.39836735936104,-1.04892807856324,-1.52328306026715,-1.15474998293874,-1.72499744495999,-1.26809341381553,-1.51288597668939,	7.75226677578955e-05,1.93895756811329e-40,6.97103201831403e-43,1.76714841841233e-13,3.03954685496754e-08,9.9761766882559e-62,4.01513668589174e-13,5.62312267925453e-42,2.69415711227407e-40,1.02271608747153e-20,	0.000841795055327582,2.8485567802135e-39,2.17626905821741e-41,5.88460423331305e-12,1.35558361969311e-07,2.69356770582909e-60,4.5580926695521e-12,3.51093722285954e-40,3.14247019483805e-38,2.32203038950923e-19,
LINC01366	10	BLCA,BRCA,COADREAD,GBM,KICH,LUAD,LUSC,PRAD,THCA,UCEC,	-1.89295567148521,-1.99804925858572,-1.44119877875518,1.90442545267457,-1.25518537289668,-2.02329297612247,-2.02997003917204,-1.06455084700515,1.226009850706,-1.25136492259717,	3.55991331929542e-05,7.68407809873075e-63,1.33186562404016e-12,0.000395998814199371,0.000425648819760977,2.82598428583245e-27,2.34565762088562e-23,2.36171927287003e-08,1.91146317009661e-10,1.88470283296021e-06,	0.000408776253560474,2.39887313144751e-61,6.5337852361494e-12,0.00210427029460198,0.00108199280137714,6.27368511454804e-26,2.2106716634573e-22,1.12887921224745e-07,1.21627497256466e-09,8.96580061965357e-06,
LOC283856	10	BLCA,BRCA,COADREAD,KICH,KIRC,KIRP,LIHC,PRAD,STAD,UCEC,	-2.72357475262018,-1.66689819430385,-3.33278432243114,-1.93424578322817,-1.22621760309906,-2.09729092395827,-2.66064001270603,-2.2182546088357,-2.22811600879844,-2.67593379137934,	1.3036815632073e-08,1.56283264567926e-25,6.10983481052307e-60,2.74110349736629e-07,1.81063851914745e-12,1.94465201776459e-11,4.02171209272996e-11,3.12624866206996e-33,8.03265220736518e-12,8.49780106581944e-25,	4.20121897304546e-07,1.34592225261515e-24,5.08643747976046e-58,1.11315544466216e-06,6.15247578445e-12,1.9823544548437e-10,1.3854104760818e-09,3.90390301675986e-31,4.45812197508768e-10,3.03189402312629e-23,
LOC284578	10	BLCA,BRCA,COADREAD,GBM,HNSC,KICH,KIRC,KIRP,LUSC,UCEC,	-1.87140844796,-3.91739976240557,-2.77509624348493,-4.36349960474056,-1.41401821324045,-6.2179515181444,-7.97854257603677,-9.89547382444447,-3.24686006322787,-1.01555720688388,	0.000448093527577495,1.28280301460167e-100,6.77592260307531e-32,7.60125227371353e-19,4.03659266901256e-05,2.53961069224411e-28,8.56588606258435e-213,1.3890705960988e-124,2.26395683478291e-44,0.00148195890559315,	0.00379360537330438,1.06793350965589e-98,1.1875695930653e-30,8.43739002382201e-17,0.000171598130908236,2.53707108155187e-26,8.55732017652176e-210,1.3876815255027e-121,7.0677902435879e-43,0.00312336908583872,
MIR22HG	10	BLCA,BRCA,COADREAD,KIRC,KIRP,LUAD,LUSC,PRAD,STAD,THCA,	-2.3357722313094,-1.34835726838044,-2.30634425163424,-1.22139747715803,-1.67067332031707,-2.01762772316287,-2.26134831994998,-1.42891487581045,-1.42896935082999,-1.2108358178431,	7.04373777024239e-13,1.43341295453241e-60,3.91017644664358e-63,4.43528059579971e-29,4.4280053002258e-20,3.67774844706873e-45,9.57681430947467e-49,1.36146504525895e-24,1.0293313203743e-12,5.91732092504882e-23,	5.86391169372679e-11,3.97772094882745e-59,4.25825954754228e-61,3.54467625216313e-28,1.00535847611945e-18,2.62433621330119e-43,3.67970672890969e-47,4.38743090391514e-23,7.91001530041483e-11,1.31364524536084e-21,
NR2F1-AS1	10	BLCA,HNSC,KICH,KIRC,KIRP,LUSC,PRAD,STAD,THCA,UCEC,	-2.16824386623558,1.09599535758146,-2.69979702445939,-1.36575333977347,-3.44502254759268,-1.11324415073739,-1.01946351824018,-1.18663365053129,2.35717705559359,-1.66361439349823,	8.0014186921701e-08,1.86829435805904e-06,4.15728073061797e-21,1.13427022701316e-23,1.29579354588455e-42,1.77551586934115e-10,5.38735500251803e-12,5.966212870642e-07,4.14609796302206e-15,1.21775347474898e-12,	2.10353086144156e-06,1.08513143238429e-05,8.65234052059865e-20,7.03811153283321e-23,1.29449775233867e-40,7.42150775511215e-10,4.13997511347347e-11,1.02762873409851e-05,4.4063317713394e-14,1.32232143616765e-11,
PWRN1	10	COADREAD,GBM,KICH,KIRC,KIRP,LIHC,LUAD,LUSC,PRAD,UCEC,	-1.18586690980853,-2.52207982336175,-4.94944997058152,-4.10974552119601,-3.13599696130735,-1.17452907229274,-1.06177212809426,-1.05848964747478,-1.0886468136563,-1.20507091766793,	3.87447841376955e-09,0.00171723743384571,4.84074038076492e-24,1.39810288391921e-65,4.69404894333133e-14,1.04169404976196e-05,2.14304001785507e-08,5.97987897716664e-06,3.7347046866562e-05,5.64934635283342e-05,	1.48299001354628e-08,0.00776253482539307,1.66755160013247e-22,4.50549929366223e-64,6.01199345434359e-13,9.46047596101998e-05,8.56358791134887e-08,1.55267472139583e-05,0.000101939070545616,0.00016474831196734,
SLC26A4-AS1	10	BLCA,BRCA,COADREAD,GBM,KICH,KIRC,KIRP,STAD,THCA,UCEC,	-2.20451745460313,-2.53306759679007,-1.59442758939231,-6.05480013484933,3.29729322994593,-2.35739108197999,-3.19439736679268,-1.42942683975879,-2.91809451013417,-2.21595466706793,	1.66078695979919e-05,1.48456029560199e-41,1.21742986084776e-12,2.43151404187059e-21,0.000294511270631105,3.66751621315511e-33,2.03787695678524e-22,6.46914318264272e-06,4.63943677018758e-18,8.25667829026104e-13,	0.000218306075373604,2.28165497739444e-40,6.05080811436274e-12,6.07270631957179e-19,0.000774254629895984,3.73862111932852e-32,5.81668308522415e-21,7.78635426440973e-05,6.5278835681935e-17,9.26788945165256e-12,
SOCS2-AS1	10	BLCA,BRCA,COADREAD,KICH,KIRC,KIRP,LIHC,LUAD,STAD,UCEC,	-1.68252727470849,-1.39519250849849,-1.59250983088759,-2.39232069338747,-1.66660739143082,-2.44432848200294,-1.86937411838813,-1.18233244448947,-1.19845438091705,-2.796223526121,	0.00047510260441101,7.18283637102146e-17,5.4421391254936e-25,3.49044930071277e-16,3.42431440800384e-36,2.43549008284824e-26,5.03184853988911e-09,2.29428543819092e-09,1.85595880562837e-06,6.82951548906146e-31,	0.00395522918172166,3.89981170361437e-16,6.10864829929001e-24,3.91793129372142e-15,3.93205757884579e-35,8.68948068844782e-25,1.02588095741821e-07,1.03710006911888e-08,2.50554438759829e-05,3.4113429867862e-29,
UCA1	10	COADREAD,KICH,KIRC,LIHC,LUAD,LUSC,PRAD,STAD,THCA,UCEC,	2.80329461535833,-4.73115182226899,-3.38890266822391,-2.86454459879549,1.9641942403748,2.59585619740615,-1.25346065291028,2.56004551306037,1.63090075678044,1.43849749059673,	6.10893444631086e-12,3.49215208525014e-25,1.16258125977948e-37,5.15884998546886e-10,6.04715050395889e-05,1.23039724709549e-08,3.5216761754123e-06,2.2725339589166e-05,2.46919973146151e-07,0.00803657730415426,	2.83362688377622e-11,1.45360830548537e-23,1.43385022039469e-36,1.39288949607659e-08,0.000142478852675824,4.3433457591816e-08,1.13123938882215e-05,0.000230725582893938,1.10615718911661e-06,0.0143880658187278,
ZNF582-AS1	10	BLCA,BRCA,COADREAD,HNSC,KIRC,KIRP,LUAD,LUSC,STAD,UCEC,	-1.88641292782462,-1.10421253534185,-2.32660519889348,-1.28309529745195,-2.01961590989593,-1.84870944052712,-1.40248463023742,-2.2416144150902,-1.54381685601722,-2.28147887758363,	3.43187784819862e-06,1.84190585937031e-24,2.78128044669042e-48,1.13563922751705e-08,5.77689698272494e-57,1.97156198382354e-21,4.1236268962237e-19,6.18402406229847e-35,3.08421558061062e-10,1.26219480115907e-28,	6.46876598179325e-05,1.50824914222209e-23,1.26295416647442e-46,1.10145979445586e-07,1.374076210891e-55,5.1831326890519e-20,5.08580650534256e-18,1.26078368127269e-33,1.28380473542917e-08,5.482315679817e-27,
A2M-AS1	9	BLCA,BRCA,COADREAD,KICH,LUAD,LUSC,PRAD,STAD,UCEC,	-1.78645474855341,-1.2744254165064,-2.11400136622975,-1.3987083048692,-1.52353536018867,-1.23795915681064,-1.19099517565838,-1.39198944107013,-2.26656312467619,	1.58342607656768e-07,1.04055254090706e-64,2.90903138399812e-46,9.2995374309537e-14,3.11321175779998e-28,1.78179042319205e-17,2.98107581696008e-27,1.84428529928935e-09,4.38664769275946e-50,	3.91003562604029e-06,3.35326447860048e-63,1.11773936639005e-44,7.67788255663037e-13,7.40499653819567e-27,1.19407391021922e-16,1.48904737057156e-25,5.26411718282874e-08,4.3822610450667e-48,
CPB2-AS1	9	BLCA,BRCA,GBM,KICH,KIRC,KIRP,LIHC,LUSC,THCA,	-1.45976672533575,-1.06256454044525,-1.28750405310825,-1.72965141820031,-1.33274034362078,-1.65542689345125,-1.06452047566103,-1.8909423442729,-1.11138673911031,	0.000708942553312062,1.00587415084342e-15,0.00391446564963088,2.68520371895643e-07,5.6833624073137e-22,2.6858344259242e-12,3.80467603862368e-05,2.42634781656552e-18,7.1301801501939e-13,	0.00532506474254699,5.04958933011347e-15,0.0158965495283791,1.09490551642346e-06,3.22595400278772e-21,2.91646586032421e-11,0.000299281209652366,1.75646483242678e-17,6.30358404428646e-12,
DIO3OS	9	BLCA,BRCA,KICH,KIRP,LIHC,LUAD,LUSC,THCA,UCEC,	-3.03875529475038,-2.01175762157225,-2.21278603664225,-1.80243521308714,-2.78354458998542,-2.07254670817858,-2.30230310170155,-1.29492859592768,-3.41594070684267,	5.41948484434955e-10,1.57138844794093e-41,1.31436267486375e-09,2.28917093841041e-09,6.67974070215802e-15,1.7380654265357e-16,6.31852505252856e-20,9.12985665095043e-09,6.74008537499409e-38,	2.7070326797526e-08,2.3785106962015e-40,6.59823272456728e-09,1.7866263808375e-08,5.13312381650451e-13,1.79002820732903e-15,4.93141134959065e-19,4.90361655607499e-08,3.96079134683476e-36,
DKFZp451B082	9	BLCA,BRCA,COADREAD,HNSC,KIRC,KIRP,LUSC,PRAD,STAD,	-1.57464995969722,-1.26726131066241,-1.54269551223318,-1.03714904863584,-1.08624330266663,-1.4354894851011,-1.01180925252052,-1.16099798559679,-1.13798147571765,	0.0001274859445748,1.01864390599986e-17,7.42964602087987e-16,0.000180860781805558,5.41933841718106e-11,7.08940732618858e-08,1.02569819567602e-05,3.29687917970713e-07,7.95153455804871e-05,	0.00129957610847168,5.84842104651646e-17,4.69760530054367e-15,0.000638444950613967,1.65058508498899e-10,4.45428799928452e-07,2.62736537815472e-05,1.29160090216762e-06,0.000630443097102433,
DNM3OS	9	BLCA,COADREAD,HNSC,KICH,KIRP,LIHC,LUSC,PRAD,UCEC,	-2.43106143229544,-1.36164066270232,1.22114303210051,-3.40492597865158,-3.08455927771276,-2.03087092571344,-1.31008785479864,-1.24648468359974,-2.66358232598295,	2.93880743719849e-08,6.91905541129278e-15,1.20340075338258e-05,1.77409416492892e-27,4.75017363313889e-36,2.18416180254119e-12,4.56297760609815e-10,3.01286140693266e-18,5.15744938855409e-24,	8.38819608503227e-07,4.05584622928668e-14,5.77628955111967e-05,1.6112000643309e-25,2.49759129447671e-34,9.48685930755934e-11,1.87589079361813e-09,4.8545944282673e-17,1.61009123098923e-22,
DPP10-AS1	9	BLCA,COADREAD,GBM,HNSC,KIRC,KIRP,LIHC,THCA,UCEC,	-2.14479218000224,-5.39342636629946,-4.32191055799079,-1.03871366100822,-2.97657103438509,-1.43359552185299,-1.35112253825183,1.28098262441977,1.68785373935009,	0.00249140470633398,4.26252206961189e-63,1.47035351345333e-11,0.00405748700697773,1.02168442893893e-27,0.00335669712945863,0.00306731924763896,0.000255925935396971,0.00277055698307358,	0.0154590888299854,4.25825954754228e-61,3.86548199984179e-10,0.00991058562340038,7.61688615305967e-27,0.00851195049176944,0.0144540185301477,0.000712172728305219,0.00540583286345802,
EPHA5-AS1	9	BLCA,GBM,KICH,KIRC,KIRP,PRAD,STAD,THCA,UCEC,	-1.85729736265128,-1.58777650768959,-1.28458118626802,-1.88038282227985,-1.1784046712376,-1.18555014741633,-1.14581103605954,-4.54545243879162,-1.02735299051565,	0.000281036573881146,0.00571581456960745,0.00362273646040296,5.50304647097653e-16,0.00467034724499419,6.04951888115495e-05,0.00047198843379593,4.39741014630779e-76,0.000241204317835985,	0.0025995883084006,0.0217942700573963,0.0074775076940962,2.3098921951704e-15,0.0112425949343354,0.00016073056814558,0.00280664550810794,4.39301273616148e-73,0.000607536508290918,
FENDRR	9	BLCA,COADREAD,KIRP,LIHC,LUAD,LUSC,PRAD,STAD,THCA,	-5.04333934837829,-2.5551371464049,-1.57221141783014,-3.85184873444796,-4.95604544297628,-5.08561446745707,-1.64064082934758,-1.96010212653424,-1.26121066663683,	7.85417364865282e-22,1.71235101779138e-40,2.38737645717709e-07,4.38648965826579e-30,2.84919706465739e-82,1.2121803108201e-90,2.69461327658586e-13,8.73949107901639e-10,4.96916025351038e-15,	2.61543982500139e-19,4.75177407437107e-39,1.33988150602242e-06,2.19105158430376e-27,1.42317393379637e-79,2.42193626101855e-88,2.3613321607976e-12,2.91025052931246e-08,5.17103238880923e-14,
FGF13-AS1	9	BLCA,BRCA,COADREAD,KICH,KIRP,LUAD,LUSC,THCA,UCEC,	-2.40901475274787,-3.3917279890831,-1.81192331170559,-1.88131822602515,-1.67049245186027,-1.5006967346133,-2.29483287560035,-1.89001737634647,-1.4530128752129,	2.78310609537213e-07,9.66848671934727e-111,1.59212870447742e-18,2.59966552889614e-09,8.06137711101742e-08,1.56407861909067e-10,1.51847565560362e-18,9.53535517430824e-17,6.3087625805123e-07,	6.46586741692268e-06,1.20735227907849e-108,1.14427091782226e-17,1.26686139676451e-08,5.0333223336915e-07,8.26727270090785e-10,1.12367198514668e-17,1.19072747739174e-15,3.31708095680621e-06,
FLJ27354	9	BLCA,BRCA,COADREAD,KICH,KIRP,LUAD,LUSC,PRAD,UCEC,	-1.31613268408816,-1.88593182967353,-1.89422012773708,-2.57722993602084,-1.96960948412725,-1.68608559970139,-1.16389189444718,-1.08103079074977,-1.84852624741317,	0.000304949511726921,2.1178926439703e-66,4.72861125881303e-28,1.09824608795886e-20,1.56281334944209e-15,4.04877055303569e-26,1.63987183795035e-13,2.82659567482227e-13,1.12500169419137e-17,	0.00279490424050637,7.55633839759404e-65,6.29851019673896e-27,2.15127027817823e-19,2.29595667072449e-14,8.08944356496531e-25,8.57713071263038e-13,2.45545137317169e-12,1.97171349560908e-16,
FOXD2-AS1	9	BLCA,GBM,HNSC,KIRC,KIRP,LIHC,LUAD,STAD,THCA,	1.45191201565988,2.87399611075907,2.73301069887897,1.10168130575379,1.23305814692174,1.54415325956446,1.1380428188514,2.27411003600767,1.62323819844912,	0.000842727019307696,0.000215965952140265,6.70498639231765e-38,9.90869759319787e-19,4.53474966746264e-08,1.84043819837888e-07,4.61048501234923e-13,1.73287452409396e-14,4.41052208024531e-25,	0.00609051911100332,0.00124680628665554,3.34914070296266e-35,4.75903312288686e-18,2.95764251462843e-07,2.45146368024067e-06,3.43721979652006e-12,2.88523608261644e-12,1.25888901661859e-23,
FZD10-AS1	9	BLCA,BRCA,GBM,KICH,KIRC,KIRP,LUAD,STAD,THCA,	-2.14514697664425,-1.81310824065196,-1.42412484260654,-1.32240237974144,-1.48272833648773,-2.478990302741,-1.32332886658835,-1.21174973655315,-1.41360010832315,	1.20687783564553e-05,1.79846510061098e-37,0.00613543064573742,0.00480539878337439,2.58467939567259e-15,1.23521562534533e-15,2.70841012083013e-07,1.47148148678227e-05,1.33079516919833e-19,	0.000172238708258555,2.36403504672417e-36,0.0232170273298927,0.00977717593603058,1.03698582983009e-14,1.84176180555221e-14,9.04916960103445e-07,0.000156384043116542,2.07728808442052e-18,
H19	9	COADREAD,GBM,HNSC,KICH,KIRP,LIHC,PRAD,STAD,UCEC,	1.98371390430426,4.74158348848257,-1.28110821999651,-1.61778341810759,-1.7401080190943,-2.10485915570122,-2.46013914285233,1.37261867723423,-1.29131546667707,	6.46076757873491e-08,0.0095876688163223,5.45064173200482e-05,1.40510853878378e-06,1.20701613524286e-07,1.27678745793735e-09,4.22517481733885e-16,0.0015821616078965,0.000443805273692921,	2.26466905654603e-07,0.0333369819163518,0.000225007896292265,5.21822836522303e-06,7.09299481828007e-07,3.03693016780812e-08,5.48175278249547e-15,0.00767271575868253,0.00105562254385531,
HAGLR	9	COADREAD,HNSC,KIRC,KIRP,LIHC,LUAD,LUSC,THCA,UCEC,	-3.42834389267347,2.26552741298326,-1.81615192123567,-2.45897255673732,4.33504324389155,-1.40726939761224,-2.30064414046673,2.24675986539564,-1.02797411826221,	4.83351839846133e-54,6.98170384900644e-13,3.3725770077902e-29,5.61466475451719e-13,4.1271887173061e-21,1.7430472581977e-07,1.73950194114341e-25,4.64894607113307e-11,0.00174463354780278,	2.84040287062522e-52,1.88506003923174e-11,2.73919059413204e-28,6.23227787751408e-12,5.890087897984e-19,5.98386326783336e-07,1.82922362021291e-24,3.13803859801482e-10,0.003571493676752,
LINC00461	9	BRCA,COADREAD,KICH,KIRC,KIRP,LUAD,LUSC,PRAD,STAD,	1.30962339093498,-2.94456644949417,-4.43274120387371,-4.28958408857991,-2.98194794758295,1.98730813168456,1.9440652959757,-1.19737375884687,-1.39898137376964,	2.7970990348476e-07,1.24959058561112e-43,3.4786468956194e-15,6.28006582643776e-91,6.89682124480275e-16,5.44391728927754e-24,1.30119817350907e-10,1.1213254996158e-07,1.73128014259912e-05,	7.55216739408853e-07,4.16113665008502e-42,3.34150793146517e-14,6.27378576061133e-89,1.05998837285507e-14,9.54118135436537e-23,5.5551152792118e-10,4.78719732528285e-07,0.000178304006438817,
LINC00475	9	GBM,KICH,KIRC,KIRP,LUAD,LUSC,PRAD,THCA,UCEC,	3.74986494445648,-1.13379453539901,2.7942998383925,3.65952579910506,-1.56942243538385,-1.26166942691746,-1.40801299548728,1.80328943898331,-2.69430263138968,	0.00191754299252758,0.000460772397079357,6.65927118006465e-17,6.45523379772013e-14,1.19183251093519e-11,1.83759036547514e-08,1.94601968724363e-13,7.56535705005558e-10,2.56594318939421e-25,	0.00851389088682245,0.00116240309263201,2.90507070256969e-16,8.16301084040811e-13,7.53570049635605e-11,6.35208572702308e-08,1.7357800603182e-12,4.47206609053581e-09,9.8591432546339e-24,
LINC00494	9	BLCA,BRCA,COADREAD,GBM,HNSC,KICH,KIRP,PRAD,STAD,	-1.68341785409822,1.20794776405932,-2.35188933775392,-1.62068546238698,1.36473581955929,-1.74915985222894,1.94999345842582,-1.7980686191197,1.43232239502771,	0.00261281594623104,3.54252682664188e-08,2.37431212542997e-22,0.0141764523611624,2.06370208696631e-05,0.00188778313139255,9.98043558491244e-05,5.59203326782975e-15,0.000899412378958738,	0.0161123650017581,1.02877450576024e-07,2.21676431149957e-21,0.0462819474143832,9.37108356763338e-05,0.00414482494123332,0.000369032814534572,5.81920961933533e-14,0.00485682684637718,
LINC00511	9	BRCA,COADREAD,GBM,KICH,KIRP,LUAD,LUSC,THCA,UCEC,	1.46923430487881,-1.03109015355719,2.51731574432852,-1.58576140388268,2.44287791309784,3.67103914018981,2.59289601648718,2.2862076323033,2.00183684028194,	8.34795476190484e-17,4.11524747241603e-11,0.000215469102558485,3.06571431622138e-06,1.33616438952553e-09,6.2421187675415e-27,5.97829402844338e-18,2.78406728032373e-12,1.23423259265298e-09,	4.50789557142861e-16,1.81908505528478e-10,0.00124680628665554,1.08991053448582e-05,1.06786258010881e-08,1.3053808574339e-25,4.20585615099643e-17,2.27974033856017e-11,9.34089666712366e-09,
LINC00629	9	BLCA,HNSC,KIRC,KIRP,LUAD,LUSC,PRAD,THCA,UCEC,	-1.79910862294084,1.10088022227622,-1.07232572355196,-2.61990294127406,1.82794537208126,1.43235682509578,-1.12757938370027,-1.0353916770766,-3.614758358877,	8.61889384541542e-05,2.00237113836472e-06,1.9836443012615e-07,1.40827661152518e-13,3.83896835969724e-18,1.35810191917082e-11,6.30689016172962e-08,3.51890493037068e-09,3.62608662581651e-53,	0.00092583601629785,1.14963722254388e-05,4.90510063604021e-07,1.67484325584959e-12,4.35810158106538e-17,6.25227565553757e-11,2.82537366438022e-07,1.95299223635573e-08,4.52807567398836e-51,
LINC00659	9	BRCA,COADREAD,HNSC,KIRC,KIRP,LIHC,LUSC,STAD,UCEC,	1.42547138405928,4.59588414381662,1.97868907879559,-1.13401940953606,-2.28083910070923,-2.70662961572716,1.37066055223385,2.65888692734599,1.89092913817118,	2.0578332237313e-20,1.77381893942247e-37,5.56925253678715e-14,4.68041400575544e-07,5.07725426310448e-09,7.49275735302586e-09,1.51959098459848e-06,5.02196703863014e-07,7.49300258692617e-10,	1.33491908474517e-19,4.54370543713603e-36,1.98702974437513e-12,1.11326990279754e-06,3.81366692394088e-08,1.49705291913457e-07,4.24680172705539e-06,9.12171831198456e-06,5.94088062249147e-09,
LINC00673	9	BRCA,GBM,HNSC,KICH,KIRP,LUAD,LUSC,THCA,UCEC,	2.22694608641024,2.38832211634628,1.12226655001322,-3.89230503635345,2.79113344976074,2.61626538200879,3.87988188326511,2.3632501291049,3.21160884030821,	2.10847623689213e-24,1.91940673203412e-06,6.14022394112514e-09,4.86288323711489e-19,4.640423851487e-13,2.82575924224031e-25,9.62858184009633e-52,9.19737751301954e-09,1.39159304840131e-23,	1.69868367794777e-23,1.8985023022793e-05,6.38967053873335e-08,7.71114341885361e-18,5.20874542430957e-12,5.42871823653474e-24,4.18215359054619e-50,4.91346531310509e-08,4.08882780986151e-22,
LINC00858	9	BLCA,COADREAD,HNSC,KICH,KIRC,LUAD,LUSC,STAD,UCEC,	2.20848103612703,3.92747683455989,1.16734662599277,-2.0848657359613,-1.64276630406232,2.48577768556471,3.04071221227417,2.58964012277666,4.16350935737046,	0.000644922375268358,5.50999928392839e-16,1.56585066999248e-05,1.07245691454427e-06,4.62927660473515e-11,1.01835156410039e-10,1.08873093024658e-20,1.21245860764512e-06,1.82955731305127e-24,	0.0049181484953671,3.50604413034679e-15,7.27574334568597e-05,4.0892536550753e-06,1.42296840865551e-10,5.46953340073274e-10,8.77130805900265e-20,1.83522143793557e-05,6.09242585246073e-23,
LINC00940	9	BRCA,COADREAD,GBM,KIRC,KIRP,LUAD,LUSC,PRAD,THCA,	1.87472427926083,-3.51708708464646,-2.8614254851925,-1.06503356162961,-2.02045775663252,-1.27097457184226,-2.06825991429919,1.22298206245447,-2.76414888437073,	1.89152986034437e-12,1.38362501435169e-49,5.98408880719324e-08,1.47829953737425e-07,4.70675861089486e-11,1.18679571482621e-05,3.04074957253515e-21,3.07206324359426e-05,1.57926707268932e-31,	7.58890895776717e-12,6.91120694668669e-48,8.41986580054373e-07,3.70130636049343e-07,4.65549688344947e-10,3.07950368600359e-05,2.59633232731848e-20,8.5487219508375e-05,7.51279907436491e-30,
LINC00968	9	BLCA,BRCA,COADREAD,GBM,HNSC,LUAD,LUSC,PRAD,UCEC,	-3.01899310562568,-3.82175877423961,-1.59430181356107,2.30907307460156,-1.03457699735952,-4.43248609648612,-5.20732190475925,-2.15689154671283,-1.44993101330813,	3.61704529664993e-09,1.58947738427131e-136,1.07030532311062e-12,0.0041795054159439,0.000141051756533005,4.06955486971268e-79,1.75955785115798e-110,4.96797806899602e-18,5.85246848745307e-07,	1.38978009667434e-07,3.17577581377408e-134,5.34617508893755e-12,0.0167926417928239,0.000508702905330224,1.35516177161432e-76,1.75779829330682e-107,7.87779379512226e-17,3.09344762908234e-06,
LINC00989	9	BLCA,BRCA,GBM,KICH,KIRP,LUAD,LUSC,PRAD,UCEC,	-1.90634718761222,-2.12983755174222,1.648401616044,-1.90102522449382,-3.09204527093866,-1.48310586845073,-1.92965005229354,-1.33934695458738,-2.35661781779777,	5.44780877033665e-05,7.19778084257647e-68,0.000946920987327285,9.7472609993519e-11,5.07736265989897e-25,1.11087750462207e-09,1.75598074274888e-14,2.25604657337696e-11,6.08320662400655e-18,	0.000604706773507368,2.76560886989765e-66,0.00454795224201903,5.596272263421e-10,1.69076176574636e-23,5.23474824112004e-09,9.69184951384603e-14,1.59843299773304e-10,1.12539322544121e-16,
LINC01018	9	BLCA,COADREAD,GBM,KIRC,KIRP,LIHC,PRAD,STAD,UCEC,	-1.48858275693094,-2.73940655555208,-3.51711702598167,-4.45077985941822,-4.68160314427656,-4.40213921514071,-2.40607337837945,-2.75096142530658,-3.72975433824834,	0.0100314662826579,4.34140648039991e-27,1.56368984772485e-09,1.42664841785845e-69,2.94336650772693e-42,5.83165405483659e-13,2.71899932129320e-26,7.98987770017602e-13,9.16165816607302e-39,	0.0455981946183966,5.48995578977153e-26,2.94740784505117e-08,5.70088707776235e-68,2.261863954784e-40,2.7742011432294e-11,1.13178346748829e-24,6.65157318539653e-11,5.72031031744184e-37,
LINC01088	9	BLCA,BRCA,COADREAD,HNSC,KIRP,LUAD,LUSC,STAD,UCEC,	-2.30354192115958,-1.62193246969466,-1.4909865233703,-1.11079905128927,-1.33683413606987,-1.90786890285579,-2.12889108451384,-1.90759379676078,-3.36232497041129,	1.46577028651239e-05,2.19562501116172e-33,6.0641084945346e-11,1.59591021550802e-05,9.04854033024862e-10,2.38708896253384e-11,1.97823132476389e-16,9.80449296309151e-08,2.78489832330882e-40,	0.00020058965975697,2.58050516017713e-32,2.63393234175655e-10,7.38108474672459e-05,7.28991273380514e-09,1.47203819356253e-10,1.21242521069885e-15,1.99891601431192e-06,1.85474228332367e-38,
LINC01136	9	BRCA,HNSC,KICH,KIRC,LIHC,LUAD,LUSC,THCA,UCEC,	1.60527142019759,1.17580545621367,-1.44626475423237,-1.01745410159085,1.67976876745627,1.20117589595122,1.45314296965571,-1.17999775950832,1.55933120173195,	6.55592079508161e-26,6.61626941885791e-07,2.13882301366209e-06,2.55678697419131e-09,1.21918114242415e-08,1.23167728158629e-07,6.05240287690444e-11,5.22928466373529e-13,6.54600136761381e-11,	5.79589811883764e-25,4.23695714707632e-06,7.79811748411836e-06,7.11484731815354e-09,2.2144762932395e-07,4.39444858680251e-07,2.67537631594139e-10,4.70635619736176e-12,5.73636435635631e-10,
LINC01139	9	COADREAD,HNSC,KICH,KIRC,KIRP,LUAD,PRAD,THCA,UCEC,	-1.08925184895968,1.34988927474794,-8.32897572331895,-1.86034038680878,-3.03723499887573,-1.13643513968441,-3.15582783382115,-3.35528945007536,-2.69585023074619,	0.000378669767090681,0.0116860864096233,1.11409019206232e-35,2.19089759841612e-06,2.4991712273842e-06,0.00200167893702093,5.14201347094089e-23,4.85003833188876e-20,3.91115101704251e-13,	0.000879746737961839,0.0241206618248217,2.78244025467564e-33,4.92951959643628e-06,1.22385885105726e-05,0.00362917832683106,1.35180827828156e-21,8.07531382259479e-19,4.59675278355937e-12,
LINC01268	9	COADREAD,GBM,KICH,KIRC,KIRP,LUAD,LUSC,THCA,UCEC,	-1.80287150299431,2.08929426325021,-3.0688564776,1.73348000800464,2.22071267784329,-1.97697665266314,-2.68089501269483,1.26099355990971,-1.98995205989373,	3.06130137880913e-35,0.00924902087019133,4.67244145291991e-22,6.75569854924543e-16,1.04108834007625e-08,1.84009094519062e-28,1.42167360948351e-37,4.4110812345735e-16,1.20613631442478e-18,	6.64834799441375e-34,0.0326493704923009,1.16694225286675e-20,2.81205952112341e-15,7.42890894097269e-08,4.83750224801429e-27,3.38155222827149e-36,5.12403506202201e-15,2.31717341944299e-17,
LINC01512	9	BRCA,GBM,KICH,KIRP,LIHC,LUAD,LUSC,STAD,UCEC,	1.73083937476664,-3.22852725662765,1.96204304171255,-1.89014556835553,1.64356750925898,1.29884473088261,2.43226508562909,1.28491928724819,1.51100444259068,	1.25289722231786e-25,1.167672295491e-09,0.000192626595902261,8.18616624922424e-08,8.12883673971608e-05,2.61009391027413e-09,2.02005065594747e-17,0.00147472490923122,0.000370733013898559,	1.09793361850486e-24,2.38062167999084e-08,0.000522918394854235,5.06496173663574e-07,0.00061057954157717,1.16405527516243e-08,1.33644410946458e-16,0.00732960290707459,0.000896760970665038,
LINC01532	9	BLCA,BRCA,GBM,KICH,KIRC,KIRP,LIHC,THCA,UCEC,	-2.0993657303056,-1.78670474294458,-2.58988119534386,3.66899304876098,-1.12100699129154,-1.1568315988551,1.81273677365306,-2.70262233934192,-1.21266890817243,	9.75663311750295e-07,1.54715564288754e-30,0.00268675366124221,2.76769931458413e-07,2.57323769397794e-06,0.00248294021645824,7.79650486970204e-08,1.32439058948372e-42,0.00111546738426674,	1.98915846620111e-05,1.68000922526593e-29,0.0115967081896355,1.11940551225488e-06,5.7638216508609e-06,0.00647638975520047,1.0970011781454e-06,2.2051103314904e-40,0.00244375420368965,
LOC100506990	9	BLCA,BRCA,COADREAD,HNSC,LIHC,LUAD,LUSC,PRAD,UCEC,	-1.97006466205852,-1.02740793899288,-1.25441561895619,-1.11099035700503,-1.09452772498028,-2.01491256098144,-2.25470709576475,-1.41629049104437,-1.41756998037647,	3.6062149993761e-08,8.50194477976871e-28,4.19564580365603e-28,1.0169841176006e-08,1.32129541002238e-05,9.06043875000531e-35,2.16669244019669e-50,8.85559440348243e-25,6.29231907883782e-12,	1.00072466232687e-06,8.12904439342764e-27,5.66412183493564e-27,1.00590805295346e-07,0.000118916586902014,3.01712610375177e-33,8.65810299102598e-49,3.15954957467105e-23,6.41431302016223e-11,
LOC284950	9	BLCA,BRCA,KICH,LIHC,LUAD,LUSC,PRAD,THCA,UCEC,	-2.25537629849846,-2.26225967632251,-1.58484267230262,-1.41084266314127,-2.49896849557308,-4.23379498469014,-1.51495081205933,-1.36174966011627,-1.93258393637396,	1.53826934480158e-06,3.07990390853338e-62,4.17688100201634e-08,3.6808625418843e-06,2.19871600479722e-28,4.1562484488198e-83,6.31582364768221e-16,1.4514861300912e-20,4.04972505959029e-15,	3.07346215091356e-05,9.32370910492379e-61,1.83013338640979e-07,3.71432492862871e-05,5.53153674285331e-27,5.93156028624426e-81,7.69452173662747e-15,2.54392042800194e-19,5.6981342739869e-14,
LOC285889	9	BRCA,COADREAD,GBM,KICH,KIRC,LUAD,LUSC,PRAD,THCA,	-1.00709059160977,-1.17246977639671,-2.75751389021617,-2.20062348261893,-1.44978965062054,-1.77495632199091,-1.69879794390235,1.63559796580831,-1.10288303234531,	9.79494447817681e-11,7.69665591484543e-06,2.1761222561875e-05,1.23292096162016e-13,1.06381871118652e-22,2.75188838526974e-16,2.05086335872836e-11,6.56595789878523e-07,3.22022484920984e-19,	3.42138095583868e-10,2.20947105141683e-05,0.00016744984290153,1.00958036119552e-12,6.25149936750194e-22,2.72191732364799e-15,9.31278406986195e-11,2.27756664614113e-06,4.87424943084944e-18,
LOC400685	9	BLCA,BRCA,COADREAD,KICH,KIRP,LIHC,LUAD,LUSC,UCEC,	-2.15657992479811,-1.06276967877599,-1.27527113685552,-2.713003984378,-1.32634514202584,-1.0464127345174,-1.96930020339823,-2.13046415457029,-1.74150297400356,	1.61382659000353e-05,1.29016821687672e-10,4.09356644990211e-10,4.40438407840766e-15,0.00010346724651089,0.000244909417889788,6.37604765697094e-20,1.23315511167098e-21,2.43887756630946e-09,	0.000214961701788471,4.44647924070929e-10,1.70394703477175e-09,4.1121305554479e-14,0.000378171597491278,0.00164204368101945,8.38114685436048e-19,1.08063329522747e-20,1.76553528169793e-08,
LOC729950	9	BLCA,BRCA,COADREAD,KICH,KIRC,KIRP,LUAD,LUSC,UCEC,	-2.00571196390013,-1.20959422786954,-2.06035739622971,-2.65036990744583,-1.2616274351343,-2.12534937961853,-1.62962903695035,-2.48969174002353,-1.87471628370029,	3.1968252990172e-05,1.47059700399274e-17,3.068425336229e-29,1.80165927895692e-12,2.45113466042056e-12,1.1412464796918e-13,6.0324627493939e-13,2.80770288119521e-27,2.3018509662978e-11,	0.000375720996908022,8.3473091306179e-17,4.44254624767068e-28,1.33322786642812e-11,8.21975043760201e-12,1.39037223562452e-12,4.39885422382811e-12,3.42060387599271e-26,2.14911132273972e-10,
MIR497HG	9	BLCA,BRCA,COADREAD,KICH,KIRP,LUAD,LUSC,STAD,UCEC,	-2.67608908451916,-2.06480331219236,-2.6400809638978,-1.79588271567813,-1.18738419166478,-1.94958315420091,-2.54331995562564,-1.60962131967433,-2.72413466641411,	7.56590397180099e-16,3.65314768459929e-98,5.74951185445785e-80,1.72444376403129e-16,6.45411194965604e-09,3.04087836391213e-37,1.04612343339894e-62,3.37522932746804e-11,4.04071297433154e-27,	8.3981534086991e-14,2.80730348993438e-96,1.43594058565085e-77,2.10087721983812e-15,4.74092488066646e-08,1.26576561897842e-35,6.53173318728462e-61,1.68592704907028e-09,1.6819467755655e-25,
MIR663AHG	9	BLCA,BRCA,COADREAD,HNSC,LUAD,LUSC,PRAD,STAD,UCEC,	1.99770009347662,1.29157476535372,2.85606449141261,2.70856945007013,1.01278024630848,1.24316933010705,2.13460037060471,1.60912075606382,2.13721940290294,	0.000537444950288481,2.97049616333567e-08,2.13038782464749e-15,5.043675086346e-13,0.000171706392748128,8.53695146421968e-05,3.33487553788181e-10,2.33086716739411e-06,4.05833167187236e-10,	0.00432989923659832,8.70242131135583e-08,1.33016089801428e-14,1.39961983646102e-11,0.000375349423097111,0.000197875046699663,2.08221291396495e-09,3.10471506696895e-05,3.29615718715487e-09,
NPSR1-AS1	9	COADREAD,KICH,KIRC,KIRP,LIHC,LUAD,LUSC,STAD,THCA,	3.18984173914476,-4.00330062513853,-4.81958839087209,-5.15966097917509,2.99216757061155,1.99358963822715,3.27406713922759,2.82295919961836,2.01201154332183,	2.85215256443049e-20,1.37346715995417e-15,5.65296279445292e-80,2.97023212712109e-52,1.51226829468505e-14,5.10252050374094e-20,7.04129362155469e-36,6.04154132111546e-09,2.26954559807523e-14,	2.29782291279521e-19,1.4443091503097e-14,3.3219469597991e-78,4.2389455642771e-50,1.00717068426024e-12,6.79655731098293e-19,1.52918528868112e-34,1.50887494494859e-07,2.24482777472985e-13,
PCAT18	9	COADREAD,GBM,HNSC,KICH,KIRC,KIRP,LIHC,PRAD,STAD,	-3.60267936827518,-2.10916542452434,-1.17160542709463,-1.77896671837215,-2.53665481539295,-2.80119417695868,-2.05428827239608,1.75964177964726,-2.7470254598818,	4.14060812970252e-56,3.42315313952253e-05,0.000327218177214069,8.29635136764728e-08,2.59691949631816e-52,1.94094841365128e-25,1.15208116827623e-09,9.90932436819234e-08,5.34269493279493e-10,	2.75764501438188e-54,0.000249615327473212,0.00107177363618641,3.54190385311095e-07,5.18864515364368e-51,6.68623263875045e-24,2.80714411489744e-08,4.26698924302765e-07,1.90619722780791e-08,
PCAT19	9	BLCA,BRCA,COADREAD,GBM,KICH,KIRP,LUAD,LUSC,UCEC,	-1.40768247807989,-1.65776864846661,-1.03183145663846,1.22451000346106,-1.74784063085465,-2.36862116855205,-3.05610644140503,-3.59529522466534,-1.83808524806211,	3.32789940932829e-05,6.95753477404904e-67,1.92047689061182e-12,0.00995106027980874,1.78323699132588e-18,2.20943621345161e-32,1.51637140823088e-67,1.17369312146352e-89,7.0350955528621e-11,	0.000386578082548716,2.57428786639814e-65,9.35881177424982e-12,0.034398301797678,2.58181703526747e-17,1.00328489874462e-30,1.89356879602831e-65,1.95419904723676e-87,6.11135691939933e-10,
PRKCQ-AS1	9	BRCA,GBM,KICH,KIRC,KIRP,LIHC,LUAD,LUSC,PRAD,	-1.34982218172132,-1.655795312425,-3.10079357681767,-2.08085198741801,-1.03553203080079,-1.54639500873061,-1.74748420242522,-1.21359602296154,-1.02199402728676,	2.53956568919413e-16,9.32512052125232e-05,2.69457516040581e-18,5.37103629314225e-52,6.89989198277433e-06,1.51559047094119e-08,1.66783112498698e-17,2.5791213904739e-08,5.0494210222737e-08,	1.31452130751551e-15,0.000597166371841735,3.79138110597944e-17,1.05209122683316e-50,3.13317822308707e-05,2.70370514369687e-07,1.85129254873554e-16,8.79365962144513e-08,2.29289618238701e-07,
PVT1	9	BRCA,COADREAD,GBM,KIRC,KIRP,LIHC,LUAD,LUSC,STAD,	1.48570502175041,2.26431096264361,2.15677113424267,4.43507186831358,2.66224091675685,1.70818307068147,1.95952774222737,2.00768799897144,1.3364247679823,	9.11996546327742e-40,4.49385030919378e-68,1.13564559191821e-06,8.07910113174897e-102,9.22928754811222e-16,9.90563976054883e-07,6.27210021589861e-27,8.53862350619909e-30,2.67638639296389e-09,	1.32041239098756e-38,5.61169557360573e-66,1.18178119408989e-05,1.15300314723103e-99,1.39697852432789e-14,1.17806358580813e-05,1.3053808574339e-25,1.27314699741685e-28,7.03607896466033e-08,
RNF217-AS1	9	BLCA,BRCA,COADREAD,GBM,HNSC,LUAD,LUSC,PRAD,STAD,	-1.38867732364647,-1.28504029180461,-1.45957071942294,-1.5212554533872,1.05875653815081,-1.16399295169484,1.0201412203759,-1.222218940532,-1.51894015415718,	0.00375983316136146,1.89105270367669e-24,4.74498835654447e-12,0.000126031978814968,1.11658804012274e-07,5.04114323470209e-12,2.73349124150699e-06,7.93037875323751e-26,1.67039098937095e-09,	0.0208670740455561,1.53590378127887e-23,2.23596385291883e-11,0.000777197202692304,8.38700339911743e-07,3.37993428957543e-11,7.40042750749454e-06,3.0470955286478e-24,4.90800175994582e-08,
SNAP25-AS1	9	GBM,HNSC,KICH,KIRC,KIRP,PRAD,STAD,THCA,UCEC,	-1.8477528187284,1.74545498424041,-1.19304646668334,1.61772505985344,2.40786845444913,-2.40658691803069,1.48796431033456,1.40195621487867,-1.15212278512361,	0.000254215238050044,5.8902910737911e-08,0.00773082062929687,1.36232485017558e-08,6.88141513519058e-08,3.5179897003063e-30,6.25798895593708e-05,1.13239442615281e-08,2.12378803980966e-05,	0.00143480803848584,4.82327933009616e-07,0.0150841597825539,3.63893723349038e-08,4.35097070889581e-07,2.928726425505e-28,0.00050827081032367,5.92283786244321e-08,6.88852029795405e-05,
THRB-AS1	9	BRCA,COADREAD,KIRC,KIRP,LIHC,LUAD,LUSC,THCA,UCEC,	-1.34336986817135,-2.08380358678845,-2.80301853058335,-1.82033493548283,-1.00549852758687,-1.71764549471417,-1.05317047153143,-1.34240177999457,-1.21937590739424,	8.68686858306691e-38,5.23477838798516e-27,5.94067849335943e-83,4.23118518678502e-20,0.000149646007177505,8.63471633199897e-17,1.0921481100061e-07,2.39845532413559e-29,1.68986131669324e-05,	1.15709089526451e-36,6.53692951199647e-26,3.70921113429129e-81,9.83012558511217e-19,0.0010454290990932,9.17668256985848e-16,3.47470051559267e-07,1.04176385600498e-27,5.62723818458848e-05,
ZNF503-AS1	9	BRCA,GBM,HNSC,KICH,KIRP,LIHC,LUAD,LUSC,PRAD,	-1.02847800171761,1.76576455045569,-1.91239515185859,-2.66055199391,-2.7573322119831,-1.27773787785263,-1.2287588174295,-2.57869790334675,-1.50028776311298,	9.54773174758641e-12,0.00064855401738278,9.75202453524008e-11,5.62506376412569e-21,7.15259692774293e-21,3.23261790326944e-06,1.21858096021253e-06,1.61773193147387e-26,1.5419965183757e-15,	3.65447663442101e-11,0.00326651524252188,1.54639246201664e-09,1.14682422456358e-19,1.74279130019883e-19,3.32926318078986e-05,3.70018960259063e-06,1.87920255760744e-25,1.79122618820619e-14,
AFAP1-AS1	8	COADREAD,GBM,HNSC,KIRC,LIHC,LUAD,LUSC,UCEC,	1.11103004386586,-2.50225248101834,4.29792231827713,1.61041521725217,2.55123906941528,4.84358333250009,1.57511643089633,2.26954499964809,	0.015068607757043,1.10187359682371e-10,3.91638843068597e-10,3.26197272733628e-07,1.41993011176764e-05,7.50287887423786e-16,0.0021921289643434,0.000110456776251738,	0.0253000657971193,2.55993424006254e-09,5.5892457746504e-09,7.85231507134686e-07,0.000126097612706217,7.20709230323425e-15,0.00417926876980736,0.000302318683494483,
APCDD1L-AS1	8	BLCA,BRCA,HNSC,KICH,KIRC,KIRP,LUSC,PRAD,	-2.01397771779078,-2.9425171893348,2.24128134684349,-4.05098013361384,-3.83914922933745,-5.63724282096898,1.44476270109534,-1.33066771571716,	0.000832539125298357,1.85966950291812e-73,7.20249291711836e-07,2.23089722615602e-20,2.48187274038768e-76,4.08840805836059e-68,6.61218436630884e-06,9.06192292871383e-12,	0.00607085099396393,8.07743405832696e-72,4.47163557009611e-06,4.20503080930163e-19,1.30494256191963e-74,8.16863930060447e-66,1.71128813003692e-05,6.80666241036475e-11,
CDIPT-AS1	8	BRCA,COADREAD,KIRC,LIHC,LUAD,LUSC,STAD,UCEC,	2.04967082179279,1.43171922149635,-1.43145666111667,1.1732760670967,1.54900348315235,2.85751478916788,1.232736885529,1.73093502073631,	1.34045465096229e-22,1.5766628893974e-07,1.23184113276632e-17,2.57303975114722e-05,8.49375180131462e-07,1.3688140634091e-15,0.00157947169386381,2.60505986176327e-06,	9.84642791405391e-22,5.37572090958364e-07,5.64499675061261e-17,0.000217836161982718,2.66832014135638e-06,8.0437955843864e-15,0.00767271575868253,1.19378660637684e-05,
DKFZp434J0226	8	GBM,HNSC,KIRC,KIRP,LUSC,PRAD,THCA,UCEC,	-3.81116147785541,1.99445563549775,1.22378194910807,1.20591250652587,3.24836268593337,-1.55780745963778,2.67104318469639,-1.76340550708877,	3.34933806265179e-11,2.59006126483339e-07,9.77875833476815e-07,0.00442050071280017,1.57950860822126e-18,5.42085360509478e-11,3.24156645564387e-12,6.3674447315042e-09,	8.16094810875399e-10,1.81667738681801e-06,2.26133786491513e-06,0.0107186412914742,1.16024198500959e-17,3.73478120792392e-10,2.62020130499991e-11,4.41741478248104e-08,
DPH6-AS1	8	BRCA,COADREAD,KICH,KIRC,KIRP,LUAD,LUSC,THCA,	-1.0476742364682,-1.10026384324175,-1.50042670880744,-2.10326000562418,-2.02291693184167,-1.89636097257254,-1.32047623124426,-1.0286408519088,	1.05435002382915e-20,2.00246905691742e-08,3.5725459386073e-07,7.574969079864e-45,3.12991674459781e-15,7.40859999639041e-21,2.47033426757065e-11,6.23905679361456e-18,	7.02197115870216e-20,7.38179552716051e-08,1.42190175006721e-06,1.20117366837843e-43,4.46683832550458e-14,1.0001609995127e-19,1.11165042040679e-10,8.53810648879582e-17,
EMX2OS	8	BLCA,BRCA,COADREAD,GBM,KICH,KIRC,PRAD,UCEC,	-2.05683282958952,-2.31113969289589,-1.70397322043745,-3.26648226355549,-1.73461855510079,-1.77209954385947,-3.54368616488965,-1.21697875044101,	0.00428200242807268,3.77460759945326e-60,2.97003093911602e-10,1.0187447436565e-08,0.00025120398864602,2.98182721020928e-17,6.72051196391958e-38,5.6057178613295e-05,	0.0229604068409837,1.01914405185238e-58,1.24666424713315e-09,1.69620999818807e-07,0.000667427618769613,1.32393128133292e-16,1.67844786298892e-35,0.000164226162565049,
FAM212B-AS1	8	BLCA,BRCA,KICH,LIHC,LUAD,PRAD,STAD,UCEC,	-1.00780360051242,-1.2132139026585,-1.52894572953339,1.61093733444472,-1.31826751633524,-1.68532380415602,-1.14035435093941,-1.34605035650071,	0.00516431833383285,4.08117747191441e-21,8.09679825683446e-10,1.7871901381803e-08,1.11085705482926e-12,2.81438642405391e-28,1.29414063569921e-05,2.72160724167739e-08,	0.0268705938307241,2.75479479354223e-20,4.1268884992743e-09,3.02610669159681e-07,7.87054040974775e-12,1.75723252351866e-26,0.000142071043413573,1.83708488813224e-07,
GNG12-AS1	8	BLCA,BRCA,COADREAD,KIRP,LIHC,LUAD,LUSC,UCEC,	-1.92999916343244,-2.09329302768681,-2.25572783714738,-1.01675384855757,-1.97425629135376,-1.26451516449956,-1.39269276194763,-1.23919375434796,	6.85152020613057e-07,2.65543713708063e-81,1.08260499134939e-69,2.13103534812731e-08,1.39192590311875e-11,3.65817740900717e-12,3.49885073249387e-24,2.22875982103641e-09,	1.42597264290093e-05,1.47376761107975e-79,1.54503198051148e-67,1.47840577276332e-07,5.3482076046755e-10,2.46926975107984e-11,3.49535188176138e-23,1.63715519207013e-08,
INHBA-AS1	8	COADREAD,GBM,HNSC,KICH,KIRC,LUAD,LUSC,STAD,	1.01747190048161,-4.57575481306552,2.42320963794717,-1.80103548529498,1.39292349367901,-1.39248427640221,-1.37575641429627,1.38716005592096,	2.99220967079635e-07,1.12270800948663e-17,8.90693058188323e-14,1.25632769098825e-08,1.89833941694621e-06,2.95379188519128e-13,5.62588880102673e-10,1.36055892631386e-05,	9.99738281312896e-07,9.34654417897618e-16,2.96600788376712e-12,5.70486983316939e-08,4.28090536688321e-06,2.25254816282908e-12,2.29398486213294e-09,0.000146150362084682,
KCNJ2-AS1	8	BLCA,BRCA,COADREAD,GBM,KICH,LUAD,THCA,UCEC,	-1.18449292720563,-2.37082272657651,-1.67803439684911,-1.59301700823472,-2.86216433074053,-1.52962839841512,1.64657754850151,-1.26853113370377,	0.00328718956668011,3.52135179335467e-101,1.77806453996325e-28,1.02261530514947e-05,9.07478918662184e-22,3.4129500212795e-16,6.73521229848845e-19,1.95052051752708e-07,	0.019092455680892,3.19802767414665e-99,2.43326914441547e-27,8.80683353314073e-05,2.06038963578073e-20,3.34268340319433e-15,1.00425031137164e-17,1.13951461813424e-06,
LINC00515	8	BLCA,GBM,KICH,KIRC,LUAD,LUSC,PRAD,UCEC,	-1.35479488534705,-1.69962282855558,-1.68989023747965,-1.25143423491216,-1.83530444730135,-2.16071567575991,-1.26805426637105,-1.46848915811809,	0.00058176038763854,3.27893889272142e-05,1.84222310580285e-09,1.7332425966656e-22,9.63316219082511e-25,1.18367460507573e-26,1.07550034481782e-13,1.41688822617548e-11,	0.00457620966339292,0.000240857349546228,9.15612379451266e-09,1.00087245899938e-21,1.74973255066078e-23,1.39116580055371e-25,9.76749858611816e-13,1.37424401742651e-10,
LINC00574	8	BLCA,BRCA,COADREAD,GBM,KICH,KIRP,LIHC,UCEC,	-1.68456770255839,-1.04600480723202,-1.4183989218907,-1.56489342199585,-3.38344425873137,-1.21906092607043,-1.3831880784931,-1.67670243488285,	0.000178396535188012,1.34628566035138e-16,3.88530823808278e-13,0.00113392398523699,3.17272523565831e-19,5.13016051889312e-05,2.98048037720837e-06,8.17557038060527e-10,	0.00176453602626559,7.23085685317758e-16,2.0110999636501e-12,0.00529341150117642,5.28258751737109e-18,0.000201772848754891,3.10156239253246e-05,6.33131380637571e-09,
LINC00639	8	BLCA,BRCA,COADREAD,KICH,LUAD,LUSC,PRAD,UCEC,	-1.84643760877986,-2.13509846753671,-1.89773085646706,-2.03203714186715,-1.86284971121408,-2.19463422344815,-1.05692671183591,-1.15579551811035,	7.88698106687376e-06,2.49298234569393e-58,9.97028925599059e-21,4.7516275092474e-09,3.30410431744133e-22,5.17462469216259e-23,9.61249031389604e-09,1.19308753952379e-05,	0.000126922642699994,6.2262234083706e-57,8.09782029815821e-20,2.28215186622026e-08,5.32387131149015e-21,4.74261474079855e-22,4.84993829473846e-08,4.21164117308929e-05,
LINC00641	8	BLCA,BRCA,COADREAD,GBM,LUAD,LUSC,PRAD,UCEC,	-2.18132083875788,-1.5014894186435,-1.48950253279658,-3.02380444066291,-1.33512199398009,-1.72608351487862,-1.2061275213297,-1.46635079860633,	1.92743663638965e-11,2.93564362260262e-73,4.88054536751723e-35,1.0972287516966e-16,8.13671369638054e-22,1.53900348657978e-31,1.35445627012686e-28,1.16858786527211e-16,	1.20344324984579e-09,1.22196165790834e-71,1.03737549407441e-33,4.98241601338593e-15,1.23160257313396e-20,2.60587200524271e-30,9.66501295611955e-27,1.88293431839812e-15,
LINC00689	8	BLCA,BRCA,COADREAD,KICH,LUAD,LUSC,PRAD,STAD,	-2.28024872005453,-1.49950240089621,-2.04361437729603,-3.09568222006905,-1.17845165467174,-3.19104406210413,-2.11195376195241,-1.09109281296211,	4.09016404313817e-05,4.24201334378383e-16,3.39053434996697e-22,1.72404259843221e-15,0.000207328207304069,3.86308775355381e-40,1.90584403609243e-23,0.00159747728983888,	0.00046432657716989,2.17321606689233e-15,3.13624427371945e-21,1.77558614003482e-14,0.000443513659736113,1.04303369345953e-38,5.28871720015651e-22,0.00768053970649299,
LINC00707	8	BRCA,HNSC,KICH,KIRC,LIHC,LUAD,LUSC,PRAD,	-2.26586830672201,1.9378678334679,1.76079331085761,1.76477344040254,-2.04157217554924,1.38428115965331,1.4765948737034,-1.73141277218089,	1.18281605120684e-23,8.20952433413436e-05,0.00108471083012034,9.72096292400993e-10,4.17652823645632e-08,0.00013989226370501,3.09010745461544e-05,4.47738794884279e-12,	9.02010103172241e-23,0.000317880418984505,0.00251421373385202,2.76673560144898e-09,6.51929954409353e-07,0.000311947257681485,7.6222650547181e-05,3.4944613756984e-11,
LINC00889	8	BLCA,BRCA,COADREAD,GBM,KICH,LUSC,STAD,UCEC,	-3.08676484691485,-1.50371221734858,-2.00127029455327,-5.56319682494924,2.37696500623142,-1.67292999095935,-1.40408382667561,-2.41099660781674,	1.78846756579193e-13,1.59503243492083e-23,2.5115790427582e-19,7.73298471146182e-20,2.58667258517004e-08,8.88684449431505e-11,4.3727077362307e-06,8.06560265320795e-17,	1.62425372566013e-11,1.20714954733781e-22,1.88651689001161e-18,1.10360738953577e-17,1.15878292044165e-07,3.87683740166844e-10,5.52953801075249e-05,1.34292284175912e-15,
LINC00892	8	BLCA,COADREAD,HNSC,KICH,KIRC,LUAD,LUSC,THCA,	-1.7842249048168,-2.06772860446585,-1.02375472597401,-1.98446812348079,1.12983224243383,-1.46108007325465,-2.94774782511808,-1.01049312594979,	0.00042208234849997,5.63443179070959e-28,0.000221959791797037,3.08021470647888e-07,3.79443043291421e-07,1.9003009338606e-10,3.5411635299735e-36,7.2987396211609e-05,	0.00360393389873052,7.40631231436695e-27,0.000761985676993952,1.23579698464755e-06,9.0685071829696e-07,9.78557027281825e-10,8.04005083282619e-35,0.000220285223007243,
LINC00900	8	BLCA,COADREAD,HNSC,KIRC,KIRP,PRAD,THCA,UCEC,	-1.60456178248372,-1.66310059127763,-1.59534303913131,1.51694568523692,1.96885908130013,-1.57578362065315,1.07519584273187,-1.55254559802862,	0.00348619444604861,8.41311826191699e-20,4.54608415818341e-09,1.70371004230459e-12,5.92323323207789e-10,6.86975247963335e-24,9.23318819115794e-12,8.93420664031137e-11,	0.0199011900091575,6.61787806587014e-19,4.8833742731454e-08,5.80889533195319e-12,4.8502540974146e-09,2.01849491975109e-22,6.93530451350886e-11,7.62843797749663e-10,
LINC00996	8	BLCA,COADREAD,GBM,HNSC,KICH,KIRC,LUAD,LUSC,	-1.394395410135,-2.35806764142244,-1.99040731704339,1.62429037252652,1.15359055335129,1.43161185782659,-1.63691874581626,-2.3675126371366,	0.00390130391804403,5.03188546713864e-36,0.00133045224615463,3.49378622313062e-07,0.00257613449256014,2.83296999887669e-13,1.85764192394445e-15,1.79833086807263e-33,	0.0214143000776153,1.19686990039798e-34,0.0060968889628829,2.37434859653571e-06,0.00551083160185778,1.02541196698471e-12,1.68707662001864e-14,3.32691210593437e-32,
LINC01094	8	BRCA,GBM,HNSC,KIRC,KIRP,LUAD,LUSC,STAD,	1.16901706473096,1.42492617803351,1.26188179072796,2.69972884486992,2.49048935173246,-1.15208304306899,-1.36780461174416,1.50740795052294,	3.76355567214515e-26,0.0135365058369377,4.46238482766255e-07,7.20976676825722e-37,2.82706084753035e-14,1.24592632499977e-08,1.96361192237827e-11,8.29060546050679e-07,	3.38720010493064e-25,0.0446302618188145,2.96835438065959e-06,8.5744726208202e-36,3.71609708774055e-13,5.1221415583324e-08,8.95729822125976e-11,1.3483085262987e-05,
LOC100132077	8	BLCA,BRCA,COADREAD,GBM,KICH,LUSC,PRAD,UCEC,	-1.51785708517903,-1.0116697788785,-1.55734129677557,-1.72107571991422,-1.06992583912504,-1.1287755884724,-1.3973507786259,-1.39364631324435,	0.000248306210702124,5.16020168238188e-20,4.45668208489387e-20,1.79513060015643e-06,4.7978234513632e-05,9.12314348186951e-11,4.66389966924488e-17,5.6475354316035e-09,	0.00236245623325164,3.30451376967917e-19,3.56178032224718e-19,1.79333546955627e-05,0.000143934703540896,3.96261753842941e-10,6.65605109939377e-16,3.9731604902619e-08,
LOC100506474	8	BRCA,COADREAD,GBM,KICH,KIRC,KIRP,LUAD,LUSC,	-1.5757527182338,-1.62686981476761,2.46033628868268,-3.11796570773261,-1.09435997997763,-3.49491225514604,-1.16795201162378,-1.32709686589968,	5.300090841045e-28,3.89098867296636e-15,0.00774475394246469,1.38072353487061e-19,2.42327025785362e-13,4.53580085608446e-41,5.49032422029646e-08,3.01832615912415e-07,	5.19097132372937e-27,2.35581677835963e-14,0.0283590204315323,2.37817726092368e-18,8.8030799548937e-13,3.02084337015225e-39,2.06974864002874e-07,9.02786776336835e-07,
LOC100506585	8	COADREAD,GBM,KICH,KIRC,KIRP,LIHC,LUAD,LUSC,	-1.41612992940878,2.95045167003882,1.35351289010492,2.47269425260125,2.89267062231131,-1.34291678897944,-2.98286058591035,-3.73654360570264,	4.93933766153611e-17,9.01822083002786e-05,8.68601986270564e-05,5.41180589673994e-26,1.63825102850651e-11,2.01319058560912e-06,3.28184622646333e-54,5.46205628879064e-68,	3.24631468675959e-16,0.000585013156441418,0.000249348673644912,3.75444034086333e-25,1.70480497653959e-10,2.13955042023778e-05,3.64284931137429e-52,4.19738017884758e-66,
LOC100507351	8	BLCA,COADREAD,GBM,KICH,KIRP,PRAD,STAD,THCA,	-3.09910707280697,-3.33511675744004,-4.57135668688883,-2.01368914702571,-1.96167789160617,-1.83553748206399,-1.7044813463567,1.00594758857575,	1.30723357086685e-12,2.50335856617533e-35,8.40505152252378e-17,2.21033338354256e-11,7.90338986842823e-10,6.67207876872734e-15,1.50541701559753e-06,2.24485276153152e-07,	1.00455872099691e-10,5.55745601690924e-34,4.62084376754595e-15,1.43384613646689e-10,6.41909469801609e-09,6.80143539791696e-14,2.14496689105709e-05,1.01018374268918e-06,
LOC100507557	8	BLCA,COADREAD,KIRC,LUAD,LUSC,PRAD,STAD,UCEC,	-1.9467504564283,-1.79531123140198,-1.42868714367279,-1.12436586239475,-1.03165731256419,-1.58069629230082,-1.3043637246586,-1.44728706141675,	3.81871580774774e-09,6.53745572721981e-37,2.5911473306488e-43,2.90987922856288e-13,5.145650950471e-13,3.91077943479116e-30,3.8689843080371e-10,8.97272333015489e-16,	1.41292484886666e-07,1.63272956787315e-35,3.86351669151963e-42,2.23613026871871e-12,2.58316849222137e-12,3.00528358104336e-28,1.48658281681887e-08,1.3181986186507e-14,
LOC283299	8	BRCA,KICH,KIRC,KIRP,LUAD,LUSC,PRAD,THCA,	-3.40801236492638,-4.08529454548115,-3.45601646990639,-2.74398019655041,-4.73551604321662,-3.25901413171985,-2.45208788406676,1.10609414569567,	1.04858029256932e-74,2.74087484731385e-27,2.77647438890793e-71,8.39737435637476e-22,9.17682584924361e-84,3.41496929674325e-47,1.19858004820746e-24,1.21403273897568e-08,	4.98824624893693e-73,2.10625690189734e-25,1.32080853072334e-69,2.330271383894e-20,9.16764902339437e-81,1.17639804394707e-45,3.99127156053083e-23,6.28403474734043e-08,
LOC284865	8	BLCA,BRCA,KICH,KIRP,LUAD,LUSC,PRAD,UCEC,	-1.31312184817155,-1.35013413068956,-2.02382043955294,-1.96257628954441,-2.22227915654459,-2.69707341238264,-1.57961717666852,-1.86789396096143,	0.00285455435815481,1.06504791490015e-23,5.16220518522896e-10,2.16559969498684e-14,1.38988668549803e-19,5.04984726729992e-34,2.37562869920669e-14,1.1229901356759e-12,	0.0170760467293213,8.18448359219424e-23,2.7000225026407e-09,2.91390340694949e-13,1.75759088457283e-18,9.70153350006273e-33,2.2819741062572e-13,1.24651905060025e-11,
LOC642366	8	BLCA,COADREAD,GBM,HNSC,KICH,PRAD,THCA,UCEC,	-2.34835499623467,-1.55979746341444,1.90251049345292,-1.91009343357319,1.61789822268706,-1.2119687286122,-1.76928384606441,-1.05754669121173,	1.4016785361236e-05,8.85096060418275e-10,0.000115033820907256,2.4089804601901e-08,0.0148665632128207,9.82742250653057e-13,1.19171041823582e-10,0.0007196130343143,	0.000194482896887149,3.56536679176555e-09,0.000718242419289681,2.16808241417109e-07,0.0269052475536374,8.11371494547442e-12,7.78116802495151e-10,0.00165262855466663,
MAMDC2-AS1	8	BLCA,COADREAD,KIRC,LUAD,LUSC,PRAD,STAD,UCEC,	-1.24983533679314,-1.78802070209361,-1.15176259858406,-1.25111809100511,-2.26036985112233,-1.10425763919628,-1.16817402966246,-1.11392311612609,	0.00237066145201614,2.80947240052848e-23,1.14621179358073e-15,7.75844420562991e-12,8.52645729697162e-34,3.62829751884987e-12,3.04170848247411e-05,6.82131156187813e-07,	0.0149891822187602,2.95438202960837e-22,4.67373706851897e-15,5.06580768720541e-11,1.60715676220276e-32,2.87672160423097e-11,0.000292179497499196,3.54921367203972e-06,
MESTIT1	8	BRCA,COADREAD,KICH,KIRC,LUAD,LUSC,PRAD,UCEC,	-3.66186150047216,-1.25586211367209,-4.5564665762422,-3.58423800286712,-1.09244335575446,-2.02278965730044,-2.03840754016686,-2.09523169303239,	1.33951999378087e-157,1.01237539064102e-12,3.69825201995248e-27,1.32921061123387e-69,1.03666918134897e-09,8.20246013579376e-21,2.66055236531287e-22,2.93486913830167e-18,	6.69090236893543e-155,5.10789401641606e-12,2.57477141795103e-25,5.70088707776235e-68,4.90821095814041e-09,6.7721137815355e-20,6.32831384035132e-21,5.53195145125164e-17,
MIR210HG	8	BLCA,BRCA,KICH,KIRC,KIRP,LUSC,THCA,UCEC,	1.09070545948671,1.18693193267476,-1.01782105931797,2.78345593524816,1.44099138209764,1.45242882746927,-1.12967041368815,2.20547049371859,	0.00673192520842749,1.39242190595725e-18,0.000289577201517943,1.84331262675842e-55,5.48356909124253e-10,1.27057401152146e-15,4.23646851776034e-15,7.20069465905292e-21,	0.0332232883929787,8.32951786857059e-18,0.000765311175440278,4.09215403140369e-54,4.60343321189184e-09,7.5160020742195e-15,4.45498110446587e-14,1.67290557311485e-19,
MIR4435-2HG	8	BRCA,GBM,HNSC,KIRC,KIRP,LIHC,STAD,UCEC,	1.30277337357706,2.62775462196089,1.35740335315171,1.43262064577052,1.19298467498274,1.85929594935483,1.9321468883087,2.11460795270318,	2.66913115811292e-34,0.000385840402202009,1.32940952146587e-11,1.54266079377482e-24,4.27596404594683e-08,2.67348057422117e-09,1.68751278312791e-13,2.10396824204575e-19,	3.29192842833927e-33,0.00206125434117544,2.5540002152777e-10,1.0007260603773e-23,2.82893250457012e-07,5.56418144509782e-08,1.70240243773183e-11,4.28951892613001e-18,
MIR4697HG	8	BLCA,BRCA,COADREAD,KICH,LUSC,PRAD,THCA,UCEC,	-4.55984618971197,-1.57989731477666,-1.68492337772722,1.21192795844266,-1.64676811954276,-1.23686472292966,-1.61329098238014,-5.10491835440315,	4.0232194200077e-20,1.56934765718613e-19,6.14546338165724e-15,0.00493287737602628,1.68329910525347e-08,2.19506278587072e-15,3.1456158106487e-40,1.60633514585048e-75,	8.03839240117539e-18,9.79861443455587e-19,3.63273249602106e-14,0.00997559615111387,5.83894377134799e-08,2.40974475064269e-14,3.14247019483805e-38,1.60472881070463e-72,
PACRG-AS1	8	BRCA,GBM,KICH,KIRC,KIRP,LIHC,LUAD,LUSC,	-1.70090547845637,-2.29428304618709,2.40045756764655,-2.28313961689175,-2.03899393844248,-1.35584051579632,-2.20581342900265,-1.59776454205913,	2.19694001274934e-24,4.13523048719059e-05,1.69587490101885e-07,2.31294304155651e-33,8.53686683754687e-15,6.215761206577e-05,9.35772945720979e-20,1.44506178577157e-09,	1.75579445818927e-23,0.000295078232621671,7.05907927549096e-07,2.40690635261974e-32,1.18449027370963e-13,0.000474011102700033,1.21407425035748e-18,5.7976575260474e-09,
PRICKLE2-AS1	8	BLCA,BRCA,COADREAD,LUAD,LUSC,PRAD,THCA,UCEC,	-1.51255356791103,-1.24979441330246,-1.03012272124485,-1.961771737517,-2.28445881694704,-1.16583955693737,-1.77954641199676,-1.92024434247446,	0.000937495836065983,2.46446651880626e-16,3.50244352643791e-07,7.18461002812361e-21,5.23190779864176e-26,7.06254137813584e-08,7.84266793258696e-21,4.36916030937905e-11,	0.00664225773212707,1.2957905538355e-15,1.15608517632141e-06,9.84358236283058e-20,5.68116944656861e-25,3.14976733783826e-07,1.42451368448261e-19,3.89713495452649e-10,
PSORS1C3	8	BRCA,HNSC,KICH,KIRC,KIRP,PRAD,STAD,UCEC,	-1.58784939819143,1.42593239656807,-2.92786813134071,2.56522144770403,1.05116378932357,-1.10522826653138,1.52377160330791,1.19293385720624,	1.83889163051221e-17,6.21506330404961e-05,8.01903777434752e-11,5.03535304720306e-24,0.00446398891779323,0.000242979559483117,0.000160464645070501,0.0149453158177919,	1.02058485493428e-16,0.000251370374119254,4.63064666853941e-10,3.14394855884741e-23,0.0107978811837178,0.000573845342609063,0.00117010350675496,0.0251776905598215,
RAMP2-AS1	8	BLCA,BRCA,COADREAD,KIRP,LUAD,LUSC,STAD,UCEC,	-1.52376039960295,-1.25922693595506,-1.4493058821996,-1.84755445462102,-2.67877397244784,-1.96644854733992,-1.10823232789092,-2.04369160261586,	0.000368247139709309,5.06906163280323e-18,1.354725440115e-13,8.91755807941848e-14,7.36683523670522e-46,9.30819507783897e-21,9.12099817513028e-07,2.54485775563928e-16,	0.00325588205346222,2.97881915951201e-17,7.276186638037e-13,1.11358006516738e-12,6.1328903345571e-44,7.62203842849273e-20,1.4463297106278e-05,4.035417298228e-15,
RNF144A-AS1	8	BLCA,BRCA,GBM,HNSC,KIRP,LUAD,LUSC,STAD,	1.60996492959514,1.02901794574975,-4.61390006733813,3.1555481504569,-2.25106504264542,1.16451468545216,1.05042127593995,1.79519915260399,	0.0104606839959257,2.25732824303209e-10,5.64145781413134e-18,6.17325630528178e-23,1.06122854021324e-18,1.51919647398068e-05,9.15770875902887e-05,1.20229927986721e-07,	0.0466527826425436,7.64430818572562e-10,5.12346941483382e-16,6.85231449886278e-21,2.03878329167891e-17,3.89148019873513e-05,0.000209829152529125,2.35509211879872e-06,
SNHG1	8	BLCA,COADREAD,GBM,HNSC,KIRC,LIHC,LUAD,LUSC,	1.1262837552493,1.30787781490942,1.40324345881867,1.15311439180436,1.09672596687421,1.40796780261336,1.02313933281746,1.72009887601466,	9.92919863668699e-05,6.70533096826752e-36,2.16045902905102e-05,8.45700312150271e-12,4.0905165719437e-31,2.14925057943851e-13,8.71747796937308e-19,1.1825274174535e-35,	0.00105511394330527,1.55781991565099e-34,0.00016744984290153,1.83664046051765e-10,3.78372782904792e-30,1.13005333097846e-11,1.04924825197635e-17,2.46113518757511e-34,
TMEM72-AS1	8	BLCA,COADREAD,GBM,KICH,KIRC,KIRP,LUSC,UCEC,	-1.57002278772986,-1.5509776006755,-2.34171870291623,-2.35334794950784,-1.65813312874242,-2.04252957150452,-1.86674173050613,-1.40199119855592,	0.000245330885654839,9.68381966350996e-18,7.11353411868357e-12,2.79793682874295e-16,1.45872085937295e-36,1.1818880682557e-20,4.97149921404925e-22,2.42878676355178e-09,	0.00235659187278062,6.71814989156003e-17,1.97400571793469e-10,3.21280332403931e-15,1.69449085873672e-35,2.81120519092248e-19,4.39515726976567e-21,1.76553528169793e-08,
TMPO-AS1	8	BLCA,BRCA,GBM,HNSC,LIHC,LUSC,STAD,UCEC,	1.76844862550054,1.70880562813069,1.85429462953275,1.66477033443095,1.26866277025642,2.06964446229205,1.04213478028464,1.34958699972922,	9.40886498379759e-06,6.46262592709685e-52,1.06585965551536e-05,1.94425098767979e-15,8.78069527785156e-09,2.75260673631704e-33,1.52445094359413e-06,2.90314459207049e-13,	0.000141755703377432,1.3175843471775e-50,9.02367623610037e-05,8.82866698496413e-14,1.68690665049494e-07,4.91045380282273e-32,2.14496689105709e-05,3.49426680419087e-12,
USP30-AS1	8	COADREAD,GBM,HNSC,KIRC,LIHC,LUAD,LUSC,UCEC,	-1.96946618735695,1.90961877668584,1.03533560826838,1.68184382748211,-1.21675581103653,-1.92961101097772,-2.35675512742795,1.13206085308717,	2.24648348570805e-25,0.0138916774946221,0.00177636786539522,7.11469720987452e-14,0.00036409066074942,6.16339088763834e-23,3.84662979277996e-30,0.000405855262664262,	2.60957790956086e-24,0.0455009371053359,0.00483539917583059,2.69226610328206e-13,0.00220440345508285,1.06159094771564e-21,6.00434869216747e-29,0.000969974658855497,
WT1-AS	8	BRCA,GBM,HNSC,KICH,KIRC,KIRP,LUSC,UCEC,	2.63792187713852,2.73725480822124,1.12441505651571,-5.22786230945847,-3.61282383948504,-4.4270371732008,1.32192719546783,-4.71131790368379,	9.65573164732291e-30,4.94984572963221e-05,6.76934474325275e-07,3.60498562691143e-26,1.70835461937168e-58,1.77105679013349e-38,7.96841085793813e-05,1.6280224917199e-51,	1.02617828890166e-28,0.000345796914958222,4.30737286529267e-06,1.92248766582121e-24,4.26661566188078e-57,1.1058035833396e-36,0.000185558098999538,1.80710496580909e-49,
A1BG-AS1	7	COADREAD,GBM,HNSC,KICH,LIHC,PRAD,UCEC,	-1.69639120845673,-1.16500530798555,1.50208814752807,-1.12579035860301,-2.70781196211329,-1.63863034405343,-1.10610246972904,	3.95418919812476e-23,0.00821739414338599,2.69590941264578e-08,0.000334391375405732,4.94248441623683e-17,1.61090188775921e-20,2.03684417397788e-06,	4.07240722569756e-22,0.0296360171452802,2.38337478162224e-07,0.000867680478000848,4.9375419318206e-15,3.42402337419457e-19,9.59814778209389e-06,
DNMBP-AS1	7	BLCA,BRCA,COADREAD,HNSC,KICH,LIHC,LUSC,	-1.47606114873143,-1.23462433704473,-1.68199102186262,-1.25047817648206,-1.46815234137153,-1.03097450965885,-2.24761804360653,	0.00172816653154979,3.8827115327727e-12,3.20709656451402e-21,2.94104256148046e-06,5.57805577393796e-10,0.00592249360346993,1.22530625697084e-23,	0.0114347254610506,1.52709796111808e-11,2.75993631345458e-20,1.64139749660278e-05,2.88729415448913e-09,0.0226688548270746,1.17700091414795e-22,
DRAIC	7	COADREAD,GBM,KICH,KIRP,LUAD,LUSC,PRAD,	-2.57100927956675,-1.30152792436117,-3.41690122496145,-3.87819948495095,1.04724117411844,-1.55752764965363,2.11382462767554,	2.37407799560621e-22,0.00269312942942487,1.5813165859372e-14,2.52837956136368e-41,0.0194300760148788,1.72790564492439e-10,2.79291078330115e-19,	2.21676431149957e-21,0.0115967081896355,1.38573269241339e-13,1.80417941557308e-39,0.0300940247114169,7.25284764403135e-10,5.16688494910712e-18,
FAM222A-AS1	7	COADREAD,KIRC,KIRP,LIHC,LUAD,LUSC,PRAD,	2.95200525537156,-1.87021285323233,-1.94679615318116,-1.20758680474453,1.36890462176135,1.42284165408771,1.70724397279584,	6.20421855763217e-30,7.72637164645811e-19,1.3472469860069e-10,4.90970126994574e-05,9.12029455938783e-07,2.37069771643037e-06,3.05568734950099e-14,	9.68439740480396e-29,3.74691518194741e-18,1.22354521729172e-09,0.000379900755533308,2.829557225102e-06,6.48856717455875e-06,2.87984119070895e-13,
FAM83A-AS1	7	HNSC,KICH,LIHC,LUAD,LUSC,PRAD,UCEC,	1.25294676816693,1.47397736254077,-3.65827580137798,4.98021540745696,4.40954697164378,-1.08574449057921,1.27770666476627,	0.000801843726820803,1.10599473460963e-05,7.40656571708168e-10,3.56216335607072e-38,2.11887505281988e-20,7.64908440869063e-05,0.00029886689915091,	0.00242006611206641,3.63450243379941e-05,1.94714714509595e-08,1.61754599668848e-36,1.69340494221364e-19,0.000199515282618327,0.000737205017905578,
GATA3-AS1	7	BRCA,GBM,KICH,KIRC,KIRP,PRAD,UCEC,	1.64435708935908,2.83862693582596,-3.86705682581397,-6.64911584083534,-6.88898696456324,-2.2699173363597,1.13394636857605,	4.41501231817116e-08,8.90419987111946e-08,5.23586131379885e-12,2.92118147147216e-204,9.40447822348636e-69,6.08643032064533e-19,0.000357190973354135,	1.27473910573786e-07,1.21853365359566e-06,3.76303989387414e-11,1.45913014500034e-201,2.34876843631572e-66,1.06672699830258e-17,0.000870326298489709,
GLIS3-AS1	7	KICH,KIRC,KIRP,LUAD,LUSC,STAD,UCEC,	-4.16408182869485,-2.11838343921398,-1.94136574675314,-1.34322761544734,-1.56952355538476,1.20895904586371,1.4653284804148,	3.86602315007662e-27,4.02952973789459e-29,2.69654970900652e-11,5.86668549187322e-08,6.49572801665643e-10,0.000874135642867051,5.77105759858847e-05,	2.57477141795103e-25,3.24637113561024e-28,2.72106379727021e-10,2.20331534074487e-07,2.62721955005659e-09,0.00477192080450374,0.000167109754811301,
HAR1A	7	BLCA,GBM,LIHC,LUSC,PRAD,STAD,UCEC,	-2.31024520153939,-4.03639312452723,-2.08455278227575,-1.78990197476841,-1.16553438645489,-1.07709907305171,-2.31468467611143,	1.45487645071243e-08,1.36853319036583e-17,1.89822302149932e-09,3.24072862494815e-20,1.21631758877358e-12,0.000255775394990657,1.05436703243425e-21,	4.54194241956786e-07,9.94838366404143e-16,4.21405510772848e-08,2.54920306797102e-19,9.95984648512133e-12,0.00171489677580984,2.7008017061585e-20,
KRTAP5-AS1	7	BRCA,GBM,KICH,KIRC,LUSC,THCA,UCEC,	1.40645812047907,-4.383745093342,2.05450375757702,-1.98486459836775,-2.37617310587717,1.20865587392243,1.59686170099708,	5.04681974747673e-12,7.51157026621584e-17,5.3325231827694e-07,7.76551267078788e-27,1.63997721493455e-26,8.40707683005448e-07,2.90531849650779e-05,	1.97716585401147e-11,4.41415217408801e-15,2.07283683252398e-06,5.54124797008364e-26,1.88314625025243e-25,3.47052469141505e-06,8.98579931272843e-05,
LHFPL3-AS2	7	COADREAD,KICH,KIRC,LUAD,LUSC,STAD,UCEC,	-1.81429999413777,-7.4731440950186,-2.70259816157574,-4.35122711714594,-5.40571095164242,1.82564451942249,1.69643368170207,	2.44143280276767e-10,6.15322537369614e-53,4.06947256891297e-24,1.03568722428093e-42,2.56120799608903e-76,0.000106315005904031,5.68170697513238e-05,	1.03786866807017e-09,6.14707214832244e-50,2.55685729329815e-23,6.89767691371101e-41,2.32604253462995e-74,0.000816989929985592,0.000165000734539455,
LINC00160	7	BRCA,GBM,HNSC,KIRC,KIRP,LUAD,UCEC,	1.36769117795317,1.80544268575218,-1.54342300714601,1.92719257918776,1.13639535593331,2.01078099321657,1.01377301455556,	1.00050198044024e-08,0.000540037724770592,2.79115875379676e-09,9.28855854655344e-18,1.04890651760583e-07,2.90339594121157e-14,8.29470116652296e-05,	3.01964192888157e-08,0.00278091591260733,3.16625602316012e-08,4.31593952930553e-17,6.31239524751945e-07,2.47905345749603e-13,0.000233419900432576,
LINC00162	7	BRCA,HNSC,KIRC,LUAD,LUSC,THCA,UCEC,	-1.62975615873488,1.68447855574324,1.33734466402682,-3.66385245205568,-2.78704076073747,2.06169426005224,1.14552170396902,	5.20382719080021e-14,0.000489349402294121,4.5897224966957e-14,2.50577364966063e-37,2.52486276425058e-21,4.03789294454577e-27,8.95912936702078e-05,	2.35231826407666e-13,0.00154214527726128,1.75005067717519e-13,1.08837733739607e-35,2.19333730564029e-20,1.44066251842901e-25,0.000250705048673775,
LINC00312	7	BLCA,BRCA,KICH,LUAD,LUSC,PRAD,UCEC,	-2.27572313692682,-1.24669568058679,-2.68297311332145,-2.56280997046083,-2.12467160264524,-1.36786011019278,-2.99224144894344,	1.12984663453274e-09,1.20429536596859e-34,1.30728072149053e-22,3.3105492616038e-52,2.42789916795762e-40,4.58674143576191e-16,6.70994238569818e-48,	5.37484184713431e-08,1.50386383825328e-33,3.73135268791155e-21,3.3072387123422e-50,6.7374201910824e-39,5.72769336790768e-15,6.09384767573862e-46,
LINC00525	7	BLCA,COADREAD,HNSC,KIRC,LUAD,LUSC,UCEC,	1.88535571145797,1.20557780907624,1.82086119403841,1.09804675325203,1.76382906854275,1.56330145795402,1.00553189681149,	0.00149173714871845,3.37637673605678e-06,5.22387910363002e-11,3.939136569251e-07,3.07804221232756e-10,5.51526230326771e-07,6.15063462505306e-05,	0.0102071603532173,1.01291302081703e-05,8.55517249922359e-10,9.39187931427626e-07,1.56089551782499e-09,1.60167065144315e-06,0.00017605971319278,
LINC00535	7	BLCA,BRCA,COADREAD,KIRC,LUAD,LUSC,PRAD,	-2.26389986561937,-1.08791170560286,-1.31894096752196,-1.83632686332935,-2.19220073072296,-1.99049161889415,-1.08800419340796,	2.5736050010047e-07,4.79842217423272e-16,7.70799663212415e-13,2.67497516268025e-35,2.59829863174053e-33,3.46793531173258e-25,6.06279820855783e-09,	6.12150332381833e-06,2.44572640411147e-15,3.94886596691899e-12,2.96922243057507e-34,7.86575858517815e-32,3.60882018377171e-24,3.10601815915347e-08,
LINC00592	7	COADREAD,GBM,HNSC,KIRP,LUSC,PRAD,UCEC,	1.20728115840104,-2.49813291373402,1.12487964039796,1.57635606457935,2.17138919173783,-1.3093506256963,1.0326236600677,	5.58609032794105e-15,0.000153323759715203,8.07351459927614e-05,8.94127743226787e-11,7.6754212348299e-15,5.45772468340583e-09,0.000359327297561568,	3.32172871286494e-14,0.000917188239254419,0.00031412548439651,8.27068162484778e-10,4.43033667177974e-14,2.83972237433459e-08,0.000873401387503665,
LINC00626	7	HNSC,KICH,KIRP,LUAD,LUSC,THCA,UCEC,	1.5890409754178,-1.7742156690838,-2.57998445853862,1.11064185280749,4.49509000225842,-1.42613186082573,2.38415725139697,	2.36123506362306e-06,0.000176696832214867,2.53494855704312e-15,1.04120410291397e-08,1.7596839018608e-29,2.18344108612209e-11,8.61833921865141e-08,	1.33269707828217e-05,0.000483616809267539,3.67016464997982e-14,4.31602862577201e-08,2.5477162579115e-28,1.53609693312392e-10,5.38107554964548e-07,
LINC00628	7	BRCA,KICH,KIRP,LIHC,LUAD,STAD,UCEC,	1.39759195841151,-1.20052870952544,1.40232064079913,1.69550335841362,1.55962857679756,1.15343254549554,1.76114196456346,	3.50279617246952e-21,0.000613154049846769,7.82082422715974e-07,3.25687635747965e-11,6.11929837786664e-19,0.000527072438219927,1.43459136294013e-14,	2.39677628513497e-20,0.0014903671430582,4.04818829167491e-06,1.16200695754363e-09,7.45509643840094e-18,0.00306131026617272,1.93669833996918e-13,
LINC00648	7	BRCA,COADREAD,KICH,KIRC,KIRP,LIHC,LUSC,	-2.91238835065837,-1.58137296378449,-2.33732449934041,-1.60645666480652,-1.15967815053777,1.19776047081417,1.13751537435524,	4.7783044763257e-48,2.5778887016808e-09,2.84525454455955e-06,1.40812790900772e-09,0.00579463659456824,0.00300163630820814,0.0182773983882907,	9.00665315443278e-47,1.00206646419421e-08,1.01514617500535e-05,3.97378469236925e-09,0.0136529291461643,0.0142115387293835,0.0295455032199068,
LINC00704	7	COADREAD,GBM,HNSC,KIRC,LIHC,LUSC,THCA,	-2.65162382804136,3.5149525868906,2.18543879036444,2.17294467847788,-2.01849622499981,2.35476103563204,1.39850008243265,	1.57243733342945e-31,3.60620148791925e-14,2.54811861190165e-08,1.66242311771384e-21,1.08696040395948e-08,1.07027414900556e-08,8.61502935565815e-11,	2.70838775188969e-30,1.38561357170436e-12,2.27283079758014e-07,9.1250587615172e-21,2.04881781802928e-07,3.81858526734483e-08,5.73760955086833e-10,
LINC00865	7	BLCA,COADREAD,KIRC,KIRP,PRAD,STAD,UCEC,	-2.77922624626214,-2.11558510568878,-1.72974454524135,-1.25104826575452,-1.33896411618902,-1.97725254282114,-1.07730734781746,	3.89272307867866e-11,3.55833685745037e-26,2.27433400618661e-30,2.90965080350876e-05,8.45755683510018e-17,9.95815520321374e-15,0.0008650611123065,	2.16046130866665e-09,4.28286568746135e-25,1.99303480015827e-29,0.000120113270772944,1.15944415733253e-15,1.9896394096021e-12,0.00195078115393723,
LINC00881	7	BLCA,GBM,KIRC,KIRP,LUSC,THCA,UCEC,	-2.2090841210305,-2.00493960541772,2.39401268740359,2.43989001034493,-1.46519515674047,-1.20861220758508,-1.17141438676827,	2.18703153687741e-05,0.00115036020089506,3.75807880723368e-34,4.45685339200697e-17,1.16251669853872e-09,8.11367734999836e-10,4.9290531102731e-06,	0.000273105563167567,0.00534516204974032,3.99395822173026e-33,7.67654575623269e-16,4.68287976548458e-09,4.74009571499904e-09,1.90857521595459e-05,
LINC00882	7	BLCA,COADREAD,GBM,LUAD,PRAD,STAD,UCEC,	-2.03641902438166,-1.69767114208402,-1.15685339150544,-1.53962107755445,-1.64123520233654,-1.1108788944796,-1.73017241233945,	5.36423490757999e-06,1.52166470785825e-16,0.00418555335977292,2.06645762739754e-15,6.21518838862801e-25,0.000814206234046897,1.86253064902655e-13,	9.31807325674228e-05,9.93557544542739e-16,0.0167926417928239,1.84320640158048e-14,2.29961970379237e-23,0.00449387860670083,2.29712113379941e-12,
LINC00883	7	BLCA,COADREAD,KICH,LUAD,LUSC,PRAD,UCEC,	-1.0112377762074,-1.25318922963218,-1.00303815735105,-1.81738722926524,-1.07748092292286,-1.40147953312845,-1.44170412069342,	0.0100912855171587,1.15462341199483e-15,8.68416026542152e-07,1.12663003237222e-35,1.37360693098196e-10,8.22266424394949e-17,3.49742912642436e-13,	0.0456162634915905,7.2545206829109e-15,3.33672157890619e-06,4.0196550083566e-34,5.83929074064247e-10,1.15696360277543e-15,4.15944249678325e-12,
LINC00886	7	BLCA,COADREAD,KIRC,KIRP,LUSC,PRAD,UCEC,	-1.75920551347844,-1.31682237583332,-1.33804461607549,-1.12544248685629,-1.71151717422629,-1.5296853435681,-1.93070528234376,	5.79350872915188e-06,3.32945445820461e-09,2.44256589100463e-26,5.83514657059758e-06,2.50372573379613e-17,6.30299687833581e-24,5.5758593947212e-13,	9.64619203403788e-05,1.28421814816463e-08,1.7183967078265e-25,2.66178603836848e-05,1.61369161810473e-16,1.90808905498711e-22,6.40262475324882e-12,
LINC00898	7	BLCA,BRCA,GBM,HNSC,LUSC,PRAD,UCEC,	1.32902683965274,1.55111140817821,-3.9692010554877,3.0133019933924,4.4515893161408,1.25887863707237,1.49039079455543,	0.000460796984860306,9.27602563864702e-15,4.06291062777748e-11,1.91382794758036e-20,5.01709596880391e-38,4.35411632015631e-08,1.64884685345438e-07,	0.00386837132668441,4.37110830802282e-14,9.66392313607071e-10,1.59326176636065e-18,1.25301971820878e-36,2.01377879807229e-07,9.74673376686939e-07,
LINC00930	7	COADREAD,GBM,KICH,LUAD,LUSC,PRAD,THCA,	-2.67307698925446,-2.01436247502781,1.82930323184248,-2.85738286228736,-3.88068752763007,1.28821967238714,-1.03286551338518,	3.63219611078414e-29,0.00106652452483945,0.000796013729057524,2.02433889086144e-26,1.8897239569382e-58,8.46845868693612e-08,1.45951703579826e-09,	5.18366273524766e-28,0.00504956398253368,0.00187994731756139,4.12717255504201e-25,1.0487967961007e-56,3.71052202993385e-07,8.37964091242795e-09,
LINC00941	7	COADREAD,HNSC,KICH,LUSC,PRAD,STAD,THCA,	2.16809658029014,4.13779678237933,-1.19355745560359,2.20725229248647,-1.53451651179362,2.27608230598712,1.07477322120309,	1.7645864152357e-09,7.98395437926517e-21,0.000185985655218374,5.2565693668707e-08,2.51980925114452e-18,7.31040517135691e-06,1.15653997704821e-05,	6.94024342055299e-09,7.25088220444173e-19,0.000506266129599878,1.7388452971867e-07,4.12670400310389e-17,8.69416043593518e-05,3.98408081748675e-05,
LINC00942	7	HNSC,LIHC,LUAD,LUSC,PRAD,THCA,UCEC,	1.38652794350826,1.5613367772061,2.95031352725191,2.91877209267873,-1.18160726581811,1.44821761164089,1.63063816714219,	0.000559061393982865,0.00141721122032875,3.77871659773999e-09,4.0110395356126e-06,5.70197057663627e-10,2.72454421209571e-09,4.44702577105656e-06,	0.00174137584917832,0.00737392713077301,1.67032649608064e-08,1.06006044869762e-05,3.39063607503549e-09,1.52911217296832e-08,1.7490467501124e-05,
LINC00992	7	COADREAD,KICH,KIRC,KIRP,LUSC,PRAD,UCEC,	-1.90006422069849,-1.58396546982986,-1.62522613494703,-1.03949451106057,1.16498613872333,1.39801785712153,1.17067991776341,	3.23235784458645e-21,0.000670062058115654,6.8205104178816e-12,0.00604842209028363,5.24326168143871e-05,4.62429621337048e-10,0.000108162838323997,	2.75993631345458e-20,0.00161688887936603,2.23399669097171e-11,0.0141507580051366,0.000127136369411584,2.7998011619134e-09,0.000296853504081521,
LINC01016	7	COADREAD,KICH,KIRP,LIHC,LUAD,LUSC,UCEC,	-2.39371032791178,-1.56256978934446,-1.55118428610242,-1.16146022929568,-1.31274453594414,-1.42409577904696,-4.68567308502161,	2.21964654339751e-33,2.23718262473517e-05,5.91917375828004e-07,0.000123179972058077,4.01691571827262e-10,1.60907530255607e-10,4.94643499616755e-60,	4.26428249395022e-32,7.02813032110198e-05,3.14534818325626e-06,0.000878977086328708,1.98658356562096e-09,6.8112975731081e-10,7.05926937310198e-58,
LINC01091	7	BLCA,BRCA,HNSC,KIRC,LUAD,LUSC,PRAD,	-1.89763087099181,-2.06899533581461,-1.64983423657376,-1.25498122750991,-1.41880051767119,-2.36627313792867,-1.20461588623462,	8.52831810115766e-06,9.59552715886211e-65,2.95788630780073e-13,2.5465921271896e-14,1.09548476413172e-12,1.18161950195586e-30,1.55800481160129e-11,	0.0001310736889701,3.19531054390108e-63,9.23415131716542e-12,9.74730090062226e-14,7.81706628119708e-12,1.90393206847404e-29,1.1360925597005e-10,
LINC01133	7	BLCA,BRCA,COADREAD,KIRP,LUSC,PRAD,THCA,	-2.99376101600485,-2.15439005480336,-2.2638352877219,1.45602946319545,3.03290647985614,-2.01057269166847,-2.13584712682702,	7.2719416216366e-06,7.15545574625242e-21,1.10888379663439e-39,0.000925797122558578,1.62667709125439e-08,1.88879638291825e-15,6.48320541646126e-17,	0.000119092945574016,4.79751697349407e-20,2.91519713904673e-38,0.00270070196933405,5.66219656502835e-08,2.14421316651742e-14,8.41132754681143e-16,
LINC01146	7	COADREAD,GBM,KIRC,KIRP,LIHC,LUSC,STAD,	1.2882826705443,3.1987673850425,1.27532792617999,1.05655543151181,-2.33123603295621,-1.38547969994563,1.60339796232898,	1.09327099680718e-07,1.58425080928829e-11,8.23270032567787e-12,2.7609354920924e-05,2.03388068877416e-10,1.10142513640733e-08,9.27608722559337e-06,	3.76613008900127e-07,4.05811938071538e-10,2.67028169654292e-11,0.000114923939858346,5.97602002378056e-09,3.91574274473637e-08,0.000109021307510209,
LINC01226	7	BRCA,KIRC,KIRP,LIHC,PRAD,STAD,UCEC,	1.05445501819076,-3.66990126677872,-3.64472555327875,1.30717042388462,-1.13454662375481,1.45509892762278,1.71314116412921,	2.52045028966032e-09,1.38442832347634e-69,4.87401466278101e-31,0.000268599989456473,9.2637262500749e-08,5.47068021837517e-05,3.02401476397065e-09,	7.94299633870869e-09,5.70088707776235e-68,2.11701767309488e-29,0.00175379993115697,4.02367935818471e-07,0.000459261305727462,2.17337463971703e-08,
LINC01270	7	COADREAD,GBM,HNSC,KIRC,KIRP,LUAD,STAD,	1.01376714395158,1.4771085367443,1.368231339577,1.20713328773833,2.12179984343425,2.05686174740507,1.10612374483931,	2.55540623104347e-08,0.00570790309517489,4.76352895238288e-09,2.52536910899694e-14,7.73427625709427e-13,6.76254437218841e-21,0.000218986377920114,	9.35110192238982e-08,0.0217942700573963,5.06251640790479e-08,9.70324515341516e-14,8.49070547344744e-12,9.5151856729806e-20,0.00152984189889646,
LINC01433	7	COADREAD,GBM,HNSC,KIRC,LUSC,STAD,UCEC,	1.84024306948739,1.66878074545015,1.20554546389357,1.17064726940293,1.06856203394055,1.19681768255195,1.02098675026852,	1.32711232666265e-28,0.000439257043243296,4.50862435928825e-08,1.26864134705008e-15,3.674689341009e-08,1.29615025175913e-06,3.30769691212449e-06,	1.84136835324443e-27,0.00232178722857171,3.81704723299065e-07,5.15192156789849e-15,1.223671550556e-07,1.9326180619513e-05,1.46211912177538e-05,
LOC100128239	7	BLCA,COADREAD,KIRC,KIRP,PRAD,STAD,UCEC,	-3.7615104769271,-2.47119396322062,-1.04656050692223,-1.22705947460402,-1.60758332551448,-1.42137005272079,-1.99120135426569,	1.00348917963193e-17,7.23952585558432e-37,9.84287439195915e-13,8.83288074579453e-08,7.44890576533962e-28,1.23020968443002e-08,2.38012637972175e-12,	1.43212241493185e-15,1.76397227554359e-35,3.42614338591191e-12,5.34790779699923e-07,4.37732756445546e-26,2.92614160653713e-07,2.55671640144304e-11,
LOC100128531	7	BRCA,GBM,HNSC,KIRC,LIHC,PRAD,THCA,	-1.02613840990287,-2.20580735276222,-2.02867356954077,-1.47019942589207,-1.47606179199563,-1.37892889576565,-1.54948046986249,	1.42019095482717e-19,2.2074517146493e-07,1.17738281889131e-12,9.81846821403269e-21,1.24858216368559e-07,1.27893196871132e-18,2.31491978142246e-25,	8.92308656523484e-19,2.78706611392867e-06,2.99802596358121e-11,5.18976177027442e-20,1.7086761390711e-06,2.16551362159765e-17,7.00789352012437e-24,
LOC100288911	7	BRCA,COADREAD,GBM,KICH,LUAD,PRAD,STAD,	-1.58172746504666,-1.62401044645346,-1.72962023443527,-1.779497961057,-1.62054499667446,-1.05273273744989,-1.06643074134467,	2.14726126146531e-44,5.39148733758624e-41,4.88750048154201e-06,4.10584947673023e-16,1.00212479442311e-22,9.41645487631265e-18,2.17235949636849e-08,	3.69847241414455e-43,1.53888452864247e-39,4.39875043338781e-05,4.55749291917056e-15,1.69681808411642e-21,1.44723668022098e-16,4.93224349289119e-07,
LOC100422737	7	COADREAD,KICH,LIHC,LUSC,STAD,THCA,UCEC,	-2.27372035106076,-3.70648908778866,-1.39790475380051,-1.89673264383352,2.43150788796367,-1.60467429739065,1.17525103029735,	1.14560660964647e-22,8.63284818457063e-22,6.59545762453881e-07,1.14565983699366e-10,6.34000710703061e-06,2.74918931424319e-18,0.00545781126634235,	1.1004432721508e-21,2.00563147357815e-20,7.93838815290876e-06,4.93325076360633e-10,7.72398426819949e-05,3.92348589275564e-17,0.0101156835901225,
LOC100506178	7	BLCA,BRCA,COADREAD,KICH,KIRC,KIRP,LUSC,	-1.5472603273731,-1.68300314253192,-1.33596537333532,-3.51364755243261,-2.03837455067642,-2.77603521268078,-1.35437655745479,	0.00365814029737877,2.36644131617583e-39,3.3009551341027e-11,1.53877146434292e-20,2.20002359494496e-27,9.39697190967246e-17,1.17457413384664e-08,	0.0204161014362089,3.37724982122808e-38,1.47876869012045e-10,2.95621671707419e-19,1.61604674363972e-26,1.53894671110865e-15,4.16099134649927e-08,
LOC200772	7	BRCA,KICH,KIRP,LIHC,LUAD,LUSC,THCA,	-1.05757573910753,-3.53562220364962,-2.72232720284777,-3.09296590225654,-1.70100148879524,-3.00479127926759,-1.98511836574573,	4.30205897883267e-10,2.09540039215521e-21,2.90548869328955e-17,2.74987929137094e-17,1.79431656541947e-08,3.20963150506414e-38,8.61798227359289e-21,	1.40910062946027e-09,4.4538404080065e-20,5.18318429392189e-16,3.05236601342174e-15,7.25717509657512e-08,8.22159454758738e-37,1.53738648059273e-19,
LOC284080	7	COADREAD,HNSC,KICH,LUAD,LUSC,PRAD,UCEC,	-1.0518196244011,1.38618753412214,-2.11743451162752,-1.18854105130577,-2.11425044484741,-1.42013890953457,-1.25134149909481,	4.87473002688845e-10,3.46409796313586e-09,1.32281300748065e-18,5.24882287243029e-11,5.87161524216593e-27,2.8997577792059e-17,4.64709980692176e-09,	1.99584233477933e-09,3.80289435733266e-08,1.94336793304878e-17,2.91309669419881e-10,6.9830281272902e-26,4.19834495858941e-16,3.29251965043605e-08,
LOC285629	7	KIRC,KIRP,LIHC,LUAD,LUSC,THCA,UCEC,	-2.98324897475291,-2.58224812102103,1.33721524611062,2.50718237146205,2.10542667401743,1.29928371137471,4.06804238587893,	9.12508388389751e-52,5.16106832789335e-17,8.765654032609e-05,3.91601940279343e-10,8.02814108102937e-08,1.42250641251813e-05,1.67051556016506e-14,	1.71999222641766e-50,8.59317876594243e-16,0.000653499132729582,1.94632009123912e-09,2.59550580580852e-07,4.80095914224868e-05,2.19584874290118e-13,
LOC286437	7	BLCA,BRCA,COADREAD,LUAD,LUSC,PRAD,UCEC,	-1.66178673097404,-1.22181744737979,-1.09964759838884,-1.4320562515156,-1.91525418770749,-1.48784893409891,-1.72421051483517,	5.86130001019382e-07,7.46044850165909e-48,1.04589637500423e-19,1.24516176515674e-30,5.99722530282043e-48,5.03594393206083e-27,2.99715631738902e-26,	1.24583802344332e-05,1.38018297280693e-46,8.09961611340488e-19,3.55404743826166e-29,2.13972431339914e-46,2.28677635824035e-25,1.19766366442865e-24,
LOC401463	7	BLCA,BRCA,GBM,KICH,KIRP,LIHC,LUSC,	-1.52151282912637,-1.24536557844388,-3.8851593912595,-1.80618130992317,-1.20460096571393,-1.00893188472042,-1.33350644464661,	0.000744900134063355,2.11715621246785e-18,3.56668970674118e-10,1.87448062103313e-07,0.000109172789111989,0.00213641650632685,2.71330316512349e-09,	0.00551226099206883,1.25895181919963e-17,7.74591960224878e-09,7.77014996021617e-07,0.000395158030155351,0.0106183089045797,1.04253456229168e-08,
LOC574538	7	GBM,HNSC,KICH,KIRP,LUAD,PRAD,THCA,	-2.86225809541046,1.58007002633149,-1.10486953476003,-1.28147539055125,-1.66505215805716,-1.39552817286624,1.22423926736824,	3.03448936784365e-07,2.61915115352057e-12,0.0132414696810928,0.000635595807056141,1.48154911339601e-13,7.02885384456639e-11,2.78142532574371e-07,	3.65235527527206e-06,6.38178537162694e-11,0.0241832325619958,0.0019597537384231,1.1746567970497e-12,4.77675169436859e-10,1.2187034650956e-06,
LOC731424	7	HNSC,LIHC,LUAD,LUSC,STAD,THCA,UCEC,	1.17888865687714,-1.87431253559436,-4.21568997066243,-5.00687792053744,1.34234024822972,1.07388263067089,1.03728698148354,	0.000772132583229653,8.67377616168470e-11,6.52668319570656e-76,1.10924440562987e-99,1.321897269028e-05,0.000248967946672198,0.000531300619734077,	0.00233745591104977,2.70784449547594e-09,1.63003912812771e-73,3.69378387074747e-97,0.000143540801278149,0.000696691817158334,0.00124301948270338,
MAFG-AS1	7	BLCA,BRCA,COADREAD,KICH,KIRC,LIHC,LUSC,	1.49079072010228,1.84897931784514,2.55121816469602,-1.48902758492034,-1.10788839606383,2.1916716073844,1.21556919172317,	0.000368282954996227,1.7994425386791e-55,7.74894909042851e-63,3.83999722840687e-10,1.27836248598924e-16,1.0543362868857e-11,2.98421543506957e-10,	0.00325588205346222,4.28010260985816e-54,7.03745467394371e-61,2.02971282072934e-09,5.43440052554577e-16,4.21312780239525e-10,1.23702540233797e-09,
MEG3	7	BLCA,BRCA,GBM,KICH,KIRP,PRAD,UCEC,	-2.57864749266945,-2.0695350574087,-2.24722838408767,-2.74730678436598,-2.34941721332272,-1.15658493253584,-2.62577378390728,	9.21575574923688e-09,1.14533577174767e-52,0.00331950062356546,4.50770270306455e-10,2.86715944113651e-18,4.67581895440575e-09,3.43933876409429e-20,	3.06884666449588e-07,2.38373007494984e-51,0.0138752348240247,2.3701026317692e-09,5.40432505980259e-17,2.5249422353791e-08,7.63533205628932e-19,
NCAM1-AS1	7	BLCA,COADREAD,GBM,PRAD,STAD,THCA,UCEC,	-1.97496145334829,-1.75571015132247,-3.03665985733688,-1.18991435926821,-1.56101780129379,-2.45456671596864,-1.22759328917673,	4.81355070222721e-06,8.14278296537088e-21,7.63106849125925e-10,6.28612528023483e-08,5.48904699026892e-07,7.19649673819199e-31,4.16095496844173e-06,	8.74315845731815e-05,6.72284312595497e-20,1.62200796229106e-08,2.82537366438022e-07,9.79206775585473e-06,3.26786374611536e-29,1.64300158635308e-05,
PCAT6	7	BLCA,BRCA,KIRP,LIHC,LUAD,LUSC,UCEC,	1.53715165372983,1.40603620862721,1.01415857933772,1.24683816874932,2.08002894367621,2.62110689901673,1.87842515791679,	2.58635963427352e-05,1.09933686698932e-28,6.71388769702275e-08,3.3708456165253e-05,2.52004386935227e-28,1.15573224713505e-36,7.88145236543861e-18,	0.000311297984896294,1.09823753012233e-27,4.27208522886989e-07,0.000276022522205637,6.14030201337298e-27,2.68506166253003e-35,1.40622649613623e-16,
PROX1-AS1	7	BLCA,BRCA,GBM,KICH,KIRC,KIRP,THCA,	-2.19309654437939,-2.39430395683299,-1.0106335269809,-5.1134240924554,-4.49356835528074,-3.76485605709794,-2.7316407528418,	0.00017672916766083,6.685739920974e-51,0.00805963528580125,3.69310718180013e-24,2.88115019118286e-87,6.44287436979474e-31,2.4621186517015e-36,	0.00176453602626559,1.30961846687314e-49,0.0292784569109653,1.41900541331474e-22,2.39855753415973e-85,2.68184645642706e-29,1.89204348696139e-34,
SENCR	7	BLCA,BRCA,COADREAD,KICH,LUAD,LUSC,UCEC,	-1.3750857673736,-1.36334984182251,-1.97359599093779,-1.39744383194278,-2.11121009573677,-2.39475838229214,-1.28996212932821,	0.000736689358862893,7.45955769331191e-41,1.71791895231703e-32,5.42564546255921e-09,5.18070194547203e-35,4.28789883520134e-41,1.70936248010623e-10,	0.00549218410077634,1.1122534530774e-39,3.17815006178651e-31,2.58105705576031e-08,1.78466249776778e-33,1.22388883896175e-39,1.43500261985388e-09,
SNHG12	7	BLCA,COADREAD,GBM,HNSC,KIRC,KIRP,LIHC,	1.11955619354088,1.04462267451188,1.37816411981879,1.06543398996015,2.34175069322262,1.67930911466678,1.14562206581023,	0.000368078587483537,1.2734706144598e-21,0.000149806364302367,5.06631906763278e-07,1.17069423854345e-43,3.72085805876744e-16,2.7750538322327e-07,	0.00325588205346222,1.13589030700477e-20,0.000901545529747379,3.32977154510865e-06,1.77200537015894e-42,5.90021777890266e-15,3.60036204987074e-06,
SNHG4	7	COADREAD,LIHC,LUAD,LUSC,PRAD,STAD,UCEC,	1.08303769409852,1.79315352059672,1.43614619051998,2.27798494094813,1.41888497148281,1.28578738466417,1.18263880669313,	4.43272435142898e-12,4.76277731945951e-08,3.4272122572731e-14,5.86766288205392e-28,1.48581369690917e-10,5.64736703921531e-07,6.35854112970381e-07,	2.10871029860836e-11,7.20911294263645e-07,2.87713028992926e-13,7.61272106385956e-27,9.57630892395005e-10,9.89775381083525e-06,3.32575004637388e-06,
STXBP5-AS1	7	BLCA,BRCA,COADREAD,GBM,HNSC,LUSC,UCEC,	-1.02884339162297,-1.02301876432824,-1.57759660360726,-2.89984610292597,-1.20166999158424,-1.34989623818388,-1.4005614504126,	0.00346160483779195,1.63003160887156e-32,1.16190847321297e-26,6.97728369086473e-14,4.33685858520921e-06,3.38822884782092e-15,6.78211818737458e-13,	0.0198743863962883,1.8934902061194e-31,1.41554459114605e-25,2.48939514541924e-12,2.26919377164758e-05,1.9794389584638e-14,7.69924553316728e-12,
UNC5B-AS1	7	BRCA,GBM,KICH,LUSC,PRAD,STAD,THCA,	1.61635309491471,-2.43884902705539,2.83514521555252,1.03938325182428,-2.20938946098666,-2.21795505686999,4.10831992977645,	2.62541841845179e-21,5.77179356326481e-07,8.72383714180268e-09,0.000419754677779137,2.22085441998296e-22,9.69433878251886e-10,1.44548880443282e-23,	1.80882275864368e-20,6.627611229542e-06,4.07248285264527e-08,0.000899860350002915,5.41130137942189e-21,3.12407885281817e-08,3.52205686738632e-22,
ZNF790-AS1	7	BLCA,COADREAD,HNSC,KIRC,LUSC,STAD,UCEC,	-1.15476650833237,-2.30415347789837,-1.59093545333759,-1.21172619654524,-1.29561744196482,-1.26289474413271,-1.79244215783683,	0.0103860177747595,1.01954571389978e-45,3.91460088274262e-11,1.41325519859222e-24,6.32738466880151e-08,2.08571258935077e-07,4.31467195701272e-11,	0.0465274966680929,3.77231914142918e-44,6.74256255493082e-10,9.22772512021979e-24,2.05897631404974e-07,3.93137146558759e-06,3.88320476131145e-10,
ADORA2A-AS1	6	GBM,KICH,KIRP,LUAD,LUSC,UCEC,	-1.22096302243363,-3.7681228444251,-2.64468561791565,-1.0859108181066,-1.00223069315346,-1.0456564028874,	0.0131906674937163,5.390607099445e-18,6.66806196115374e-16,2.42140775356148e-08,6.69140466182932e-07,2.34446981031501e-05,	0.0436340292259025,7.37700889362405e-17,1.04084279674884e-14,9.56121085299572e-08,1.92089461412859e-06,7.43857668199819e-05,
CFLAR-AS1	6	BRCA,COADREAD,KICH,KIRC,LUAD,LUSC,	-1.33714520556325,-1.12651235695389,-1.10986250226681,1.6115688007582,-1.00113160114788,-2.01865888684581,	9.80044885614702e-30,5.04766340358162e-12,2.11752446440747e-06,4.2319266812285e-19,8.74416254356105e-08,9.52810744025717e-31,	1.03059456918851e-28,2.36742523013054e-11,7.74874336975481e-06,2.09291819532043e-18,3.19978695275366e-07,1.5604228414454e-29,
CLIP1-AS1	6	HNSC,KICH,KIRC,LUAD,PRAD,THCA,	-1.03383811672954,1.67191153639402,-1.01388790980254,-1.10437365816702,-1.07310857370045,-1.44361237452514,	2.96409456480735e-06,1.19853258053611e-06,2.63730911710836e-09,1.30616259431737e-08,1.94347536589541e-08,5.62362884881963e-20,	1.64507248346808e-05,4.55260094279685e-06,7.31853279997569e-09,5.34777226116005e-08,9.37938111366916e-08,9.20984462290298e-19,
DCTN1-AS1	6	COADREAD,GBM,KICH,KIRC,PRAD,THCA,	-1.27629785935908,-5.10655792245954,-1.82200428008417,-1.24668293932722,-1.10818653458804,1.8105179205401,	6.03406257058693e-11,1.73095566968312e-23,3.21218244491752e-10,1.20835244181045e-16,4.34111292362105e-10,9.47349487420188e-12,	2.63232685939578e-10,8.64612357006719e-21,1.7160268783276e-09,5.15873542465229e-16,2.67701963623298e-09,7.06270252188633e-11,
DLG1-AS1	6	BLCA,COADREAD,KICH,KIRC,LUSC,UCEC,	1.31758060158461,-1.90171029087723,-1.24792160755072,-2.84545160187087,1.31214968474041,1.99000770402922,	0.00230908965238528,1.95232104011377e-31,1.25408719611755e-07,3.72196203586927e-62,1.58873871135657e-07,4.56762057396671e-13,	0.0146928698263242,3.30570969334518e-30,5.26400465933376e-07,1.03284446495372e-60,4.91377700509355e-07,5.30587552720086e-12,
DLGAP1-AS3	6	GBM,KICH,KIRP,LIHC,PRAD,STAD,	-3.27592034747841,-1.12969739549198,1.51941885033172,-1.83034953598221,-1.78350534281739,1.08410261189934,	7.89261487502626e-07,0.00151254787393385,0.00380572267812612,1.34264804679023e-06,2.18874481891997e-11,0.000423501453896452,	8.47819597865724e-06,0.00339558500238183,0.00948722623982653,1.54173034338326e-05,1.56182576721504e-10,0.00254866236411178,
DSG2-AS1	6	COADREAD,HNSC,KICH,LIHC,STAD,UCEC,	-1.01212110704641,1.43869888020599,1.68107707774963,-1.35719325324912,1.39245439223022,1.46438642863083,	1.43609851452107e-14,3.30323478131796e-08,2.94586761607093e-10,3.62526118053055e-07,7.11954024286337e-05,6.80875770335034e-10,	8.15149100003721e-14,2.86950569264056e-07,1.5907685126783e-09,4.52704489918753e-06,0.000568993656209641,5.44155915651759e-09,
EGOT	6	BLCA,COADREAD,KICH,KIRP,PRAD,THCA,	-1.52628701442398,1.11856680733626,-4.21419998640676,-1.47563618569252,-2.17599962302433,1.20727319615808,	0.00493968017592923,4.60479624093798e-07,1.99844406531142e-25,6.90854226181773e-07,5.35561160064865e-19,3.10511723546695e-06,	0.0261097380727688,1.5082594900646e-06,9.50688391069577e-24,3.63243879976627e-06,9.72773816190546e-18,1.17947228830095e-05,
EIF1B-AS1	6	BRCA,KICH,KIRC,LUAD,PRAD,UCEC,	-1.26004332516221,-1.32141662034206,-1.01641671955929,-1.04807167965829,-1.51435954752375,-1.23929751756036,	1.14895618371843e-60,3.3268595754846e-16,6.2665112777295e-30,2.17536084885313e-11,5.00214997580434e-33,1.53677783305831e-11,	3.27944922152775e-59,3.776741722624e-15,5.2607098877746e-29,1.35824093000267e-10,5.55238647314282e-31,1.47619332233198e-10,
EWSAT1	6	GBM,KICH,KIRC,KIRP,LUSC,THCA,	-1.63425055741889,-2.03205536234385,-2.97935351474782,-4.34980701949272,1.05488986505465,1.00809121170868,	0.00961066145336268,1.16132716043663e-07,4.43026046601212e-63,1.57291116418461e-42,0.00831169794231468,1.09161349377353e-07,	0.0333369819163518,4.89521448639742e-07,1.26452291587032e-61,1.42848932092766e-40,0.014365720145973,5.02544645290212e-07,
FAM181A-AS1	6	BLCA,BRCA,LUAD,LUSC,THCA,UCEC,	-1.30933275519292,-1.01265157901347,-3.01920090370111,-3.05711815832275,-2.25972259074612,1.5532321571472,	0.00674859468584664,5.82873968939563e-10,3.17039422623463e-27,7.59831075288321e-32,1.17446549431129e-28,0.000224065185980814,	0.0332232883929787,1.88443720055218e-09,6.88526920001826e-26,1.30874352450523e-30,4.88871262007074e-27,0.000571773708137335,
FIRRE	6	BLCA,GBM,KICH,LUSC,STAD,UCEC,	1.35397092510418,1.1933116285695,1.00445480839811,1.7787149091764,1.54388303199056,1.9392282576694,	0.000140129058273949,0.00190973876851005,8.55596657607017e-10,1.45330817783608e-23,6.37455082887674e-10,1.09024924217803e-18,	0.00141402958803712,0.00851389088682245,4.33878711141832e-09,1.38271892348404e-22,2.19592285449926e-08,2.13560586850166e-17,
FLJ34503	6	BRCA,KICH,LIHC,LUAD,LUSC,UCEC,	-2.08365298648554,-3.04150183998015,-1.23017219970382,-2.97964626974971,-3.05459277699901,-2.06440418245262,	8.17683784394595e-34,3.3701671824681e-15,3.46254300442262e-06,3.66192853187379e-39,3.23239155454314e-41,7.77276248873503e-15,	9.96178171475854e-33,3.26873496629673e-14,3.52967394022265e-05,1.82913330167096e-37,9.49752694996647e-40,1.07847079531198e-13,
HAS2-AS1	6	GBM,HNSC,KICH,KIRC,KIRP,PRAD,	2.77142819846392,1.13215463843366,-2.94851213466226,-1.03977903415673,-1.54702030209136,-1.47609222507086,	5.85962620492586e-08,0.000105582592371222,8.12575054801352e-12,1.34239024240338e-06,7.29833058838132e-07,3.02443512209702e-15,	8.36252368388705e-07,0.000393570932010638,5.71663718131374e-11,3.07579782605728e-06,3.81729437580782e-06,3.24882869567196e-14,
HOXD-AS2	6	COADREAD,GBM,HNSC,LIHC,LUSC,UCEC,	-1.43438528843286,6.14042692514019,1.68161753290598,1.14887399049313,1.17027342210613,-1.70729020665898,	3.12256380382223e-12,6.94929003369482e-13,2.29803821951793e-06,4.94365347540842e-05,0.00100876573178001,2.13575438566765e-08,	1.50697644445334e-11,2.08505785630462e-11,1.30439783028319e-05,0.000379900755533308,0.00205664686948618,1.46138262416574e-07,
IGFBP7-AS1	6	BLCA,KICH,KIRP,LUAD,PRAD,UCEC,	-1.6097638596806,-2.00572813408795,-1.01516773727671,-1.02257449463013,-1.03097984232262,-1.93923193684461,	0.000550489350736684,4.20826947742927e-16,1.11241226991768e-07,5.80551947213194e-07,2.72345196407408e-07,8.65233914576467e-15,	0.00439951089108758,4.61984748126576e-15,6.57573880264948e-07,1.87087546859994e-06,1.08395558251395e-06,1.18406668583821e-13,
LINC00163	6	BLCA,BRCA,COADREAD,LUAD,LUSC,STAD,	-2.67252145946716,-1.65077178056348,-1.88447550152782,-4.05322452583989,-4.28374541406168,-1.77784695449176,	2.36086898001412e-06,4.89713213960071e-22,1.80241800733222e-19,1.86489850597833e-72,4.70267105040716e-80,9.55738229098371e-08,	4.62452570791002e-05,3.46967021805753e-21,1.3745157170419e-18,3.10505601245392e-70,4.69796837935676e-78,1.98913018931098e-06,
LINC00173	6	KICH,KIRC,KIRP,LIHC,LUSC,THCA,	-2.45367304751339,2.41424712439039,1.75856174366587,1.01714637847438,1.76240921182362,-1.01661257764592,	7.38436307263773e-11,4.43129521716875e-19,7.16726124549407e-05,0.000317958447598296,5.12467793792263e-09,1.70960522451336e-08,	4.31402263717257e-10,2.18072114381851e-18,0.000275388230163407,0.00197292229286148,1.91028106715847e-08,8.71375315963698e-08,
LINC00260	6	BLCA,COADREAD,HNSC,KIRC,LUSC,PRAD,	-1.60100468298297,-1.38268257905085,1.0480196505763,1.65151722110279,-1.15053570382663,-1.40066313285524,	4.32233007827315e-05,1.89219320861923e-13,7.46870881805981e-06,2.2576382316421e-20,1.33703011813535e-11,3.7629504998194e-12,	0.000485169409909537,1.00015926741302e-12,3.73062005462087e-05,1.16859098104169e-19,6.18376429637601e-11,2.95999019631463e-11,
LINC00261	6	COADREAD,LIHC,LUAD,LUSC,PRAD,THCA,	-1.29492524318698,-1.8005047083952,-2.89055594578227,-6.25157297761322,-2.60763461054848,-2.20889541242537,	3.97046727221003e-06,5.59717950321057e-11,4.5892063026276e-16,1.27427510556577e-80,3.49653000955345e-13,4.69267154018087e-16,	1.18050500146959e-05,1.86386077456912e-09,4.45108455953881e-15,1.414445367178e-78,2.9934019104924e-12,5.32724871436441e-15,
LINC00313	6	HNSC,KICH,KIRC,LUSC,PRAD,THCA,	1.75612108171079,-1.02756563597424,1.51792675605007,-1.09827517442664,-1.58717592813613,1.11829595632674,	1.35652662481065e-10,0.00274579544351039,1.43418349854352e-12,1.66934733406132e-07,5.5886265560657e-13,6.84488040998681e-07,	2.08487707413207e-09,0.00584871993191231,4.92353716510301e-12,5.14715428002239e-07,4.73138807585562e-12,2.86110273204051e-06,
LINC00323	6	BLCA,KICH,KIRC,KIRP,LUSC,UCEC,	-1.89486241739657,1.58102309479829,-3.0812298274568,-2.92355400479592,-1.09901337964006,-1.29208921470462,	5.41598583280745e-06,0.000608122032916827,2.92822331138418e-42,6.06889693898633e-20,9.73486054704235e-07,2.02552426842435e-05,	9.31807325674228e-05,0.00148536408529073,4.12013392686309e-41,1.31800609609725e-18,2.7628197972998e-06,6.61274099397362e-05,
LINC00327	6	BLCA,COADREAD,HNSC,KIRP,LUAD,LUSC,	-2.08971700236292,-1.13222975130279,-1.41411925209652,1.92896988701863,-1.5209226999463,-1.99356891944012,	2.49976827795655e-05,2.94046931326714e-08,2.5087733094919e-09,5.64314057349917e-09,2.45619458473767e-13,4.15038141277979e-21,	0.000304544940204707,1.06432204491082e-07,2.91426108858419e-08,4.20708763651169e-08,1.91698311730698e-12,3.51375511132798e-20,
LINC00426	6	BLCA,COADREAD,GBM,KICH,KIRC,KIRP,	-1.84018026260177,-1.06736710324866,-1.47183078758266,-1.32766348155117,1.94790384913116,1.25318539088752,	0.000112341166573117,8.27101708995451e-09,0.00345830013405784,0.000231966414379438,6.2495158549893e-16,0.000189188608218183,	0.0011690502646515,3.08311420629274e-08,0.0143354432942895,0.000617958527906824,2.61224533018172e-15,0.000647258286335497,
LINC00518	6	BLCA,GBM,HNSC,KIRC,LUSC,UCEC,	1.3899207628954,1.64801503321266,1.79377707694089,-1.25343681720435,2.25259588324417,1.29836103196048,	0.00246267187657123,5.4433144798025e-05,1.26904766133151e-07,2.85688234720804e-10,8.59645111930383e-23,2.98539157436673e-08,	0.0153763075293416,0.000375025597608462,9.4610344303745e-07,8.32077395003157e-10,7.73680600737344e-22,1.97510343231282e-07,
LINC00670	6	BLCA,BRCA,KICH,KIRP,LUAD,LUSC,	-2.25541551376521,-1.28393886172039,-1.91142378286189,-1.09942225412016,-2.18991409766882,-3.25830512843993,	1.60108521316114e-07,1.53924740109922e-17,3.13104203743243e-08,0.000406260080118688,1.26034397249518e-22,1.44083882786276e-44,	3.91003562604029e-06,8.64143507358664e-17,1.39018266462e-07,0.00130920587109216,2.09847271420447e-21,4.64321931946742e-43,
LINC00839	6	BRCA,HNSC,KICH,KIRP,LUAD,PRAD,	-1.159936429263,1.82303083706254,-3.88533690036105,-4.40705012441638,-1.48848003724504,-2.51545856018377,	1.18709802737761e-10,2.75107828220099e-06,5.56789627889714e-12,4.57158000345117e-23,2.90386114566597e-13,5.71493483207594e-27,	4.13209383048861e-10,1.54400404714539e-05,3.97309170187017e-11,1.34323777160227e-21,2.23613026871871e-12,2.48226952054081e-25,
LINC00840	6	BRCA,COADREAD,KICH,KIRP,LUAD,LUSC,	-1.66622555586324,-1.69825076980271,-2.86246622648189,-1.50192792190606,-1.83513019448108,-2.85868999361071,	1.44534542253739e-33,2.80233314850253e-18,1.13308249348574e-11,4.51494991854944e-07,1.45613371396437e-11,3.89185543938396e-28,	1.71892866323196e-32,1.99966486811002e-17,7.700336129199e-11,2.45132335251679e-06,9.14891559905914e-11,5.11574155782182e-27,
LINC00856	6	BLCA,BRCA,HNSC,LUSC,PRAD,THCA,	-1.5496364567133,1.16836432214024,1.09472762656787,-1.01870819045928,-1.3938455686582,1.78075310180591,	0.00202065311204113,6.12610784149413e-18,1.28198392270682e-07,5.89509976664905e-05,3.06023027335473e-11,6.0496392621624e-13,	0.0130234352188973,3.57893668634657e-17,9.47000111526031e-07,0.000141535227813565,2.13788114900795e-10,5.39606216330378e-12,
LINC00857	6	GBM,KICH,KIRC,KIRP,LUAD,PRAD,	-1.81338397207858,-3.95649811516441,-1.42292991250244,1.48814199674055,1.66214737544282,-1.93986063349247,	0.00945052946224146,1.83344983722123e-22,4.92770087926629e-13,6.262497675774e-05,1.95031931989361e-15,7.38979088330455e-35,	0.0331265927465937,5.08782329828893e-21,1.76443483096309e-12,0.000245342556003852,1.75528738790425e-14,1.23040018207021e-32,
LINC00880	6	BLCA,HNSC,KICH,KIRP,LUAD,STAD,	-1.4155761681301,1.22246133825477,-1.56879760308101,1.39188176085207,2.01483254398601,1.04611373211444,	0.00332863208052262,7.56008996230275e-06,9.36096993218771e-06,1.06945556702524e-07,4.90367952510393e-10,0.000393372197236688,	0.0192214072164283,3.75747754842809e-05,3.12762841547007e-05,6.35944113963222e-07,2.38964675394089e-09,0.00238168984872395,
LINC00887	6	KICH,KIRC,KIRP,LUAD,LUSC,THCA,	-4.58602023906361,5.6004658890035,2.52889177322558,1.91377970294307,2.99384398256133,1.83721220809508,	7.36976423223197e-32,8.92034712578478e-39,8.31695427655824e-08,5.55613974527366e-13,4.00827003441994e-23,3.83387264110534e-09,	1.22706574466662e-29,1.12802870615937e-37,5.09732351060226e-07,4.08131147465323e-12,3.70764978183844e-22,2.11604351848853e-08,
LINC00920	6	BRCA,COADREAD,KICH,LUAD,LUSC,STAD,	-1.39764888171787,1.21505020514036,-1.19895808410549,-1.45298714755868,-1.97132156356402,1.15984266170936,	6.71416226491438e-32,4.6871777335994e-06,1.12860936779417e-05,2.29257960963333e-15,3.85748638399837e-25,4.3369264681053e-05,	7.70971046281548e-31,1.38535223546325e-05,3.69665822434876e-05,2.0268026814369e-14,3.97281329650966e-24,0.000386838351931892,
LINC00922	6	BRCA,COADREAD,HNSC,LUSC,STAD,THCA,	4.14796392734163,1.64563730510461,1.82072455907948,-1.48971657602313,1.92085449278669,1.34182328049388,	2.23651697028306e-66,2.87872549503506e-14,3.15225990321482e-13,2.27306099423189e-11,6.33518817533752e-07,2.13467130333655e-09,	7.70441535625096e-65,1.5888656185304e-13,9.5427504342776e-12,1.02750585214374e-10,1.06084661343847e-05,1.21859236116184e-08,
LINC00939	6	KICH,KIRC,KIRP,LIHC,PRAD,STAD,	-2.83720023989556,1.14432791066115,1.13813081800758,-1.23150001261379,1.41684913558868,1.24139020792255,	5.12520757481974e-14,4.38532884340004e-05,0.00592652044481315,9.02373717922274e-05,4.64136203720818e-06,0.00144110994624009,	4.26673530603743e-13,8.76188702911329e-05,0.0138981078036815,0.000667507040265981,1.44897521099093e-05,0.00719834418146925,
LINC01012	6	HNSC,KIRC,KIRP,LUAD,LUSC,STAD,	1.5617199510709,1.45831407094505,2.1158605592392,1.16797775167277,1.5654596013442,1.33792632750479,	1.29628654069453e-08,7.30716140643016e-13,2.25614371057067e-10,6.04292018133247e-07,6.19830190665586e-10,5.44894641571823e-05,	1.21027126556433e-07,2.5886007961077e-12,1.99459076713283e-09,1.93489655806126e-06,2.51711528648342e-09,0.000459261305727462,
LINC01013	6	BLCA,COADREAD,KICH,KIRC,LUSC,PRAD,	-1.58196014291458,-3.06397986267407,-1.52247257940831,1.01725778897163,-1.03887978730646,-1.16972310735231,	0.00169743824875044,1.99011529163783e-53,7.99422980522939e-05,1.93423759305315e-05,6.55638836073004e-05,4.33200246079588e-08,	0.0113808108087362,1.104513986859e-51,0.000231485089142729,3.97593283016482e-05,0.000154842363412986,2.01286998062097e-07,
LINC01085	6	BRCA,GBM,KICH,KIRC,KIRP,PRAD,	-2.65407119442913,-1.31160511534711,-1.17743710630656,-1.95260630681282,-1.31537524937967,-2.51807846253749,	5.49852316401989e-44,0.00769951582422911,2.37197767415559e-06,2.22485982624004e-30,3.025083849527e-05,1.73793330728113e-22,	9.15504106809312e-43,0.0283590204315323,8.55453320029397e-06,1.96693359859629e-29,0.000123854867445798,4.45178301018935e-21,
LINC01093	6	BRCA,KICH,LIHC,LUAD,LUSC,UCEC,	-1.61165993885322,-1.52721078359632,-6.1866019661193,-2.1205471094188,-2.73969714084325,1.11844506784606,	3.71872669483467e-18,1.61353384949809e-05,2.3145915508725e-40,3.49486682789121e-18,3.60878253140513e-24,1.71580768931403e-06,	2.19822956694665e-17,5.21657060080449e-05,2.31227695932163e-37,4.01307121961302e-17,3.56947895928091e-23,8.20139656279769e-06,
LINC01141	6	COADREAD,GBM,HNSC,KICH,KIRC,THCA,	-1.00516140744036,-1.55492454260471,1.03386111509662,1.75732890687714,1.03056176570599,1.36436676829772,	1.81813011610603e-07,0.00222945500295644,1.93042443318777e-06,5.17683135698292e-05,8.0414517701841e-09,6.06057146326236e-10,	6.13618914185784e-07,0.00976853310505913,1.11473642124542e-05,0.000153461558623915,2.17707596704984e-08,3.64729571795126e-09,
LINC01158	6	BRCA,COADREAD,GBM,KICH,PRAD,UCEC,	-1.89780742213321,-2.21813958430756,2.09145179520723,-1.82914754663592,-1.69974772894593,1.93171140509202,	1.33293057268025e-21,1.51704458106164e-27,0.000922404774925155,1.97507449449266e-13,1.3913704742325e-09,3.73959736841409e-06,	9.31187162312983e-21,1.94298402112895e-26,0.00447321538907878,1.57847953599853e-12,7.80887136942845e-09,1.50639426251842e-05,
LINC01239	6	BRCA,COADREAD,KICH,LUAD,LUSC,STAD,	-1.88299784387161,-1.8474924740124,-1.2614815176757,-1.00474403059453,-1.51883137692585,-1.14163190773058,	2.6445057601497e-25,1.46347769958949e-11,0.000210905866693134,0.000658095841561923,1.29938623135204e-07,0.0015696376963728,	2.1833564085864e-24,6.6154489678276e-11,0.000566384303296884,0.00128066561489456,4.0820341041531e-07,0.00767271575868253,
LINC01281	6	BRCA,HNSC,KIRC,LUAD,LUSC,UCEC,	2.42468696531381,1.7586996256928,1.24126368137087,1.45320368718974,1.40494553047037,1.61820285394802,	6.24233699571588e-51,3.3572144385975e-09,3.01264278081749e-10,3.23056916466546e-08,4.94019132785397e-07,1.8966889656787e-09,	1.24721893174403e-49,3.72650802684323e-08,8.74892481987405e-10,1.24607667779953e-07,1.45154445191945e-06,1.41402408709927e-08,
LINC01606	6	GBM,KICH,KIRC,KIRP,LUAD,UCEC,	-3.35533809875023,-4.81926775625409,-7.84201106040699,-7.7390983697226,-1.14421511938147,1.78577193488853,	7.6515048542447e-07,5.72066233838102e-18,7.7888029353199e-172,2.09429569204006e-73,0.00012815840956098,2.5667081127033e-06,	8.30853624933745e-06,7.72289415681438e-17,1.94525353309615e-169,6.9740046544934e-71,0.000287063343388831,1.1816319836823e-05,
LOC100130238	6	BLCA,GBM,KIRC,KIRP,PRAD,THCA,	-1.63728659808257,-3.86986459458155,-3.58585407506706,-3.52266230967997,-2.34910082950159,-3.28125559379482,	0.00379572249982266,2.56812592211457e-12,5.71549325085975e-52,3.82726564655563e-21,5.0016323924576e-27,6.42860940554704e-43,	0.0209498716979163,7.33016513197844e-11,1.09803418415556e-50,9.80368815617713e-20,2.28677635824035e-25,1.2844361592283e-40,
LOC100132735	6	BRCA,KICH,KIRC,LUAD,LUSC,THCA,	-1.36245277137899,-3.90375664234267,-1.09810525776688,-1.99459579510499,-1.96772233981664,-1.75789812052352,	2.00127076667183e-16,9.35732694685324e-19,0.00020440052842961,7.58445702313363e-17,3.30502415751823e-12,2.0925057490393e-16,	1.05781454809797e-15,1.39521934625469e-17,0.000388253727523725,8.14717480226935e-16,1.57976992026829e-11,2.54928444303691e-15,
LOC100499183	6	BLCA,HNSC,KICH,KIRC,KIRP,LUAD,	-1.09481231415349,1.04771876620754,-1.06966676320928,-1.43336572780913,-1.08405565639718,-1.79602730798835,	0.00820447909435793,0.000256917800075726,1.37733873964879e-06,1.45270343186636e-29,4.47476638613611e-08,1.36957517440061e-24,	0.0386616727135074,0.000861278128441781,5.15341348655111e-06,1.18954977740532e-28,2.94098132878288e-07,2.44322428433252e-23,
LOC100505918	6	HNSC,KICH,LIHC,LUSC,STAD,UCEC,	1.89920528311045,-1.0946801638927,-1.75668578266855,2.06716100240911,1.27675792201026,1.03784177927764,	5.7006033739912e-26,0.000113036369255197,1.74984342170582e-06,1.29388218777675e-29,0.000500962204900108,0.000177347904455135,	9.49150461769535e-24,0.000318093895453357,1.90010171552621e-05,1.9008651552779e-28,0.00294388966291299,0.000460680290683848,
LOC100507053	6	BRCA,COADREAD,GBM,KICH,PRAD,THCA,	-2.08956340077763,-1.65653998447361,1.44439760313118,-1.03678764470554,-1.00591537396719,-1.01920127588463,	1.28534776919791e-92,1.04287621296234e-34,0.000630839290983404,4.91984210690188e-05,1.00229734250132e-10,4.2954916319338e-22,	8.56041614285806e-91,2.17048611822786e-33,0.00321534924332868,0.000147153361221406,6.63109301429684e-10,8.58239228060374e-21,
LOC100507156	6	HNSC,KICH,KIRC,LUAD,LUSC,UCEC,	1.60410724496022,-1.69049440401664,1.39722938196132,-1.05496451457448,-1.60070455069398,-1.36082692604091,	8.27534101325055e-11,1.85404828473315e-12,1.50574546014639e-23,1.87914555676533e-10,3.60720746929704e-16,1.69465148014144e-10,	1.33339768907053e-09,1.36190752680031e-11,9.22846450727757e-23,9.72676896999259e-10,2.17084353122153e-15,1.43470917683161e-09,
LOC100507391	6	KICH,KIRC,KIRP,LUSC,THCA,UCEC,	-3.37887657602775,-1.90260259602263,-1.22441031940936,2.24895272847969,1.38969759194008,1.02072380416976,	2.76331707248227e-16,2.92585355095364e-17,6.47426912252739e-05,1.27147894114106e-25,7.98659061286848e-09,3.30882122907812e-05,	3.20994622722068e-15,1.31072990914919e-16,0.000250197330455851,1.35128453425523e-24,4.31275893094898e-08,0.000100120213976212,
LOC100652768	6	BLCA,BRCA,COADREAD,LUAD,LUSC,UCEC,	-1.44205091106445,-1.02005041981769,-1.22475390678078,-1.0744250676787,-1.55271470737836,-1.16603768937741,	9.64903686653192e-06,1.05312707925796e-36,1.08914419501334e-26,2.29660481579155e-13,1.72443846242913e-26,2.12727439067792e-11,	0.000141755703377432,1.36632980802429e-35,1.34327784051645e-25,1.80654189840611e-12,1.93563373479404e-25,2.0048557700823e-10,
LOC145845	6	BLCA,KICH,KIRC,KIRP,PRAD,UCEC,	-1.51780058954125,-2.20701412035775,-1.3040066375263,-1.05528071315643,-1.23647234521551,-1.09818424482791,	0.000385208449642792,2.76604808990564e-11,8.67684576385464e-12,0.000142315886651228,1.34705406097001e-08,0.000515235508967296,	0.00335032946894219,1.77133464218958e-10,2.80523265957631e-11,0.000504161598455946,6.62909855620214e-08,0.0012111065257843,
LOC153910	6	BLCA,KIRP,LIHC,LUSC,PRAD,THCA,	-1.44223532919828,2.77085333491501,1.30321818190335,1.22369506623885,-1.69984436539184,1.67219879508402,	0.00709360957778157,5.21630755206507e-18,0.000137933290124224,5.11640369847652e-07,9.7223895942239e-13,2.58934460999737e-15,	0.034737823373548,9.65016897132039e-17,0.000970389836859858,1.49452844876551e-06,8.0938893371914e-12,2.84258820372239e-14,
LOC284798	6	GBM,KICH,LUAD,LUSC,PRAD,THCA,	-3.48508902992566,1.50037666124794,1.12616336343471,1.11491909501261,-1.09995215343916,-1.79292387447421,	9.33475593529432e-10,0.00170654316690141,5.24998146862835e-06,2.64347520226675e-05,2.46483546644875e-07,2.85289723898318e-16,	1.94279607903313e-08,0.00378852583052112,1.45283420696945e-05,6.60207931766121e-05,9.96911186632513e-07,3.39290993064785e-15,
LOC400684	6	BLCA,COADREAD,KICH,LIHC,LUSC,UCEC,	1.3468545226961,1.05948289103836,-1.0360083948585,1.18946809096341,1.37649817414086,1.09694069633992,	0.00161090814992357,2.27201100540643e-09,2.30292607273482e-06,4.85199536202772e-06,1.17078294537981e-10,3.18626405441358e-07,	0.0109476002841745,8.86616794687899e-09,8.3355911110945e-06,4.70596443365601e-05,5.01979468855979e-10,1.82935505193056e-06,
LOC440028	6	HNSC,KICH,KIRC,LUAD,LUSC,STAD,	1.56524857822544,2.00973408891913,1.06111185508529,1.41765765222757,2.09210485979209,1.01738903996156,	1.90132085429152e-17,3.77028548324203e-08,9.72510694430267e-12,6.81222192873333e-13,1.06905521260796e-20,0.000250379411691439,	1.18713720839827e-15,1.65925779636951e-07,3.13399414108335e-11,4.89597820633424e-12,8.68281428776706e-20,0.00171489677580984,
LOC643441	6	KICH,KIRC,KIRP,LUAD,LUSC,UCEC,	-1.61908664763982,-4.11587861934079,-3.80252492698178,-2.84770249694472,-5.004108802771,1.37727247185637,	4.22324632109378e-06,6.11510181723318e-76,4.5424637671999e-35,1.97216243055451e-33,9.11372965490755e-95,1.746115657111e-10,	1.47263895763327e-05,3.05449335770797e-74,2.26896065171635e-33,6.15684458788735e-32,2.27615398131316e-92,1.4438393819203e-09,
LOC729506	6	KICH,KIRC,KIRP,LUAD,LUSC,THCA,	-2.36472892877396,-2.96627828384785,-2.68703797214585,-1.21405145300554,-1.035321812699,-1.0443493788106,	2.28033497053576e-09,6.01926623961812e-68,1.53784599264783e-21,2.32782088344781e-08,3.61841228883448e-06,5.35686857825023e-08,	1.12774981958675e-08,2.14758820477804e-66,4.15218418014915e-20,9.22814707366811e-08,9.63945033745506e-06,2.58527135732946e-07,
MFI2-AS1	6	BLCA,COADREAD,HNSC,KICH,LIHC,LUSC,	1.26928088901446,1.2886879451592,1.55662138796911,-1.12220791694683,1.70732535169302,2.54490759766144,	0.00135959094861635,1.44004381622027e-21,2.46934956038676e-09,2.7714818777721e-05,4.54977235133245e-10,3.36390679582272e-31,	0.00943216220602596,1.26193313368776e-20,2.90221201273691e-08,8.57185881081836e-05,1.26256182749475e-08,5.60090481504483e-30,
MIR181A2HG	6	BLCA,GBM,HNSC,KICH,PRAD,THCA,	1.71443923975445,2.14029041981447,1.22038580155671,-1.87073911536232,-1.50415563122042,1.89839999198725,	0.000385673562490842,0.000655871024242193,3.38991007034374e-06,1.73422277523337e-10,1.1651362948345e-13,1.23656548476021e-22,	0.00335032946894219,0.00327607576608975,1.84050008710511e-05,9.57175995833226e-10,1.04862266535105e-12,2.62835940271372e-21,
MIRLET7DHG	6	BLCA,BRCA,COADREAD,LUAD,LUSC,UCEC,	-1.27391025525948,-1.13230662010006,-1.38656814443171,-1.46357364215062,-1.83474764628827,-1.49264122841303,	0.000230454564606842,8.87370015571934e-34,3.51251793746509e-22,1.92285394501964e-16,2.93319548274733e-28,1.7746655915127e-21,	0.00225709911806113,1.06805138018839e-32,3.21927102708956e-21,1.94033443542891e-15,3.95981390170889e-27,4.43222731480298e-20,
MLK7-AS1	6	COADREAD,HNSC,KICH,KIRC,KIRP,STAD,	1.6464309790525,1.47022024217377,1.4890867743252,1.10622574409866,1.55004502576243,1.19108837818004,	1.98700967410287e-09,2.1543495981241e-10,3.33701638098998e-05,1.77240699578304e-11,4.90847261807253e-09,0.00507555091461047,	7.78440260560303e-09,3.1649930125382e-09,0.000101856310161295,5.55057864823593e-11,3.71482132231398e-08,0.0206116884703084,
NAV2-AS4	6	KICH,KIRC,KIRP,LIHC,PRAD,THCA,	-1.13810213233079,-1.36615805366617,-1.06288061965716,-1.41205668159909,-1.40326339296397,-1.96029079203887,	0.00185397764437356,3.18279612810256e-13,1.92497388618657e-05,0.000219646312901154,2.18729921619668e-11,8.56504743681206e-23,	0.00408462474534366,1.14787484908825e-12,8.25342880815617e-05,0.00149269841216499,1.56182576721504e-10,1.86010486725549e-21,
PCED1B-AS1	6	COADREAD,GBM,KIRC,KIRP,LUAD,LUSC,	-2.01874137160969,1.60113223825989,2.42474078420079,1.57647660729246,-1.03442669823334,-1.77894850402598,	1.37933768181271e-29,0.0131668841481843,2.94771158746271e-33,4.62536819442795e-07,7.67176164654652e-09,2.14577607546332e-18,	2.02640932960426e-28,0.0436340292259025,3.03583904729407e-32,2.49769882499109e-06,3.23379320037973e-08,1.56469364918822e-17,
RFPL1S	6	BLCA,COADREAD,GBM,KICH,PRAD,UCEC,	-1.2086877601857,-2.2539262993811,-5.12390068385178,-1.14539434398929,-1.233186737528,-1.05033893669404,	0.00763128622358965,2.75945187343488e-30,3.62053998044868e-19,0.000103264359681674,2.81089064356331e-07,0.00176069339330561,	0.0368292509051501,4.37570225644674e-29,4.52114930058529e-17,0.000294745986634265,1.11431736226974e-06,0.00359040701880282,
SH3PXD2A-AS1	6	COADREAD,KIRC,LUSC,PRAD,STAD,THCA,	1.9488487302938,1.64453695207174,2.21988989419883,-1.18335226072064,1.27910551710589,1.52175697125649,	4.74021177657285e-12,3.36607397984608e-19,3.54004744852243e-08,8.89928221541443e-10,0.00259194914685389,1.6903151473837e-14,	2.23596385291883e-11,1.68135395293312e-18,1.182778395008e-07,5.16882728674361e-09,0.0116637711608425,1.68862483223631e-13,
SLCO4A1-AS1	6	BRCA,COADREAD,HNSC,KICH,STAD,UCEC,	-2.01620060853014,2.41188274250349,-1.37178735764639,-1.35806793882439,1.7124263603393,1.00851604289121,	3.8944392250388e-24,7.22336216733176e-14,7.25480487916258e-06,0.000460443836003944,4.47505921160301e-05,0.00120998218004056,	3.06342109119194e-23,3.92181456802415e-13,3.64198496195147e-05,0.00116240309263201,0.000392156504595738,0.0026415294188813,
ST8SIA6-AS1	6	BRCA,KICH,KIRP,LIHC,LUAD,PRAD,	1.98476872088675,1.4569577078033,-1.83571491866877,3.03502798981179,-1.15091703876825,1.73921956655263,	7.37292864101268e-09,0.00750233223792962,4.9697498541976e-07,5.59213715386672e-06,0.00340124503272312,0.000487050298447118,	2.27331966431224e-08,0.0147536021765584,2.66923661523839e-06,5.37167790068543e-05,0.00598211934452535,0.00109094898688043,
TDRG1	6	BRCA,GBM,HNSC,KICH,LUSC,UCEC,	1.21184463130427,-1.54734938036554,-1.61134960278796,1.52856598891894,1.44081771953161,1.02695000109782,	6.5601587132707e-18,0.0125552560914937,9.86657223007638e-07,6.73298635946018e-07,6.69107543192237e-11,0.000266711263473613,	3.81023171776595e-17,0.0420896001187992,6.00061466080958e-06,2.59700902436321e-06,2.94466271211033e-10,0.000667780832606865,
UNQ6494	6	BRCA,KIRC,LIHC,LUSC,PRAD,STAD,	1.57656085339414,1.06106062101451,-1.63993015070841,-1.08894609375442,1.47962561836098,1.17778996803562,	2.56771240060177e-25,2.07801719371377e-07,3.7488100734023e-07,2.45169056763206e-05,4.53780989916786e-14,0.000276226819200834,	2.15558377159762e-24,5.12577574449396e-07,4.62353242386284e-06,6.13844330091337e-05,4.236702887167e-13,0.00182748736676578,
VWA8-AS1	6	GBM,KICH,KIRC,KIRP,LUAD,PRAD,	-1.42154253019179,-2.13491427942157,-2.69922271806023,-1.32063820361406,-1.94439789491676,-1.34213861182958,	0.000603425810805076,1.67049420789462e-16,1.90354134258546e-64,1.6571400948011e-11,2.76744934787887e-17,1.61521347136391e-18,	0.00309139684612446,2.0602761897367e-15,5.59305235659669e-63,1.70668345846011e-10,3.03811197640769e-16,2.68933042982091e-17,
BZRAP1-AS1	5	BLCA,COADREAD,GBM,KICH,LUSC,	-2.1217265405862,1.12590796957734,-1.12047286398004,-1.30232701129758,-1.10741797025843,	2.58759606421935e-08,2.54151095324645e-10,0.0027680328644989,6.80188179183008e-09,1.31399407544092e-12,	7.60296608280922e-07,1.07583450944627e-09,0.0118680894061562,3.20522637265955e-08,6.43470628120334e-12,
CASC2	5	BLCA,KICH,KIRC,LUAD,LUSC,	-1.1155165526367,-3.04681863057594,-1.66767579228632,-1.52127172694502,-1.83608776839278,	0.000847429586015477,5.6647859224577e-23,4.34813287980875e-42,5.59075086526584e-22,1.98359658870013e-34,	0.00609051911100332,1.71488519288947e-21,6.03303437073464e-41,8.7268126787509e-21,3.96322598422286e-33,
CEP83-AS1	5	GBM,HNSC,KICH,KIRC,LIHC,	1.21692892423112,1.15526515048881,-2.41623418818085,-1.41102559654278,1.15751948782929,	0.00532644845621788,8.91517535893604e-08,5.98096932608666e-19,1.51110931167902e-42,1.5274803831546e-05,	0.020624503906053,6.90407766168768e-07,9.3359193074384e-18,2.18782348169179e-41,0.000131547664032021,
CRNDE	5	COADREAD,GBM,KICH,KIRP,LIHC,	3.6693564275294,5.39527745496104,-2.67086498216204,2.0685068161566,2.44447780425335,	3.51077069845547e-34,5.68462245717079e-08,1.02041394996716e-16,3.78621812519413e-12,2.39671835529534e-09,	7.15767332195308e-33,8.23034468799076e-07,1.29037156457872e-15,4.06713108286983e-11,5.09430135519159e-08,
DANCR	5	GBM,KICH,KIRC,KIRP,LUSC,	1.15601041344706,-1.1582379158344,-2.29049958292169,-1.20416043840298,1.25379705536875,	0.00290348919358197,2.98083049455004e-09,1.23102422799548e-90,4.25639958257246e-17,2.17473434796571e-12,	0.0123429178910144,1.44555808934733e-08,1.11799382160681e-88,7.45990032103489e-16,1.05464058913483e-11,
ERICH2	5	COADREAD,KIRC,KIRP,LUAD,LUSC,	1.13438132814087,-1.46402716459243,-1.0075837819483,-1.79454399435967,-2.67125139880436,	2.06795456982718e-07,2.48880689434119e-37,8.57316757409451e-08,9.35261683016233e-22,6.17043195930104e-36,	6.9558471894187e-07,3.03209522859372e-36,5.22231366251245e-07,1.394517046766e-20,1.36983589496483e-34,
FAS-AS1	5	BRCA,KICH,LUAD,LUSC,UCEC,	-1.05596230402118,-1.49899289452378,-1.3196082101364,-1.45443053122412,-1.02437983242188,	5.22309313051309e-17,1.97845036949678e-07,1.67982603355716e-10,3.79575589874725e-13,1.29988963191529e-05,	2.85129510239485e-16,8.13362929682008e-07,8.78610579855288e-10,1.91513138527702e-12,4.54052357441738e-05,
FLJ41941	5	COADREAD,KIRP,LUSC,PRAD,STAD,	-2.36474753139915,1.28730704745269,1.27489650276659,-1.14920461676011,-2.1707918128596,	2.2447872688461e-30,5.40914892048836e-07,2.8084996281509e-06,6.20850052462437e-07,3.87816162900613e-12,	3.61700400254396e-29,2.88970041260314e-06,7.56250978038476e-06,2.18390564228864e-06,2.27899027492772e-10,
FLJ42969	5	GBM,HNSC,KICH,KIRP,LUSC,	-3.05741520098096,1.98784457392278,-1.72847399281396,-1.37632720193838,1.62871474902754,	3.40715974033575e-08,5.73705946578176e-07,2.8417917768867e-05,1.30859950787459e-05,8.35669791765249e-09,	5.26647541602145e-07,3.74596235706927e-06,8.76219131206731e-05,5.73373205424e-05,3.03576044353994e-08,
GNAS-AS1	5	BRCA,GBM,KICH,PRAD,UCEC,	-1.3471495469914,2.19635315985228,-2.72997889396847,-1.54534595342767,-1.15056289231963,	6.67257998117758e-19,8.13226939158149e-05,3.10534997835675e-11,4.96337902418167e-16,0.000504606177346048,	4.06457768365634e-18,0.000534482705407231,1.96344596732809e-10,6.12150079649072e-15,0.00118891879992618,
GRIK1-AS1	5	BLCA,BRCA,COADREAD,KICH,KIRP,	-2.0816878002574,-2.46941104916524,-1.91418296704514,-1.75491975785527,-1.09699586101449,	2.78875427009106e-06,2.99388677876118e-35,1.3386722516038e-23,8.64131505088851e-06,9.16643653849318e-05,	5.3576259919634e-05,3.785940369598e-34,1.42269529718318e-22,2.90662415348068e-05,0.000340418962897944,
HCG22	5	BLCA,HNSC,KICH,PRAD,THCA,	-1.80969949167407,-4.07561833431464,-1.00692223638193,-1.86549536166291,1.71212898483957,	0.000240295685400391,5.30853675124584e-36,0.00240020953117608,2.22363811791698e-15,2.30661970378923e-06,	0.00233063485160185,1.76774273816487e-33,0.00519006346676387,2.41458095630333e-14,8.96619877076048e-06,
HOTAIRM1	5	BRCA,COADREAD,GBM,HNSC,KICH,	-1.93411038914482,-1.20078371514805,5.39340620300345,1.48714975189009,-2.33288723606732,	8.84859354914551e-62,2.38633911692342e-16,4.66654834103138e-06,2.95173187204382e-11,6.10783284706907e-16,	2.59992498694011e-60,1.53803405019774e-15,4.27695577311041e-05,5.26567882173532e-10,6.56099463894839e-15,
KC6	5	HNSC,KICH,LUSC,PRAD,THCA,	1.51362782741507,-1.5970705190783,3.91724892616201,-1.05859511343158,-1.81559784996838,	0.00329696822884228,0.000662702022276842,5.51538372249434e-13,0.0018082250126825,9.19675570552602e-08,	0.00824265458828082,0.00160300077543478,2.75493416938592e-12,0.00347387843782656,4.29325184571051e-07,
KLHL7-AS1	5	HNSC,KICH,KIRC,LUAD,LUSC,	1.14398088246887,-1.09311982943868,-1.16478003331625,1.07725114630134,1.40762684518775,	8.51492620294699e-06,0.000553974552516032,1.38671053283449e-11,7.12215556200938e-06,3.54273138594815e-09,	4.16980944938434e-05,0.00137325205450004,4.38393614652423e-11,1.93870120066686e-05,1.35083536433672e-08,
LIMD1-AS1	5	COADREAD,GBM,KIRC,LUSC,THCA,	-1.17340624853263,-1.20215625937729,-1.37021315468172,-1.16487134304759,-1.48705616951901,	4.42541557958603e-11,0.000937915121630938,9.60938332546975e-30,6.95013027603616e-11,1.98014115561088e-34,	1.9475727594742e-10,0.00452645993482757,7.99981161845357e-29,3.04525444989479e-10,1.31877400963685e-32,
LINC00052	5	BRCA,HNSC,KIRC,KIRP,UCEC,	2.78299853337937,1.50346356271487,-1.65883131802675,-1.75005594719765,1.0365971983956,	2.42271628161043e-22,3.88360565322218e-08,1.67656939176055e-10,3.49820304353715e-08,5.96974340941525e-06,	1.74121839232289e-21,3.31600175005894e-07,4.98480006657378e-10,2.34543949026417e-07,2.27080016245951e-05,
LINC00113	5	KIRC,KIRP,LUAD,LUSC,THCA,	-3.0249579329576,-1.75883140963478,-2.02634960972839,-2.52466881051412,1.32567966278853,	1.2958172276406e-28,1.18184349671839e-06,8.02476730291653e-14,6.93523982288844e-23,4.37850332235565e-06,	9.98688765149555e-28,5.99320636153134e-06,6.51767685822245e-13,6.29845871187778e-22,1.62004622927159e-05,
LINC00158	5	HNSC,KICH,KIRC,KIRP,PRAD,	1.18826668520899,-1.00115013751622,2.69688116482119,1.02876457597354,-1.13490392890093,	7.44387284683485e-08,0.000737885510453528,1.38978877893035e-32,0.000269786351443229,0.000241768157671838,	5.93521885215264e-07,0.00175930220750137,1.37465246549645e-31,0.00089540387073683,0.000572337415910347,
LINC00311	5	GBM,HNSC,KICH,LIHC,LUAD,	1.97633292398479,1.32881229390674,-1.00141008662887,-1.31519310058137,-1.22722198824074,	0.000140068631233125,8.27482119868005e-10,0.00254019769361053,7.15894130616531e-06,7.6337647206326e-09,	0.000848051894556922,1.08770347072123e-08,0.00546908943085543,6.74696449515013e-05,3.2314114219966e-08,
LINC00330	5	HNSC,KICH,KIRC,KIRP,STAD,	-4.16998193374322,-2.05564097509993,-1.79952853775094,-1.91042523345747,-1.41417330174785,	1.38188303007546e-41,2.24214916638748e-06,7.47880605421928e-16,1.54054677582641e-10,0.00113241743558071,	1.38050114704538e-38,8.14511642625853e-06,3.08732530915911e-15,1.37411270450945e-09,0.00589210946950589,
LINC00476	5	BLCA,COADREAD,KICH,LUAD,LUSC,	-1.49582333885592,-1.18538235875213,-1.72890074051755,-1.10046560505277,-1.06794548903744,	4.55073671650329e-07,9.3499707664297e-24,5.81703232058107e-17,1.3579662079397e-15,1.53499685804534e-14,	9.88301299953649e-06,1.01528486909383e-22,7.45027601059038e-16,1.25611874234422e-14,8.51923256215166e-14,
LINC00487	5	BLCA,HNSC,KIRC,LUAD,LUSC,	1.18601279246355,1.75612541448461,2.91291659130957,-1.4732593893248,-1.73027460932539,	0.00142686611287905,4.20997721210131e-18,5.25468577340697e-46,5.46401758352169e-10,3.53172623715061e-12,	0.00983061549493912,2.80384482325947e-16,8.60562473382551e-45,2.63698239900395e-09,1.6800926242445e-11,
LINC00589	5	BRCA,KICH,KIRP,LUAD,THCA,	1.30930252473414,1.97518653968947,1.04755593986802,1.06291669421043,1.39732719503972,	4.66317004863563e-11,2.47810916710406e-09,5.46747021855241e-06,8.21123216834448e-05,1.00786861228149e-12,	1.66375245663821e-10,1.21354463624361e-08,2.52870497608049e-05,0.000190325311744226,8.67983399714835e-12,
LINC00619	5	BRCA,KICH,KIRP,LUAD,LUSC,	-1.47114419383985,-2.75249740114452,-1.07924579719612,-1.83008047877085,-2.55741692797409,	2.6444217760479e-25,2.73415957491166e-16,0.00108030531674861,2.21943939965823e-11,2.33486184295397e-26,	2.1833564085864e-24,3.20994622722068e-15,0.00308350003266245,1.37715525481899e-10,2.5916966456789e-25,
LINC00622	5	GBM,HNSC,KICH,LIHC,LUAD,	-2.58237858220346,1.67097896965012,-1.70034523920574,1.1874623447739,-1.96929068774025,	1.84621977995664e-10,1.20102378667697e-08,1.49942809782188e-06,2.93394173819745e-05,1.34299756399355e-32,	4.09860791150373e-09,1.13190826687764e-07,5.54788396194096e-06,0.000242232049294153,3.94604284243988e-31,
LINC00640	5	BRCA,COADREAD,KICH,LUSC,PRAD,	-2.60794667589582,-1.61596820418152,-1.09605558759952,2.65295295186453,-1.1928145881128,	1.01703978952908e-73,8.757870949206e-18,0.000763370362916438,3.04684033832008e-14,5.43999237853933e-09,	4.61828522608887e-72,6.11826089388587e-17,0.00181573093465124,1.65423559672922e-13,2.83972237433459e-08,
LINC00665	5	COADREAD,HNSC,LIHC,LUAD,LUSC,	-1.59705492923883,-1.30951062015454,1.79285928034266,1.18480233141446,1.03873804636991,	1.19900501344796e-14,9.75030196026951e-05,4.3053144704268e-06,4.17600779220465e-06,0.000194503929475778,	6.84460576248293e-14,0.000370363180924306,4.2584249068875e-05,1.17186286079001e-05,0.000427994329397141,
LINC00925	5	COADREAD,HNSC,KIRP,LUSC,THCA,	-2.19892100814672,2.35655326142786,-2.03987142675399,2.54922390763946,-2.01062485605078,	8.59919039086501e-30,2.38712318395321e-09,4.99698855464614e-11,3.42194701346959e-17,1.5461385139666e-13,	1.30160472734457e-28,2.83897150091578e-08,4.84659375348689e-10,2.17740450092747e-16,1.4301781254191e-12,
LINC00944	5	HNSC,KIRC,KIRP,LIHC,STAD,	3.00351672823608,3.67333093936019,1.62671828404474,1.53421935953685,1.25201065641543,	2.93595140759569e-17,2.12952114939682e-24,0.000472281253538164,0.000477557509848903,0.00102972885033202,	1.72530320952241e-15,1.37251072790157e-23,0.00149306636798932,0.00280635266081797,0.00544285249461209,
LINC00957	5	GBM,KICH,LUSC,STAD,UCEC,	-2.30936012869372,1.53690943538327,-1.29575545556319,-1.33217371399513,-2.08223336971676,	5.10619850193862e-09,2.96918146783929e-11,1.10797272649317e-17,8.17409992484761e-14,2.08837005282971e-30,	8.79498673006324e-08,1.88930718877163e-10,7.68656079004634e-17,1.02074072811535e-11,9.93467467988989e-29,
LINC00958	5	BRCA,HNSC,LUSC,PRAD,UCEC,	-2.31815710599119,1.9575118906496,4.71069238660237,-3.487378582269,3.04192122464387,	1.16477375473535e-30,6.86661710582176e-10,3.10790884386226e-17,2.01451170813636e-42,3.11435153474028e-21,	1.27869118789079e-29,9.39691847769307e-09,1.99025700962718e-16,2.01249719642823e-39,7.58838337367205e-20,
LINC00964	5	BLCA,COADREAD,HNSC,KIRP,LUAD,	1.62293491846464,-1.66935469098503,1.0087626849554,-1.84081534380936,-1.06037220516503,	0.00596319795697287,9.37978446059053e-15,0.00155167402636781,8.51341669332577e-11,0.000175513905854305,	0.030193264955764,5.38529004375284e-14,0.00429396773501784,8.02349365720042e-10,0.000382000853918194,
LINC01115	5	GBM,KICH,KIRC,KIRP,THCA,	-3.64568765678376,-3.43860402260259,-2.58763335835475,-1.85356701016627,-2.17297846579165,	1.32287854075751e-07,1.28337277708289e-12,1.54669453618643e-19,6.28863773788797e-05,8.96690539229185e-17,	1.73888902923257e-06,9.63976995718656e-12,7.88340735535839e-19,0.000245404261724613,1.1339162641645e-15,
LINC01160	5	BLCA,COADREAD,HNSC,STAD,UCEC,	-1.9681275333375,-1.6707634544325,3.13866535158361,-1.15464418820639,-1.45764091442976,	5.50316638786581e-06,1.57100700043081e-18,2.0002442405658e-10,2.28646974039038e-05,2.82184817402276e-12,	9.31807325674228e-05,1.13727245900752e-17,2.98245372585855e-09,0.000230725582893938,2.99896417643483e-11,
LINC01277	5	KICH,KIRC,KIRP,LUAD,LUSC,	-3.27629739917933,-1.11795393734682,-1.54496185228367,-1.19808984919996,-1.45693013240614,	3.75638429190029e-22,1.86113713973844e-13,3.33683381219289e-14,1.29507793867137e-09,4.00079442225014e-16,	1.01422375881308e-20,6.78567884160109e-13,4.32921685503986e-13,6.07409793771222e-09,2.39328959750173e-15,
LOC100129046	5	KIRP,LIHC,LUAD,LUSC,UCEC,	-1.68431173053433,-1.19854246858427,1.09720408505874,-1.71978799827965,1.51211378306078,	1.13234133338832e-16,1.47650439857033e-06,8.58631293389503e-06,4.41765070997895e-14,4.6680216138668e-05,	1.82453063234666e-15,1.65733471255254e-05,2.28739376558964e-05,2.36001767875346e-13,0.000138378444873974,
LOC100192426	5	KIRC,KIRP,LUAD,LUSC,STAD,	-1.12994570019634,-1.73264532337574,-1.99861042519338,-2.75877848612581,-1.19634527187188,	2.55846975133023e-10,2.55625469599388e-10,1.45114444526395e-16,2.69352188088967e-27,0.000254509680241135,	7.49534100169765e-10,2.22060734025903e-09,1.5259929482302e-15,3.32201031976393e-26,0.00171489677580984,
LOC100506497	5	COADREAD,HNSC,KICH,LUAD,LUSC,	-1.41832141262401,-1.59940444386654,-3.44646043367006,-1.1550759399912,-1.03892655201551,	6.62339919944978e-08,9.29831948222199e-08,3.6563829480083e-26,7.59916171782009e-06,2.75658745700238e-05,	2.3135579721155e-07,7.14540089441521e-07,1.92248766582121e-24,2.04074262260814e-05,6.86740865223286e-05,
LOC100506895	5	BRCA,HNSC,KICH,LUSC,UCEC,	-3.166480302119,2.6474732540557,-1.9150150846992,3.07476095932422,1.02873959466101,	1.68084586901823e-95,4.21964419318225e-10,1.39885472480216e-06,3.13139378030549e-28,1.38345786084355e-05,	1.19940358796372e-93,5.9372176746325e-09,5.2143875749155e-06,4.17101651536691e-27,4.78226437018238e-05,
LOC100507346	5	BRCA,KIRC,KIRP,LUAD,THCA,	-1.24326995864489,-1.75950276642861,-1.37825961059755,-1.01360757928359,-1.16066536988932,	2.52245923865585e-16,4.67778692486556e-29,8.21345146481471e-08,1.04398440973063e-07,8.2622950789011e-13,	1.31246707261312e-15,3.6796134944415e-28,5.06496173663574e-07,3.75158426374425e-07,7.24037963493175e-12,
LOC148696	5	COADREAD,GBM,KIRP,LUAD,LUSC,	-1.23873087213842,-2.45105255990236,-1.19593602707739,-1.08880454071462,-2.05152029399685,	3.79812983053218e-10,2.07527482911099e-07,1.08426754835036e-06,1.96124501895166e-06,3.15428542241062e-20,	1.58758648564922e-09,2.65794814651524e-06,5.52644531021434e-06,5.7295677854263e-06,2.50089772776842e-19,
LOC152225	5	KICH,KIRP,LIHC,THCA,UCEC,	-1.55155291481288,1.62971269368571,-2.24625669244266,1.19046653760727,1.28411537613515,	5.12140304673122e-05,5.75884699589531e-06,2.38102249869756e-12,1.13218584757926e-08,1.50292782163503e-06,	0.000152270287014419,2.63903126096303e-05,9.91100615082859e-11,5.92283786244321e-08,7.35992595006567e-06,
LOC221122	5	BRCA,KICH,KIRC,LIHC,THCA,	1.58957800642615,2.11586934552294,3.50870417789349,1.47323671167443,2.03425391497641,	1.03647257455413e-46,2.54102790052747e-11,2.36606531064424e-49,2.84654188681511e-08,4.48655136196332e-16,	1.88261109450831e-45,1.63773346621093e-10,4.22089150952428e-48,4.66179564742343e-07,5.15179863287513e-15,
LOC401134	5	COADREAD,GBM,KICH,LUSC,THCA,	-1.01564421098883,-1.83291032520228,-1.63484436296721,1.41518130413376,-4.12792986936995,	1.05441666225378e-08,0.00183623065867974,3.54245739008516e-06,1.09601687260484e-07,2.43711486362652e-50,	3.91584477915064e-08,0.00826303796405883,1.246096807287e-05,3.47593922454678e-07,6.08669437190724e-48,
LOC442497	5	BRCA,COADREAD,KICH,LUSC,THCA,	-2.47121027439764,-1.04935139921521,-3.39724372214666,-1.49989964623692,-1.12604755434134,	5.43796457192079e-44,1.47090306529174e-05,3.8541669193143e-24,1.37390033167692e-08,2.60970686120852e-11,	9.15504106809312e-43,4.12761843322037e-05,1.42604176014629e-22,4.81588221524646e-08,1.81048413496341e-10,
LOC646268	5	COADREAD,HNSC,KIRC,LIHC,THCA,	1.31175606876659,1.65611451630785,2.4255440722077,1.70734548804986,1.65560962861555,	2.45621045878049e-19,2.92815050254567e-11,1.22295732879251e-36,3.24039794316462e-13,1.71074661286053e-18,	1.85890473357705e-18,5.26567882173532e-10,1.4373345546632e-35,1.61857877261073e-11,2.47686357427199e-17,
LOC90246	5	HNSC,KIRC,KIRP,LUAD,LUSC,	1.14981675324515,-1.5997220875381,-2.80784685057765,-1.40919336193355,-2.6675241903232,	0.000199316844826197,3.31543732975951e-32,2.70434601279746e-19,4.94092367232956e-09,8.19008482146642e-28,	0.000696215132801996,3.18473258887476e-31,5.6284201391347e-18,2.12757877097295e-08,1.04896086367243e-26,
LOC90768	5	BRCA,COADREAD,HNSC,KICH,KIRP,	-1.49329331631665,1.48822486741731,2.5764430311199,-1.87663126455234,2.30001738049609,	2.16312904609217e-23,9.02483066854848e-07,2.31476458468994e-11,6.5373075621241e-05,7.38426516286622e-07,	1.61266113212394e-22,2.85310311325314e-06,4.36311286812312e-10,0.000192081478075352,3.84212546755383e-06,
MEG8	5	BLCA,BRCA,GBM,PRAD,UCEC,	-2.10706549275111,-1.17791368575527,-2.15749571956261,-1.30215239796337,-1.19084815357393,	1.48720339806972e-05,1.16127712982378e-14,0.000373504764258752,7.41725828799177e-10,2.38912914843291e-05,	0.000200772458739412,5.44655329903264e-14,0.00200608204029297,4.33808267963948e-09,7.52914832581853e-05,
MIMT1	5	BLCA,GBM,KIRC,PRAD,UCEC,	-1.39938308648966,-2.21452934534494,-1.68565971053182,-1.13016412502849,-2.30190645467494,	0.00034834703762744,0.00052597866940604,1.1375947715879e-20,2.71986316132725e-08,7.74872358099071e-20,	0.00316362445990739,0.00272255280174422,5.95003757495454e-20,1.2877456389412e-07,1.64701592710845e-18,
MIR155HG	5	GBM,HNSC,KICH,KIRC,STAD,	2.51946173792066,1.5493483161313,-1.51655729693669,2.45598321612106,1.18471113066906,	0.000797605677257908,6.03490174992438e-09,5.25203047688789e-07,1.58970122382972e-23,2.99093759326056e-05,	0.0039251629141904,6.34617562965733e-08,2.05756017506314e-06,9.6836068451579e-23,0.000290091908317214,
MIR4500HG	5	GBM,KICH,KIRC,LIHC,THCA,	-3.53439454148822,-2.71967441522787,-1.28584153285581,-2.06551221283281,-1.4878516845569,	4.54172607154359e-09,1.51460628379316e-11,1.52997926305547e-05,1.60106654645627e-08,4.23551786178294e-12,	8.10211490262866e-08,1.00872778500624e-10,3.19091708516162e-05,2.80607978931547e-07,3.33171838104028e-11,
MIR646HG	5	BRCA,COADREAD,LUSC,PRAD,UCEC,	-1.48221766008583,-1.83312924119897,-1.14468750242656,-1.31047317980156,-2.24227998105985,	1.76481087785539e-22,2.06627783234884e-13,6.79279913187113e-05,4.94443561323085e-07,3.08035982560615e-17,	1.28689493939966e-21,1.08642713395605e-12,0.000159670737240924,1.77679538763224e-06,5.30565425134577e-16,
MRPL23-AS1	5	BRCA,GBM,KICH,LUAD,UCEC,	-2.31209697715338,-2.09064369658391,-1.4367143187776,-1.00667696599819,-1.88090019276756,	3.02168443681015e-56,7.57911979732331e-05,4.90762994929876e-06,1.43435593703405e-05,1.20998744502905e-09,	7.36259207895936e-55,0.000504769378501733,1.69644370911746e-05,3.68360303623911e-05,9.22730883651925e-09,
NCRNA00185	5	HNSC,KIRC,KIRP,LUSC,STAD,	-1.42787685907959,-1.58372543551172,-2.49316630308105,-1.52419566401236,-1.90856586190759,	0.000485170299808972,8.57094829439935e-06,1.21562908453658e-07,5.03299326837146e-05,0.000254280246789367,	0.00153381370097837,1.82566681153624e-05,7.10183307281897e-07,0.000122334799880854,0.00171489677580984,
PCA3	5	KICH,KIRP,LIHC,PRAD,STAD,	-2.54997699433622,-1.07424536383285,-2.13288590096715,4.42765202303235,-1.21858760558315,	5.47337021116376e-09,0.000293731436843586,2.73270847769775e-11,8.48617304716835e-16,0.00132955174133465,	2.591420303769e-08,0.000962090837399157,1.01110213674817e-09,1.00924843739538e-14,0.00677664382445567,
PRKAG2-AS1	5	BLCA,COADREAD,GBM,HNSC,KICH,	-2.65882191659553,-2.04042112812809,-2.24706189439524,-1.2853957936313,-2.50675646959468,	3.26387145840627e-09,5.29610173414084e-20,3.33973166199686e-07,1.21901792695055e-06,4.89129072724527e-15,	1.30424303477915e-07,4.19905208921167e-19,3.95558946179088e-06,7.29220903606947e-06,4.52444392270188e-14,
PROSER2-AS1	5	GBM,KICH,KIRP,PRAD,THCA,	-1.66167453861219,-2.88236651819776,-1.2473510599424,-2.14732698237306,-1.94759428249745,	0.00149876092459485,4.10815813720153e-20,2.30268105078093e-08,1.46805937673755e-41,1.49756661012761e-18,	0.00683681353274087,7.32866067690059e-19,1.58646784119321e-07,7.33295658680407e-39,2.20010153458453e-17,
PRR7-AS1	5	COADREAD,KIRC,KIRP,LIHC,STAD,	1.42057526955488,2.28853305770996,1.67194956166483,1.25687164232989,1.07407001161786,	1.10605362873961e-17,6.36130612085305e-33,3.1737959234929e-13,3.27745063385206e-07,1.9172176418257e-08,	7.56813407610182e-17,6.41913617649717e-32,3.64439325007978e-12,4.14452301673191e-06,4.45418703298575e-07,
RAPGEF4-AS1	5	BRCA,GBM,KICH,KIRC,LUSC,	-1.62436061165247,-3.59595530001731,1.52029296883447,1.31427525753043,1.56136671202974,	1.25910932669014e-29,3.7288942638307e-15,1.04885244575196e-05,2.6721313275668e-19,8.08193361758455e-17,	1.31026064308692e-28,1.49006614782675e-13,3.48107506081798e-05,1.34143678202976e-18,5.04615730247936e-16,
RNF157-AS1	5	KICH,KIRC,LIHC,THCA,UCEC,	-5.65490940642156,-3.18465738443277,1.30897994088207,-1.82687792459487,2.15189440173607,	7.98869728693942e-37,5.15518586657171e-55,0.000592995633056543,8.04537572666245e-22,1.28985238257205e-11,	2.66023619655083e-34,1.09575120866067e-53,0.00340461285875567,1.57594712763447e-20,1.26329659822498e-10,
SAMD12-AS1	5	BRCA,KIRC,PRAD,STAD,UCEC,	1.69048858726504,-2.52522144779193,-1.89249450231534,1.33559681504075,1.21159395583817,	6.93899335358142e-27,6.42175636364632e-35,2.24003451216403e-17,0.000192227947772029,1.5102398679121e-05,	6.3596828992916e-26,7.04981824976118e-34,3.29087423184098e-16,0.0013716837130304,5.13173342872173e-05,
SNHG18	5	GBM,KICH,LIHC,LUAD,PRAD,	1.94212806088648,-2.37894473327167,-1.60989854074369,-1.39101014691229,-2.2713675083832,	0.00902388489373631,1.19570612191397e-10,2.83229437608637e-07,3.89648482339028e-10,7.24091683385321e-26,	0.0320813559033544,6.74864641690425e-10,3.62751548937215e-06,1.94629416928344e-09,2.89347036680774e-24,
SNHG3	5	GBM,KICH,LIHC,PRAD,UCEC,	1.12870310040349,-1.57357428093337,1.25425036034322,1.07243462419999,1.14064885767113,	0.000313895845991959,2.31220744744658e-14,6.95601843357887e-08,5.59552320748037e-19,3.772591209969e-12,	0.00174212194525537,2.00860455652098e-13,1.00711049494859e-06,9.98201372191587e-18,3.92585272787399e-11,
SPAG5-AS1	5	GBM,HNSC,KICH,KIRP,THCA,	-1.02381013656277,1.08473573408613,-3.26698083794195,-2.05323627020745,-1.60453191331816,	0.000896253974736606,2.97343194225422e-08,3.02813869737758e-20,2.62934896157234e-19,2.94923616969294e-40,	0.00436759863786278,2.60566535992278e-07,5.60205659014853e-19,5.5887651332144e-18,3.14247019483805e-38,
SPATA3-AS1	5	COADREAD,LUSC,PRAD,STAD,THCA,	1.46603723082381,1.17982934134349,1.43431080997101,1.67072102958143,1.1200428375221,	3.88729411985685e-12,2.04813145351118e-07,5.81314648330399e-10,1.05987527842272e-06,7.370866367447e-06,	1.86702251237355e-11,6.25816565822897e-07,3.43629191527851e-09,1.65439906741296e-05,2.59278010601393e-05,
SPATA41	5	COADREAD,GBM,LUAD,PRAD,UCEC,	-1.3354149076688,-1.6623453869579,-1.10945499588186,-1.14614679461459,-1.58630125027914,	6.48505149760566e-23,0.000135703021465688,6.20227903929913e-10,9.50355987566893e-22,4.61005392152797e-16,	6.47856644610805e-22,0.000826629990513549,2.96463002883245e-09,2.15774007177119e-20,6.97794525394916e-15,
TBX5-AS1	5	BLCA,GBM,LUAD,LUSC,PRAD,	-2.65324824111568,3.52292134729956,-2.385458995611,-3.32520022044418,-1.62290625247163,	5.10285141897126e-08,0.00222408254343218,1.63817380137072e-33,1.77286874628767e-55,5.33792798007058e-09,	1.37776988312224e-06,0.00976853310505913,5.27914718570757e-32,8.43378989305418e-54,2.82147621803731e-08,
VLDLR-AS1	5	BRCA,COADREAD,KICH,STAD,THCA,	-2.21303423885258,-2.26351782352999,1.15794112529553,-1.03367441076615,-1.19126791942556,	3.78742063957454e-45,3.47385305647351e-23,0.00325889644993692,0.000291925564772941,3.02907567054377e-11,	6.63795301567538e-44,3.61497833689275e-22,0.00679673810748848,0.00188150734973012,2.08692868611947e-10,
WDR11-AS1	5	KICH,KIRC,LUAD,LUSC,THCA,	-2.61087489592541,-1.90406302909907,-2.63974697637727,-2.20248221141158,-1.36380977452016,	3.3226942136993e-19,2.30932587452258e-40,1.40452054169588e-29,8.52044860218544e-24,4.28621439876974e-22,	5.44159265489443e-18,2.99612538785462e-39,3.79220546257888e-28,8.26400791610025e-23,8.58239228060374e-21,
ZRANB2-AS1	5	COADREAD,GBM,HNSC,KIRP,UCEC,	-1.02656397486714,-1.38747340228915,1.08548194554091,-1.33897019643064,-1.77416453951562,	3.29082042186936e-07,0.000288169546403441,8.41884233417579e-06,2.57055265717874e-08,2.89912084062998e-12,	1.0958432004825e-06,0.00161731110593842,4.14306575952789e-05,1.75889185241203e-07,3.04865444188353e-11,
ADPGK-AS1	4	GBM,KIRC,LUAD,LUSC,	-1.62145207908883,1.31981493819459,-1.2716091257826,-1.76794577006215,	0.000172740952312425,6.66248652398827e-19,3.56574093445168e-19,4.01626571732602e-30,	0.00102111367668706,3.26265884189426e-18,4.45271899189654e-18,6.17269146401337e-29,
ASAP1-IT2	4	GBM,HNSC,KIRC,LUAD,	2.70931467597901,1.1848160276051,1.95932677395107,-1.17923704155416,	1.38004757699457e-05,4.8377742578945e-08,1.47278495995356e-21,9.05496621703771e-11,	0.000113005535198162,4.06129116271983e-07,8.12879654692599e-21,4.91625611457645e-10,
ASMTL-AS1	4	HNSC,KIRC,LIHC,PRAD,	1.30534558272053,1.62525001524661,1.13620250165989,1.01404132872687,	9.91092511545126e-07,4.29432263158352e-12,2.64934502780576e-05,7.74332114435512e-07,	6.00061466080958e-06,1.41585092704684e-11,0.000222411401914114,2.67575479209448e-06,
BOLA3-AS1	4	BLCA,COADREAD,LUAD,PRAD,	-1.18116243487153,-1.49421940464603,-1.03578741144341,-1.8347023890294,	0.00188439862980814,4.6934425543976e-18,2.38238575023882e-12,2.88521273113661e-39,	0.0123040145828649,3.32535398003064e-17,1.64138163068178e-11,9.6077583946849e-37,
C1RL-AS1	4	HNSC,KICH,KIRC,UCEC,	1.64103343509256,-2.42362383242944,1.16445729626103,-1.01844903587781,	3.03386685992268e-16,1.88064360664125e-21,2.12794944049723e-11,9.43008672047243e-10,	1.51541649653138e-14,4.08426731094481e-20,6.64319215955228e-11,7.24665894903996e-09,
CARD8-AS1	4	COADREAD,GBM,LUAD,LUSC,	-1.02988788228214,1.96961173276161,-1.27693244309222,-1.57930028827986,	1.86547007380771e-17,1.29885917012635e-05,1.59648996713204e-17,4.69706371580095e-21,	1.25919229982021e-16,0.000108130025913019,1.79201514288192e-16,3.94316525385306e-20,
CASC8	4	COADREAD,HNSC,LUSC,PRAD,	1.03815922322249,1.15060117014512,1.50827887022866,1.15600072346273,	5.47508395010438e-06,1.6329995899496e-06,8.93712389491086e-12,4.82406132833116e-08,	1.59930083805681e-05,9.71051541880743e-06,4.17204989299811e-11,2.21065929679029e-07,
CHKB-AS1	4	BLCA,HNSC,LUSC,UCEC,	1.14427626652228,1.14054718700058,1.02087852039617,1.93425126999728,	0.000885761471494714,7.24606521446496e-10,8.08592652902495e-09,2.58059666328819e-15,	0.00632054078588014,9.7821880395277e-09,2.94811700821019e-08,3.7362551690216e-14,
DGCR10	4	GBM,KIRC,KIRP,UCEC,	-3.01661545462731,3.45449207411073,1.67664953513602,1.1833897783439,	4.70651039283394e-09,1.91971923655083e-38,3.1089861932544e-05,1.64531326857394e-06,	8.24877874112475e-08,2.39724939664284e-37,0.000125744016480208,7.94042490485686e-06,
ENTPD3-AS1	4	COADREAD,KICH,KIRC,LUSC,	-1.25607199230712,-1.39561030334081,-1.58591680175018,-1.23654605296137,	1.13714942505825e-21,3.74718209415463e-11,6.49859513004399e-58,2.99678932431579e-24,	1.02343448255243e-20,2.28258226345151e-10,1.5834381792473e-56,3.02403286362775e-23,
FAM13A-AS1	4	BRCA,GBM,KIRC,LUSC,	-1.12296822829582,-1.38321125413331,1.80269370363737,-1.14135404544523,	2.76646946642058e-38,3.7243075432106e-05,4.6624293019172e-29,3.83441996528474e-14,	3.73473377966778e-37,0.000267667858681107,3.6796134944415e-28,2.07058678125376e-13,
FLJ26245	4	HNSC,KIRP,LUSC,UCEC,	1.30863550829314,1.10715297008967,1.4652631408081,3.55426717715993,	4.44829494912022e-06,0.00221194265068478,3.25862947005263e-08,9.55270481751058e-08,	2.31450346571412e-05,0.00590837087709651,1.09608445810861e-07,5.89083463746486e-07,
FLJ37035	4	GBM,KICH,KIRC,KIRP,	-2.15559390548031,-2.81594014141335,-1.40206406097875,-1.43944106297306,	7.09629300444015e-13,2.51131662184795e-27,6.35666462164287e-34,2.97718410635345e-19,	2.08505785630462e-11,2.09067108768842e-25,6.68453469160129e-33,6.06981004540224e-18,
FLJ41278	4	GBM,KIRC,KIRP,LUSC,	-4.78348598787936,-1.56751718294753,-1.90872365913761,-1.25458066169271,	1.59792281549577e-20,2.95575226600816e-17,4.76725160550877e-11,1.52187689518101e-06,	3.19264978536056e-18,1.31821272934917e-16,4.66910230774829e-10,4.24680172705539e-06,
HCG26	4	HNSC,KICH,KIRC,LUSC,	1.20604761245609,1.57529238260012,1.3198913682801,-1.49525669421679,	2.43063079186903e-07,1.16404372856417e-08,4.82309579046348e-25,1.27147582636947e-15,	1.73442868648369e-06,5.33431048089726e-08,3.23374006353893e-24,7.5160020742195e-15,
IPW	4	BLCA,COADREAD,LUSC,STAD,	-2.05965352605489,-1.73135323016941,-1.45353165403366,-1.70879465870154,	5.37942640841638e-06,4.64703202613497e-15,5.78757095782188e-15,2.35505618565113e-09,	9.31807325674228e-05,2.77987125395739e-14,3.36150196910701e-14,6.35865170125806e-08,
LCMT1-AS2	4	KICH,KIRC,KIRP,UCEC,	-1.63539451008456,-1.49429179298543,-1.82271767978721,-1.68606900257936,	1.3572284238001e-10,5.33957766601618e-22,1.78413120683507e-09,6.62449315029836e-10,	7.53261775209055e-10,3.04813605048581e-21,1.41456117113352e-08,5.33699085253876e-09,
LINC00032	4	BRCA,COADREAD,LUAD,LUSC,	-2.19575151598209,-1.0965828954349,-2.84016508882619,-2.87342536227801,	1.46127468021229e-48,6.7586639595271e-09,4.0917640092576e-41,5.71151361994051e-40,	2.80733347217707e-47,2.54788879078022e-08,2.27092902513797e-39,1.50152687008436e-38,
LINC00051	4	KICH,KIRC,KIRP,LUSC,	-3.52090275800806,-2.01082556568475,-2.06834206017534,1.44774812148432,	8.04757876837024e-19,1.43997706635315e-23,7.83942887849288e-11,2.07848237110165e-09,	1.23685095224644e-17,8.87985857584446e-23,7.45865661868036e-10,8.11820795931639e-09,
LINC00184	4	GBM,HNSC,LUSC,STAD,	-2.13276557515677,1.32022425796339,1.44872078769167,1.07543767503674,	2.61817826766732e-05,3.71403908607976e-06,1.79741636319494e-07,0.000327428301197638,	0.00019665865333832,1.97357715265621e-05,5.5249813748669e-07,0.00207025868921798,
LINC00240	4	HNSC,KICH,KIRC,KIRP,	1.45633976293924,-1.57436440174841,1.36427298280307,1.37901329342934,	5.56704623304327e-10,4.73062184406032e-20,2.34808509518423e-15,5.79299012424149e-10,	7.72427664834754e-09,8.29103723195834e-19,9.45861697616549e-15,4.78280754885723e-09,
LINC00264	4	COADREAD,KIRC,KIRP,LUSC,	-1.00446341509518,1.79042637818767,1.67550846512234,-1.23698377685011,	5.16289879075095e-08,2.70314398151959e-25,6.75533023864452e-09,1.97418028968763e-08,	1.82252151659371e-07,1.84961701201237e-24,4.89027167275788e-08,6.77734058212352e-08,
LINC00299	4	HNSC,KIRC,KIRP,STAD,	1.06693859771354,2.73527014993021,1.73986278391783,1.15711499861796,	2.95848171524232e-05,1.15270261411506e-40,1.63358524017676e-08,5.65313410079039e-05,	0.000129628211996802,1.51519725197493e-39,1.14926172882858e-07,0.000467261544697439,
LINC00304	4	GBM,KICH,PRAD,UCEC,	-2.16252893689453,-1.52442093002204,-1.47349398272615,-1.48585119152313,	2.17902698470459e-05,1.07841638018853e-05,5.48861614945139e-15,2.1172057415593e-07,	0.00016744984290153,3.567344251021e-05,5.77171319294941e-14,1.22970263710334e-06,
LINC00310	4	KICH,KIRP,LIHC,LUSC,	-2.0125331410273,-2.06564110780488,-1.54348198894742,-1.59290535015309,	1.28255495013478e-16,1.52980063165832e-24,1.11292318440626e-08,6.50337572227955e-21,	1.60159049398081e-15,4.92990590653761e-23,2.05890789115158e-07,5.41406028879773e-20,
LINC00315	4	HNSC,KICH,LUAD,LUSC,	1.01802995868407,-1.83855346862297,-1.63272334743777,-2.13463994833611,	1.1123212538252e-06,1.37173202874961e-11,1.22389370983121e-19,1.09805011403789e-32,	6.69402971428539e-06,9.19704897128092e-11,1.56752540528382e-18,1.92447730512956e-31,
LINC00319	4	GBM,HNSC,LUAD,LUSC,	-1.45033264269421,2.55115602411627,2.13264486382317,2.51329024560499,	0.00326652654767819,6.41587056888157e-24,4.91848465829962e-08,7.32744748278612e-17,	0.0137111765593719,8.01181837289086e-22,1.86827611165069e-07,4.60384907880713e-16,
LINC00526	4	COADREAD,KICH,LIHC,UCEC,	-1.50683247994314,-1.13946951143586,-1.13046260551105,-2.32813882992133,	1.98538987156285e-17,6.75817387584026e-13,0.000247286221576773,4.65662347543527e-23,	1.33114394744382e-16,5.15375244424765e-12,0.00164692623570131,1.32913338627424e-21,
LINC00593	4	BRCA,KIRC,KIRP,PRAD,	1.51357881915685,1.21853351562115,-1.4456420162984,1.82031361015984,	1.99835372984949e-16,8.71163698834267e-07,9.90974668734579e-07,7.38546363536755e-11,	1.05781454809797e-15,2.02393612822194e-06,5.07683945674792e-06,4.98518795387309e-10,
LINC00624	4	KIRC,KIRP,LUAD,UCEC,	-2.1962693643593,-1.06515567931007,1.73682664236013,1.00451402851752,	1.46161223575939e-35,0.00014861681748115,2.44565315120246e-09,0.00496657409783697,	1.64061867811643e-34,0.000524622617186108,1.09560874352074e-08,0.00930883212709031,
LINC00652	4	KICH,KIRC,KIRP,THCA,	-3.92091770981658,-3.70788052504029,-2.28099561754147,-2.45884143018549,	1.63289024202377e-24,7.95689399794499e-87,1.66737405854044e-14,3.98565347404479e-33,	6.525029407127e-23,6.11456700303619e-85,2.28178997874232e-13,2.21203767809486e-31,
LINC00656	4	HNSC,LUAD,LUSC,THCA,	1.36172951963337,-4.0138261038539,-3.81261971466133,1.15354688902773,	1.02635930360634e-09,6.03798490937303e-74,7.03887558089868e-62,3.6221803276406e-10,	1.31452941577273e-08,1.20638938489273e-71,4.13637453253987e-60,2.2336778687117e-09,
LINC00861	4	BLCA,COADREAD,KIRC,LUSC,	-1.57616035595119,-1.65300477170214,2.71618537545059,-1.52565536502212,	0.00172837191653517,2.31827583852768e-16,1.43757604441172e-30,5.09133684640462e-11,	0.0114347254610506,1.50386854720075e-15,1.30558042578846e-29,2.26055355980365e-10,
LINC00864	4	KICH,KIRC,KIRP,LIHC,	-6.83341848720022,-6.13696917627536,-4.33371413065641,-2.77138201218109,	3.21901329844327e-30,1.10479985874253e-157,3.36328894470539e-36,1.92504234526689e-12,	4.59399183592118e-28,2.20739011776757e-155,1.97642685632981e-34,8.74144228600738e-11,
LINC00894	4	HNSC,KIRC,KIRP,LIHC,	1.02014170348795,1.18284862022559,1.00296417069041,1.21230377412394,	4.36051718503246e-07,2.45193756797337e-12,9.76500916895485e-06,4.05349753427172e-06,	2.92359507909223e-06,8.21975043760201e-12,4.37454895057663e-05,4.04944403673745e-05,
LINC00928	4	KICH,KIRC,LUSC,UCEC,	2.1832280128704,1.31292364838397,2.98965501643705,1.14011077617217,	7.01924363502389e-11,5.08023548314544e-11,2.28251481250842e-45,2.89750887364589e-08,	4.12483787728757e-10,1.55203524393342e-10,7.60077432565304e-44,1.94269219112231e-07,
LINC00965	4	BLCA,BRCA,COADREAD,UCEC,	-1.69388825198518,-1.29783087660479,-1.35984107123693,-2.35679190732406,	0.000567610292635935,1.62279627131984e-23,4.27831273124618e-10,8.19255135949229e-16,	0.00450033874875634,1.21892742484851e-22,1.75886190062343e-09,1.22154609076609e-14,
LINC01021	4	COADREAD,HNSC,STAD,THCA,	1.66229093236079,1.49402914202417,1.53063943483999,1.53620695795258,	1.09847513810026e-05,7.48586161532765e-08,0.00153799086627051,6.08082625657395e-11,	3.1087157590996e-05,5.93521885215264e-07,0.00760620235348634,4.0770103559177e-10,
LINC01060	4	BRCA,HNSC,KICH,KIRP,	-1.5773854690748,1.24885864553393,-3.34120295036445,-2.88968916520139,	3.10821969047585e-22,8.24726734997189e-06,2.34942923941931e-09,2.01650548006386e-09,	2.21793676484669e-21,4.07872281317917e-05,1.15619695082753e-08,1.58621179101086e-08,
LINC01114	4	KICH,KIRP,LUAD,UCEC,	-2.48158951365485,-1.12173923435021,-1.18245523449879,1.17035673318459,	8.95768643865764e-15,0.000437640981702726,4.84296761761126e-10,4.96991094296509e-06,	7.98993638590981e-14,0.00140129275872123,2.37162973038904e-09,1.91696564942939e-05,
LINC01121	4	GBM,KIRP,LIHC,LUSC,	1.96480065267579,1.59465657412712,1.63295157012988,1.12210867453159,	0.00547367000199483,1.24590444813915e-07,3.04233059612436e-10,3.86514695913436e-05,	0.0210315243538186,7.23638688192448e-07,8.68368075865211e-09,9.48717889969342e-05,
LINC01123	4	GBM,KIRC,STAD,UCEC,	-4.89414057848035,-1.29221831583902,1.27466050370695,1.03286782163696,	8.77979808954193e-26,3.82015481223218e-37,6.3714511317626e-07,4.29561442339308e-07,	8.77101829145239e-23,4.59799356315656e-36,1.06084661343847e-05,2.37089436959651e-06,
LINC01191	4	GBM,HNSC,KIRP,UCEC,	1.51655340539185,1.01922533441391,1.33295980422264,1.16960009658051,	0.00189343260993142,3.26561336220725e-05,0.000178100689981901,9.72131395992507e-05,	0.00848223846332507,0.000142460600386247,0.000615649097895914,0.000269019186868841,
LINC01257	4	GBM,KICH,KIRC,THCA,	-4.03704211597775,-2.34099032068382,-1.55355124340968,-3.30693813925182,	4.06474087763585e-14,3.48006391960091e-08,2.46660409981112e-12,1.4425654128397e-40,	1.50395412472526e-12,1.53831144056695e-07,8.24126252746258e-12,2.05874692489551e-38,
LINC01260	4	GBM,HNSC,KIRC,KIRP,	-3.80592873629757,1.88872868678763,1.66689481369806,1.7732027797277,	1.39416788084665e-17,7.0590924088082e-09,1.08609140122057e-13,4.35719002786637e-10,	9.94838366404143e-16,7.270137439587e-08,4.01853818451612e-13,3.72036994687051e-09,
LINC01305	4	BRCA,HNSC,KIRP,LUSC,	-1.49247936492799,2.23737278777754,1.08663675878141,3.98579564782625,	1.5625844083368e-20,7.98931283694104e-08,3.52149485807124e-06,2.64682856219825e-33,	1.02027570191403e-19,6.28450671189299e-07,1.67522541105389e-05,4.80760315206555e-32,
LINC01539	4	KICH,KIRP,LUSC,THCA,	-1.56886394476574,-1.54084455885264,1.03116806927238,-3.27495489078916,	1.53232794494518e-05,3.32154776404656e-06,1.67566906216473e-05,2.66052380682271e-55,	4.97011563961116e-05,1.59530106552044e-05,4.22725604318831e-05,1.32893164150794e-52,
LINC01566	4	BLCA,BRCA,HNSC,THCA,	1.10455317928381,1.48485829951846,1.30098577632192,1.21682282668589,	0.00304906156784646,1.13961841427145e-41,2.3730171113824e-11,1.60941330264142e-17,	0.0179177206251683,1.77887311852684e-40,4.39008165605745e-10,2.14373851911837e-16,
LOC100128554	4	BLCA,BRCA,GBM,THCA,	-1.14974481629013,-1.24121972687322,-3.32534132944669,1.24392946202291,	0.000599071773032413,1.44638075557234e-16,4.26269938424109e-09,3.62248682572982e-06,	0.00467556797858891,7.72692179046402e-16,7.74261215428517e-08,1.36560918449211e-05,
LOC100128993	4	GBM,LIHC,LUAD,LUSC,	1.51542277508352,-1.65371011909622,-1.20829921040822,-1.72501533978903,	0.00928170444764814,7.41570184828923e-08,7.38644049922866e-08,4.59226173049505e-14,	0.0326493758563398,1.05832659234871e-06,2.72289817665293e-07,2.44024971742795e-13,
LOC100129027	4	GBM,KIRC,KIRP,UCEC,	2.38570533193589,1.41150821101539,1.5863497196011,-1.38560813036342,	0.00595316745387649,7.17040738029275e-09,4.60700321551037e-06,7.9635253258979e-06,	0.0226129820776525,1.95183568744209e-08,2.1506524356518e-05,2.94650437058222e-05,
LOC100130264	4	BLCA,LUAD,PRAD,UCEC,	-1.42873697124799,-1.11688853962594,-1.07038748211502,-1.12903418385736,	0.00363994407665397,1.37637985661741e-07,5.38457464194128e-07,2.34549715198141e-05,	0.0204161014362089,4.79095288069963e-07,1.92113930974976e-06,7.43857668199819e-05,
LOC100132111	4	GBM,KIRP,LIHC,LUAD,	-3.22587533765195,-1.44148508085555,1.17152306813715,1.13012583064834,	1.51489011837384e-09,5.03142457362109e-08,0.000151311718230318,6.87663081420523e-08,	2.91033697741435e-08,3.24283428970804e-07,0.00104972504522283,2.55381196408588e-07,
LOC100287225	4	GBM,HNSC,LIHC,STAD,	-2.70157237649118,1.09991582588727,1.11757463657526,1.26309941194194,	8.82747567917281e-06,1.16314732994837e-08,0.00034819822617563,0.00221509278574806,	7.66838974216838e-05,1.11729248328695e-07,0.00213404925122365,0.0102448041340848,
LOC100288181	4	GBM,HNSC,LUAD,LUSC,	-1.93463798460369,2.62545477599748,1.28979420330221,2.76826809980915,	3.17816893479348e-05,4.11823877504066e-32,2.33654683440309e-05,4.55055385504633e-25,	0.000235184501174717,1.0285301340664e-29,5.86484996876554e-05,4.63877887876662e-24,
LOC100289495	4	BLCA,KICH,KIRC,UCEC,	-1.1395988563937,-2.13407935971451,-1.25813726157353,-1.04284938007854,	0.000613393116068967,2.20764048070177e-18,1.39151929975043e-24,7.79225700644298e-10,	0.00474465501353607,3.15061834317296e-17,9.145577502965e-24,6.12949980270594e-09,
LOC100289650	4	GBM,KICH,KIRP,THCA,	-3.77503511568842,1.0605850432668,1.18113113415267,1.03587214210655,	1.70195947421151e-10,2.7643361887788e-05,1.28062720083979e-05,2.6496430539397e-07,	3.86422162440295e-09,8.57185881081836e-05,5.6358879895989e-05,1.17123602251582e-06,
LOC100505622	4	COADREAD,GBM,KIRC,LIHC,	-1.69627044218477,1.6342968867652,1.45162358410751,-1.03831715640453,	2.47310018428003e-15,0.0117574188130655,7.9063945084671e-15,0.000282670238603218,	1.51572213748206e-14,0.0396812884940962,3.09744631919946e-14,0.00181017672028599,
LOC100505715	4	COADREAD,KIRC,KIRP,UCEC,	-1.85234198003399,-1.19224660509192,-1.3921220053629,-2.18264287906576,	3.44705131155269e-25,1.31067438086396e-17,3.02492946380548e-08,5.34981648134453e-19,	3.95816581636913e-24,5.9788297099685e-17,2.05571737030046e-07,1.06889333297264e-17,
LOC100505817	4	COADREAD,HNSC,LUSC,STAD,	1.05797180123474,2.24402833159552,1.67303300497523,1.45781371927743,	1.8127646131763e-05,9.34408945198511e-09,2.0728201333148e-07,0.00207275402872444,	5.01648711513331e-05,9.42903571973043e-08,6.29406478170664e-07,0.00967608072287717,
LOC100505912	4	GBM,KICH,THCA,UCEC,	1.62340715667833,1.23707121322668,-1.57901090635404,1.20412708379238,	0.00699183514223293,0.00139749138289501,2.85227168298708e-21,3.64355896029234e-06,	0.0261604618243097,0.00315145347971131,5.27670261352609e-20,1.48567975564573e-05,
LOC100505978	4	KICH,KIRC,KIRP,THCA,	-2.22979644910217,-1.9203309160878,-1.02814866472198,-1.62252559932592,	2.13239111228674e-10,3.26995065298055e-24,8.81606498497114e-05,1.54536662752981e-16,	1.16729285780469e-09,2.09402609123562e-23,0.000332349015848535,1.90595217395343e-15,
LOC153684	4	GBM,KIRC,KIRP,LIHC,	1.06255007144772,1.03020902830381,1.82049200898894,1.24829819314073,	0.0030560474138295,8.15559992340258e-18,4.83692006214511e-17,6.39494358604352e-06,	0.0128818201114585,3.8072169735884e-17,8.18997142725926e-16,6.08433204043569e-05,
LOC158435	4	BLCA,GBM,KICH,THCA,	-1.03087469086886,-2.618028476675,1.33411636303807,-1.6593753450689,	0.00793852154561672,2.10457381688977e-06,0.00056106483653957,7.23265305855004e-17,	0.0377646810670053,2.06124435595381e-05,0.00138738557352235,9.26335949421986e-16,
LOC283194	4	GBM,KICH,KIRC,PRAD,	1.540761131381,1.41152933144331,1.25856908910823,1.30482421355525,	0.00835612285763968,0.00292673802036542,3.34502804524742e-09,1.75763567216277e-08,	0.0300279378948994,0.00620766726612538,9.2311685558071e-09,8.52367978878938e-08,
LOC642852	4	GBM,HNSC,KICH,LIHC,	-1.65495111627513,1.06362733888766,-1.72269046877224,1.21796794045163,	2.49384566028901e-06,4.1546318745145e-09,4.41039758091392e-11,1.46753363756753e-07,	2.39553059098915e-05,4.51138830721738e-08,2.67029526262606e-10,1.98117041071616e-06,
LOC728040	4	KICH,KIRC,KIRP,LIHC,	-3.27418357354107,-2.87057590864248,-4.37115389045615,-2.16039324350015,	4.50004867816562e-14,2.28376550793096e-27,4.54131677846049e-36,8.26742429719544e-08,	3.77777195755248e-13,1.66531514045477e-26,2.49759129447671e-34,1.14710512123587e-06,
LOC728084	4	BRCA,GBM,LUSC,THCA,	-2.00326708693937,-3.20760843563434,-1.64291055993401,1.82695352767275,	2.73492004264978e-46,7.35277446629894e-16,1.77307685340476e-13,3.25230192012001e-12,	4.87890200465558e-45,3.19366160514463e-14,9.22554050287164e-13,2.62020130499991e-11,
LOC728175	4	GBM,KICH,KIRC,UCEC,	1.29239228561982,-1.08105182286468,1.14512051395075,1.44157149575572,	0.00253613265948659,3.26636144626788e-05,1.01818618670136e-07,2.50527833069585e-08,	0.0110156370731613,0.000100094941252197,2.6081230782427e-07,1.70256670228922e-07,
LOC728730	4	GBM,KIRC,KIRP,LUSC,	-1.23106195333749,-1.34377483480522,-1.23375688166265,-1.00616830226552,	2.24993052110893e-05,6.7062268786988e-44,1.85462538441268e-17,8.82696209977125e-15,	0.000171578671037238,1.0306954848954e-42,3.36867410732412e-16,5.0389343643837e-14,
LOXL1-AS1	4	BLCA,KICH,KIRC,LUSC,	-1.27723709161381,-2.59138293427978,-1.79091436914027,1.48581088722505,	0.000686833617939176,1.21260069777486e-09,1.29959498968411e-28,2.08464771123221e-13,	0.00519808169940331,6.11812170240953e-09,9.98688765149555e-28,1.073486115217e-12,
LRP4-AS1	4	HNSC,LUSC,THCA,UCEC,	1.21188783895514,1.70822126747299,3.41860535456083,2.049651204114,	9.61458172706324e-09,4.43825862052932e-17,3.7331741316373e-28,2.02162054521841e-13,	9.60496714533617e-08,2.80621541892962e-16,1.49177638300226e-26,2.46292551789414e-12,
MGC12916	4	KICH,KIRC,KIRP,UCEC,	-1.28195069349524,-1.05432670422458,-1.52119538226252,1.12250284277086,	0.000202013753909508,1.5475131431662e-13,3.28965122474791e-07,0.00208756904693267,	0.000545437135555671,5.66287776565215e-13,1.80569317226547e-06,0.00418771381101553,
MIR17HG	4	COADREAD,HNSC,KICH,STAD,	1.8033496143191,1.53695718642386,-1.65524526394269,1.10137645750214,	1.42207694225685e-21,1.66044314727725e-09,2.86029820905591e-10,1.81654168795749e-06,	1.25721669496867e-20,2.04787988164194e-08,1.55295538632981e-09,2.50554438759829e-05,
MYLK-AS1	4	BLCA,KICH,KIRC,LIHC,	1.11890285679011,-2.16248984478431,-1.5728512530716,1.8375013708597,	0.00175955128026583,1.8654647219623e-19,1.20684106966864e-53,1.89611829737251e-14,	0.0115644192696419,3.15864280888192e-18,2.46047801754893e-52,1.11424834063243e-12,
PCAT1	4	COADREAD,GBM,PRAD,STAD,	1.35696392933425,1.2699717447385,2.49999843209598,1.760332928516,	3.31518250376733e-15,0.00427790641440275,2.03408609219344e-15,4.26759039989913e-10,	2.01943129345339e-14,0.0170945140319534,2.25783556233472e-14,1.57900844796268e-08,
RASSF8-AS1	4	KICH,KIRC,KIRP,UCEC,	-1.5887499776628,-1.70699170408557,-1.03558465916725,-1.12065394576285,	5.00178339995183e-15,9.48717457429399e-48,3.53576740054918e-08,4.22794028757846e-07,	4.5842033179375e-14,1.60638769486774e-46,2.35482108876576e-07,2.34650685960605e-06,
RBM26-AS1	4	KICH,KIRC,LUAD,LUSC,	-1.5837745974752,-1.27862812617678,-1.30563915212062,-1.04479489867164,	2.40284433636128e-16,3.07371313576528e-34,2.88655788950258e-18,5.86598179662281e-12,	2.89209818316256e-15,3.30176282003173e-33,3.39255450778009e-17,2.76420557303122e-11,
RMST	4	KIRC,KIRP,LUAD,LUSC,	-1.00659563426675,-1.55495116300626,-2.45002340611783,-2.75702049577969,	8.10302905500458e-06,1.06019860541846e-07,1.3538721867542e-21,5.11488314314981e-26,	1.72968504827982e-05,6.34214614858106e-07,1.9601714703876e-20,5.61512995605127e-25,
SATB2-AS1	4	COADREAD,GBM,KICH,KIRP,	-3.13646538485338,-3.99148790822694,-2.491720699205,2.63889846601163,	1.26543223894145e-18,8.83337922587172e-17,9.42887091029264e-13,1.39436059294687e-07,	9.43408064703363e-18,4.62084376754595e-15,7.13594093892602e-12,8.05182793268164e-07,
SLC8A1-AS1	4	HNSC,KICH,KIRC,KIRP,	-3.44064728990615,-1.77216550644328,-1.10815807145536,-1.10731332729748,	1.83021278281253e-30,8.06041409349374e-05,1.8138296804774e-07,0.000653061890047914,	3.65676514005944e-28,0.000232726984953764,4.51874277006713e-07,0.00200048211724246,
SLIT2-IT1	4	BLCA,LUAD,LUSC,PRAD,	-1.37636900965412,-1.28892644242238,-1.04060055236534,-1.02564630697815,	2.30553340131179e-05,7.54673795557102e-14,7.36367529524869e-06,1.22477579798174e-08,	0.000284349119495121,6.17966493247168e-13,1.89108267865127e-05,6.08731851832713e-08,
TCL6	4	BRCA,COADREAD,KIRC,KIRP,	1.45901828165343,-1.66658072649842,-3.84125644254075,-5.7735637807478,	1.32059271085926e-15,7.51413411051489e-10,3.52396083796503e-40,1.83750855223143e-53,	6.56354287636022e-15,3.039117399354e-09,4.51338061170136e-39,3.05945173946533e-51,
TP73-AS1	4	BLCA,COADREAD,LUSC,STAD,	-2.25849183215186,-2.32482285534812,-1.16563886911005,-1.19977496463138,	1.68367195233276e-08,5.28418023544693e-45,2.79513374889889e-14,1.0304501222982e-07,	5.09693418297099e-07,1.88532001971839e-43,1.52586809571038e-13,2.05883934435181e-06,
TRG-AS1	4	COADREAD,KIRC,LUSC,PRAD,	-2.06693856973497,2.35503217652924,-1.76867777386125,-1.43903499277724,	2.7901395926873e-32,1.71149047906889e-30,3.26588985220081e-19,1.3138980016461e-07,	4.97740973766894e-31,1.540341431162e-29,2.47168481996107e-18,5.58546427082748e-07,
ATP6V0E2-AS1	3	KICH,KIRC,THCA,	1.42118966957065,-2.04565511817755,-1.69281281244782,	6.8939404196194e-08,3.65333652017345e-55,1.63620904511481e-33,	2.96855451689646e-07,7.93409387750713e-54,9.61513432982173e-32,
BDNF-AS	3	BLCA,COADREAD,KIRC,	-1.11844047808914,-1.21800206441628,-1.47036791805364,	0.00122569940120417,1.19801861552901e-17,1.51615119234225e-58,	0.00862305423804904,8.14163671369717e-17,3.88367959269208e-57,
BSN-AS2	3	COADREAD,KICH,KIRC,	-1.78761262124204,1.36284882610836,-1.42322543861007,	4.79300992757874e-21,0.000135259468552514,4.11001048036701e-19,	4.02371169550518e-20,0.000376390554551424,2.04273655218241e-18,
C9orf173-AS1	3	BLCA,LIHC,LUAD,	1.35868197029571,1.16711044656236,1.12845181313813,	0.00404903010509899,0.000813157435238271,9.79494704312222e-06,	0.022054421615728,0.00456373189776985,2.58508946357554e-05,
CCDC148-AS1	3	KICH,KIRC,THCA,	-1.95627011212331,-1.15539928838041,1.00750918435394,	1.11035406450379e-10,1.69212914644566e-11,7.05002711763708e-08,	6.33853548822449e-10,5.31583967704155e-11,3.30656201432838e-07,
COL18A1-AS1	3	KICH,KIRC,KIRP,	-4.71642689940987,-3.21032161255366,-4.33163555055331,	4.19335613432773e-24,5.40504637593398e-70,2.52307089630364e-42,	1.4961295636405e-22,2.45438242252638e-68,2.10045652117278e-40,
CRYM-AS1	3	HNSC,KIRP,LUSC,	1.35103396370942,1.39571207791521,1.03742221433247,	4.28243979423403e-12,4.26292759216785e-10,6.21341719449222e-08,	9.94920314986e-11,3.67126264187559e-09,2.02849796643717e-07,
DLEU2	3	HNSC,STAD,THCA,	1.35100573890746,1.01077820689456,1.29920420081963,	1.48285667553598e-16,2.07050973044818e-10,1.19312298576044e-38,	7.7967043097918e-15,8.99321400312056e-09,1.08357260252244e-36,
DLGAP1-AS5	3	BRCA,HNSC,PRAD,	-1.2160245873592,-3.68176271708952,-1.59558314208363,	5.91309521469204e-07,1.04702453804902e-24,1.39071993021919e-10,	1.56689180887993e-06,1.49425359072996e-22,9.0216182486297e-10,
ELOVL2-AS1	3	KIRC,LUSC,PRAD,	1.44237852847565,1.29136996378051,1.06833695317779,	3.23628984671024e-17,1.5280891768539e-07,3.86894112467075e-06,	1.43055467117855e-16,4.74087294309642e-07,1.23484734298597e-05,
FAM138B	3	BLCA,LUSC,UCEC,	-1.09987183769885,-1.16837333613862,-1.83418863051917,	0.00406207565294691,4.22922215730777e-08,3.13682459132802e-16,	0.022054421615728,1.40365213792374e-07,4.89638713552608e-15,
FLJ43663	3	BLCA,LUSC,UCEC,	-1.16180396266127,-1.26757713308639,-1.85523038076144,	0.000421675938067505,5.7835776686559e-19,9.34469418914265e-23,	0.00360393389873052,4.31178663506511e-18,2.52306743106852e-21,
FLJ44511	3	HNSC,KICH,LIHC,	1.07207809771789,-2.02817188483842,1.78000221433187,	4.92013194596135e-05,1.33369012396517e-12,2.31307173709481e-06,	0.000205657398075958,9.94295846150154e-12,2.4323775424818e-05,
FRMD6-AS1	3	COADREAD,LUSC,UCEC,	-1.57294115730716,1.81646351902164,-1.04934489176053,	2.24604095193065e-17,1.33937836525548e-17,9.61434389416987e-07,	1.49586327398581e-16,9.16465059513856e-17,4.92550233347472e-06,
GAS5	3	GBM,KIRC,LIHC,	1.54685627103637,1.12340342978546,1.34610428250355,	0.000221564928649463,4.49224494745113e-21,1.89231467242149e-09,	0.00126481922126179,2.41277027016327e-20,4.21405510772848e-08,
GAS5-AS1	3	COADREAD,GBM,LUSC,	-1.1825675801631,1.21848855645566,-1.03703339227376,	8.66569032165087e-24,4.77472947952546e-06,1.28737817068852e-14,	9.51321388058156e-23,4.33632250004176e-05,7.22522917144847e-14,
HAR1B	3	GBM,LIHC,PRAD,	-3.37933682641011,-1.63151541200232,-1.12212579345655,	9.2416168838299e-09,4.47660814769636e-06,1.03525293540783e-08,	1.56480936727899e-07,4.38444268583203e-05,5.19707378126845e-08,
HCCAT5	3	BLCA,KIRP,LUSC,	-1.20674093275779,-1.06147634690644,-1.58314704848064,	0.00514888237911103,0.00104671061497867,8.3724359580136e-12,	0.0268705938307241,0.00300633475493951,3.92679038594159e-11,
HCG25	3	GBM,KICH,LIHC,	1.44688287238667,-1.84685576078656,1.49006504035398,	1.23774717038423e-05,1.45618070455271e-15,3.82346378823376e-08,	0.000103908354891919,1.51533804567517e-14,6.06292114991353e-07,
HCP5	3	GBM,HNSC,KICH,	1.87949932503152,1.50062253221435,1.06146310932395,	0.00718064184660197,1.18558911904231e-10,4.16808051737078e-05,	0.02669251446952,1.85063051550511e-09,0.000125797958817324,
HPYR1	3	GBM,KICH,KIRC,	-2.63665702182553,-1.85670760783516,-1.36401849173263,	1.50749393499084e-05,1.4140085397254e-08,9.05943911934208e-13,	0.000122437922037061,6.39183045785374e-08,3.1644684196583e-12,
HULC	3	COADREAD,KIRP,LUAD,	2.65642882591702,1.31310206368382,-1.59906325713782,	5.26219383532212e-06,4.00858719525022e-06,7.27381478450151e-14,	1.54162218225419e-05,1.88895217361084e-05,6.0054057600967e-13,
IL10RB-AS1	3	KICH,KIRP,LUSC,	-1.01140869576034,1.28125702130456,-1.5339107645171,	4.92972825261041e-06,1.51589352703656e-10,1.47147533431354e-30,	1.69820638770959e-05,1.3643041743329e-09,2.33333945869719e-29,
IL21R-AS1	3	KICH,KIRC,THCA,	-1.12271334089798,1.33621763559318,-1.16826041394706,	0.000484495029697497,1.10340313084734e-14,5.36395593062629e-07,	0.00121305898412982,4.30585831139255e-14,2.28999657038276e-06,
ITGB2-AS1	3	KICH,KIRC,KIRP,	-1.62393378233752,2.37629978257654,1.75858579099895,	4.11828243545203e-07,9.8859184848393e-25,6.71903084558708e-09,	1.62615183913699e-06,6.54041891811554e-24,4.89027167275788e-08,
KCNIP2-AS1	3	BRCA,GBM,KICH,	-1.74940948083975,-1.6170139753849,-1.88318034287522,	1.01204310907683e-72,7.1218596659073e-07,3.55378301901877e-11,	4.04412426387103e-71,7.89236144539619e-06,2.19149952839491e-10,
LEMD1-AS1	3	COADREAD,STAD,THCA,	1.1331679757486,1.25674090308338,1.41736420834874,	4.33696602563708e-07,0.000135703085365016,3.27531505990725e-15,	1.42520692750377e-06,0.00101930362616279,3.55656494005146e-14,
LHFPL3-AS1	3	KICH,LUAD,LUSC,	-3.05509109546852,-1.91050453918614,-1.92201561898269,	4.58702298339706e-17,4.47835080998093e-14,7.1237062315091e-13,	5.95121553300475e-16,3.72822704930912e-13,3.54058832103363e-12,
LHX4-AS1	3	BLCA,HNSC,LIHC,	1.00178650007263,1.5141125128385,1.47206174926605,	0.00277160278302851,1.20041079622871e-12,1.52228733425907e-09,	0.0168831169527164,2.99802596358121e-11,3.53666289982513e-08,
LINC00111	3	KICH,KIRC,STAD,	-1.75423035004627,-1.35757776336976,-1.00271385394203,	5.89563747261351e-06,4.66917195388913e-17,0.003475492036709,	2.01015079697641e-05,2.0548470405001e-16,0.015161644299879,
LINC00161	3	BLCA,GBM,PRAD,	-2.08375675973901,-1.54336428956522,-1.39013796545143,	2.03650973650102e-05,0.0106802322132019,8.26900941818085e-05,	0.000257528256552471,0.0362909931326148,0.000215123448144861,
LINC00221	3	COADREAD,LIHC,LUSC,	-1.35800304104631,2.72118597330777,1.3787985425863,	5.7645405775116e-08,1.16152775340143e-06,0.0016306944637787,	2.02773804117398e-07,1.36042407014326e-05,0.00319424268493123,
LINC00307	3	KICH,KIRC,KIRP,	1.58815987732003,-3.10446460547438,-2.44715573198537,	0.000149233726027578,3.15129993545564e-61,3.73779209940418e-23,	0.000414123589726529,8.28460167242155e-60,1.13153160827418e-21,
LINC00466	3	BRCA,GBM,LUSC,	2.41130130036481,3.93243357406643,1.90851181917965,	3.9173289140473e-43,5.71567508592447e-17,2.07443546671703e-17,	6.31195416956976e-42,3.56872463177409e-15,1.36339541529626e-16,
LINC00467	3	GBM,KICH,UCEC,	1.35406184980516,-1.27062873968422,1.83353357666067,	0.00111529862258199,5.96125033058298e-13,7.88275112949237e-18,	0.00523090762422257,4.58099160019415e-12,1.40622649613623e-16,
LINC00520	3	HNSC,LUSC,THCA,	3.19582189015606,2.65247098316797,1.1316607785233,	9.79783979095479e-14,2.66994930990259e-09,1.56667087805325e-07,	3.15743288747221e-12,1.03002655692995e-08,7.17937709713392e-07,
LINC00538	3	KICH,KIRC,THCA,	-1.13239549506457,-1.01431342167945,-1.29876330015062,	5.68116344105711e-06,1.33821294074419e-10,2.60323237937412e-11,	1.94365831425207e-05,4.02673110784171e-10,1.81048413496341e-10,
LINC00612	3	KICH,KIRC,THCA,	-1.78724954395632,-1.03007986113458,-1.80170267625177,	3.27806166919962e-11,6.23799199800504e-18,1.08347707174184e-34,	2.05374369285457e-10,2.92570610610659e-17,7.73138281907212e-33,
LINC00642	3	GBM,KICH,KIRP,	-2.76242540963528,-2.09694281397471,1.35752695824752,	1.92630939611014e-07,7.10614238641753e-08,0.00109945099390785,	2.49919881391433e-06,3.04679667125799e-07,0.00312920667496849,
LINC00663	3	BLCA,LUSC,UCEC,	-1.06348769166799,-1.22918567986563,-1.14108634147165,	0.000794283669037803,3.85215402779458e-18,1.12698880168891e-13,	0.00583448077477034,2.7685624991128e-17,1.40732726610902e-12,
LINC00870	3	BRCA,GBM,KICH,	1.10776244479421,-1.77953980358593,-4.73552203195408,	1.03087701798173e-12,0.000512067901639981,2.95476965798996e-25,	4.20345363658671e-12,0.00266435330072053,1.34173404015089e-23,
LINC00884	3	BRCA,GBM,KICH,	1.34017858518053,-1.55448873517899,-2.90300071378502,	7.18866842939903e-15,0.00033059962789115,7.65479166254322e-22,	3.40354491041215e-14,0.00181466499045747,1.82074687401921e-20,
LINC00906	3	BRCA,KIRC,LUSC,	-1.68215428965919,1.80484501526191,-1.6259302015961,	2.37964456685373e-25,1.11489573356849e-09,5.30983248495133e-10,	2.01463129007362e-24,3.15518650944737e-09,2.17398469363376e-09,
LINC00919	3	KICH,KIRC,KIRP,	2.13799893889896,-3.33964730682459,-3.10310018246466,	0.00233302994567707,4.3774410346436e-48,1.13328608313247e-28,	0.00507777105823833,7.53976481656717e-47,4.52861118819736e-27,
LINC00943	3	GBM,HNSC,KIRC,	-1.90366956014948,1.87446259601993,2.33398993162563,	0.00718747386616705,2.77292888677508e-20,5.16055310965617e-30,	0.02669251446952,2.13088919837562e-18,4.36897674283603e-29,
LINC00963	3	BLCA,GBM,LUSC,	-1.03704251001476,1.02292815563892,-1.25276909775595,	0.000486613994771884,0.000471256245474294,2.71103403790949e-21,	0.00401758165931498,0.00247781573278326,2.33476121023412e-20,
LINC00974	3	BRCA,COADREAD,LUSC,	-1.05625366519536,-5.32467858677067,1.40001205189526,	2.48114430008314e-11,1.17221118230686e-112,2.09925305401838e-17,	9.21436117391471e-11,1.17103897112455e-109,1.37068875880024e-16,
LINC01004	3	HNSC,KICH,LIHC,	1.64648704592905,1.34427752750297,1.06530942819908,	1.28959690661578e-16,7.76505487551527e-10,1.5153062502104e-06,	7.15726283171756e-15,3.97809734391782e-09,1.68198993773355e-05,
LINC01020	3	KICH,KIRC,KIRP,	-7.01921034954366,-7.19391110983993,-7.16105046967944,	2.40696349836872e-26,1.57408132258935e-172,2.97767605521377e-86,	1.50284783429397e-24,5.24169080422254e-170,1.48734918957928e-83,
LINC01102	3	COADREAD,KICH,KIRC,	-1.03055669751341,-4.37447545470043,-1.03016785059534,	4.30730801666558e-08,9.1917412911855e-30,7.68942082760623e-06,	1.53678596737461e-07,1.02028328332159e-27,1.65554556180574e-05,
LINC01106	3	GBM,KIRC,STAD,	-5.97200505530759,-1.42320013863666,1.1135290598516,	7.26864173278112e-23,6.10016597456288e-36,1.28582805042198e-05,	2.42045769701611e-20,6.92507478248673e-35,0.000142071043413573,
LINC01134	3	KICH,LIHC,UCEC,	-1.102600834728,1.06956741090917,1.53867401626614,	2.10646640449086e-05,0.000101778702379256,6.70454460788487e-08,	6.67544528986087e-05,0.000742167326108591,4.23601297609259e-07,
LINC01194	3	LIHC,LUSC,UCEC,	1.57945958457601,2.38371970273081,1.09798430290325,	1.01190211756865e-05,3.4894482618188e-13,1.04455720476771e-05,	9.27422216010164e-05,1.76952224038426e-12,3.74082320595097e-05,
LINC01289	3	COADREAD,GBM,LUSC,	-2.25320853146433,-3.81135386071889,1.0027692355231,	1.44228621857172e-27,1.38419566616605e-09,6.0096670287599e-09,	1.87122588617293e-26,2.71139504019586e-08,2.22357680064116e-08,
LINC01346	3	BLCA,GBM,PRAD,	-2.00776975937534,-2.75822598451998,-1.54635223719576,	9.52677279527502e-06,0.00013464514405591,2.37957294705713e-10,	0.000141755703377432,0.000825217784735304,1.51413590707648e-09,
LINC01349	3	GBM,KICH,KIRP,	3.55706640018031,-1.28255843250736,-1.20463181833615,	4.37296845043765e-13,0.00727429614278266,2.96544553519864e-05,	1.36518608812100e-11,0.014361703254229,0.0001219127608915,
LINC01502	3	COADREAD,THCA,UCEC,	-1.30798650683319,-2.26097462418597,-1.35214455881072,	2.20964299187766e-06,3.62909956541864e-17,0.000279749167809532,	6.72997972221277e-06,4.77035587612266e-16,0.000698071671735655,
LOC100128568	3	HNSC,KICH,LUSC,	1.15327450098673,-1.61858176158982,-1.13090117075823,	8.77655355071486e-08,6.43115373193213e-10,1.63192885438832e-13,	6.84982577903449e-07,3.31171266917536e-09,8.57713071263038e-13,
LOC100128714	3	GBM,LUAD,LUSC,	-5.49699994457435,-1.59679375716895,-1.40877373704267,	4.41074535308273e-20,3.19284458567534e-18,9.29440268810664e-11,	7.34389101288274e-18,3.70889737336008e-17,4.01952739628508e-10,
LOC100129316	3	KIRP,LUAD,LUSC,	-1.17572104323097,-2.01384609352888,-2.35475726240136,	4.39024149432486e-06,4.6469375881137e-22,3.30342675630523e-34,	2.0590850952256e-05,7.36871531829459e-21,6.47083005793907e-33,
LOC100129617	3	HNSC,LUSC,THCA,	1.89216069365613,1.17549757924213,-1.58986951572921,	1.11299090011978e-12,3.39071149995836e-08,6.99828142637482e-24,	2.92599449794648e-11,1.13668482834174e-07,1.79263670383293e-22,
LOC100131564	3	HNSC,KICH,LIHC,	1.3792629921787,-1.29058406729809,1.19427672609574,	2.37257042390703e-15,1.0684979637351e-15,4.21629133659787e-07,	9.87582438951302e-14,1.1355632614589e-14,5.13667688446496e-06,
LOC100288846	3	COADREAD,GBM,KIRC,	-1.20345758536204,-1.01655226283735,-1.76375583551412,	1.78367096381617e-22,0.00399197556736822,1.9128656567833e-69,	1.69703551700224e-21,0.0161456825578982,7.34981842740968e-68,
LOC100505782	3	COADREAD,KICH,LUSC,	1.14576149006877,-1.21813644469601,2.82803899500758,	3.40551135528981e-08,2.02578771741555e-05,4.77073910105103e-30,	1.22819705557203e-07,6.46569306612823e-05,7.2211641847727e-29,
LOC100506071	3	GBM,KICH,LUSC,	-1.85021459765868,1.17711447916988,1.70312206197896,	0.00789686120818548,7.00332328060751e-05,1.03409704670968e-12,	0.0287918406823989,0.000205170673235393,5.08898004760084e-12,
LOC100506085	3	KICH,KIRP,LIHC,	-4.92007086391428,-2.04707357229625,-3.57952035741616,	4.87655571894062e-30,9.35010403158499e-12,3.59316708489764e-19,	6.0895989540271e-28,9.93697226335469e-11,4.48696739726593e-17,
LOC100506100	3	HNSC,KICH,UCEC,	1.3446878085016,-1.03298923784011,1.01022097525599,	5.00352094807667e-13,5.2297707154962e-09,3.417477346955e-07,	1.39961983646102e-11,2.4997803563544e-08,1.92884738395935e-06,
LOC100506801	3	COADREAD,GBM,HNSC,	-1.36511391614769,1.78976211562665,1.24197773145877,	2.14745149764452e-15,7.40759272456371e-05,2.13693617603352e-07,	1.3324869851844e-14,0.000496656720257661,1.54695597091122e-06,
LOC100506844	3	COADREAD,LIHC,STAD,	-1.71720781464713,1.36124507554134,-1.2295919860237,	1.94515811014299e-35,5.62352869552857e-08,2.98599991444483e-09,	4.41639307280193e-34,8.26162524534272e-07,7.64875362700098e-08,
LOC100507091	3	LIHC,LUAD,LUSC,	-1.361572522494,-1.62162897617026,-1.75265038657489,	0.000953761359798122,2.85443306153222e-17,1.32284276998691e-14,	0.00520659889857008,3.09954198746813e-16,7.38279288948002e-14,
LOC100507600	3	BRCA,HNSC,UCEC,	3.41499718659608,1.42627877398351,1.11405871199092,	1.66968161212974e-135,1.03123265570743e-11,9.4376826354944e-07,	2.78001988419602e-133,2.14625296469109e-10,4.85992007879325e-06,
LOC100652999	3	LUAD,LUSC,THCA,	-2.44450222305541,-3.35351810083014,-1.1620171433362,	3.72085689492005e-25,1.32248617136553e-56,1.6594039355948e-08,	7.01346422268893e-24,6.60581842597083e-55,8.50125400850873e-08,
LOC157273	3	LIHC,LUAD,LUSC,	-2.6122322937519,-1.21876292755431,-1.4228265355503,	1.00646179612466e-09,6.32067163537324e-09,2.47082008819744e-09,	2.5780906008424e-08,2.69844058279396e-08,9.60447186034724e-09,
LOC256880	3	HNSC,LIHC,LUSC,	1.30424748795291,1.07539200233851,1.03936831069251,	1.07266538970634e-11,1.46457212476603e-06,1.72626116825325e-10,	2.1869239271768e-10,1.65733471255254e-05,7.25284764403135e-10,
LOC284581	3	HNSC,KICH,UCEC,	1.41075817605369,-1.81338656215075,1.43741810307863,	0.0128101134299187,0.00907679111420228,0.00550864383748957,	0.0261169455438547,0.0172390006142359,0.0101822707298789,
LOC284648	3	GBM,KIRP,PRAD,	1.84812090333768,-1.42814538452837,-1.19560654318516,	9.29026357433155e-05,8.9368750553935e-11,2.98830083555281e-14,	0.000597166371841735,8.27068162484778e-10,2.84315479496882e-13,
LOC285000	3	KICH,LUAD,LUSC,	1.1312139483209,-1.55368361580914,-1.45391469301177,	0.0102297546699376,3.17129397321073e-14,1.42746110773784e-11,	0.0191069765626273,2.68484972816739e-13,6.54143874600964e-11,
LOC285593	3	BLCA,LUAD,LUSC,	-1.14382194817413,-1.19761614741712,-1.67229990287536,	0.00552565652736605,2.8564944224081e-11,3.92374531774117e-24,	0.0283083634401984,1.75069811532864e-10,3.84296232590532e-23,
LOC285768	3	KICH,KIRP,PRAD,	-5.2027754107999,-1.66985471902369,-1.89013362206871,	2.05336400262269e-23,0.000164478292796384,2.36421181769382e-16,	6.41034574568771e-22,0.000572522001754662,3.10769421825806e-15,
LOC339803	3	COADREAD,KICH,UCEC,	-1.60369832294483,-1.85071711497269,-2.14446085129659,	6.82522723089681e-23,8.99774757311256e-19,3.68470854990398e-16,	6.75089307293655e-22,1.3619317917484e-17,5.66311360208319e-15,
LOC339975	3	LUAD,LUSC,THCA,	-1.03427793381641,-1.21813921017235,-1.13107307634341,	0.000289216691730521,5.4516950961742e-05,0.000299513500709733,	0.000603188883170754,0.000131551772972899,0.000824280956498686,
LOC349160	3	GBM,KIRC,LUSC,	2.695969334145,1.12899876661502,1.59974576400842,	1.89520677987729e-08,8.6608125275158e-16,1.22426891282982e-14,	3.10378946409411e-07,3.56055626131205e-15,6.90985674529374e-14,
LOC388942	3	COADREAD,STAD,UCEC,	1.10575885192989,2.1877749659682,1.43109312571454,	1.45631054083603e-05,5.96203621699076e-06,0.000133969841797681,	4.10975771269829e-05,7.35317800095527e-05,0.000362698839988842,
LOC400940	3	BRCA,LUAD,LUSC,	1.12919126456709,-1.98459964106188,-2.30749681955238,	8.50843222552005e-12,6.75487587404699e-13,4.44449501121177e-18,	3.26920145895944e-11,4.88994275229923e-12,3.14897199730536e-17,
LOC401177	3	HNSC,LUAD,LUSC,	1.62416651035775,1.62406905153807,2.08852481862736,	1.74199953174842e-14,1.94963710455179e-18,6.88698383317672e-20,	6.44539826746917e-13,2.31867555648481e-17,5.33340841034384e-19,
LOC401242	3	GBM,KIRP,STAD,	1.96232943658816,1.18234415270336,2.06301954926916,	6.05824429496826e-05,3.24029318504012e-07,1.7041065442761e-13,	0.000414533291142006,1.78842701207463e-06,1.70240243773183e-11,
LOC439994	3	COADREAD,KICH,KIRC,	-1.10884015309989,-1.01295486940778,-1.0823389407464,	6.42831374349093e-26,1.14638960874017e-10,4.43362733297381e-30,	7.55515932911464e-25,6.50706374506493e-10,3.78563564584687e-29,
LOC644838	3	COADREAD,HNSC,KICH,	-1.46261435853344,-1.57248602258167,-1.74629500204561,	6.12676082978642e-12,7.93646047080111e-07,1.3054621163033e-07,	2.83362688377622e-11,4.86412515971185e-06,5.45672240245606e-07,
LOC646329	3	COADREAD,GBM,THCA,	1.21916858798322,-2.37388431502957,1.11042997735281,	2.22239346328523e-14,2.28344813004175e-07,1.87695407435742e-11,	1.25433393775251e-13,2.81625269371816e-06,1.33934080020219e-10,
LOC727710	3	KICH,LIHC,PRAD,	1.59966976793137,-1.63644630241435,-1.00060923058869,	0.000116102636491896,2.70416946239825e-07,7.76745635342743e-07,	0.00032489225169581,3.55455959596823e-06,2.67575479209448e-06,
MIR4458HG	3	COADREAD,KIRC,STAD,	-1.37233476070614,-1.05796888843897,-1.00214357515613,	1.041608856046e-11,7.18980427812863e-12,2.63417605567249e-06,	4.75144861730571e-11,2.34725963197729e-11,3.41758685664522e-05,
MRVI1-AS1	3	GBM,KIRP,STAD,	-1.34806956870672,-1.62269970258133,-1.07534325248564,	0.00440057157002179,3.13644236208622e-09,3.49616870069944e-05,	0.0174451230097292,2.42891931761561e-08,0.000323395604814698,
NPHP3-AS1	3	KICH,KIRC,KIRP,	-1.77408154580218,-1.58494766262286,-1.07443534113423,	1.82629398333331e-08,3.93568878589842e-20,7.84456206493076e-05,	8.2183229249999e-08,2.02667685418171e-19,0.000298507791146932,
PCOLCE-AS1	3	COADREAD,KIRP,UCEC,	-1.09210444094887,-1.08685902740658,-1.72203340133798,	8.15257234289942e-09,1.95093203847833e-06,6.80520641467723e-14,	3.0503444833545e-08,9.64842131900917e-06,8.60557114969944e-13,
PITPNA-AS1	3	GBM,KICH,LUSC,	1.50360046126971,-1.16254253678599,1.00941555718743,	2.31458560452436e-07,8.19981084758956e-12,3.32036327531322e-13,	2.8198427059998e-06,5.72839932639299e-11,1.6923688326724e-12,
PRG1	3	HNSC,LUSC,PRAD,	1.04558190480756,2.78410602048732,-1.02111030523378,	1.49981369403346e-05,1.91901812836069e-27,1.09027567319976e-05,	7.03433746638231e-05,2.39637388779041e-26,3.23200414696308e-05,
PRINS	3	GBM,LUAD,PRAD,	1.33553191826176,-1.23365723641023,-1.78169426020748,	0.00761072625554696,1.18378650705536e-08,3.73954883870401e-24,	0.0281596871455237,4.88678810143927e-08,1.16744040308291e-22,
PVRL3-AS1	3	BRCA,GBM,LUSC,	-2.38956491487969,-1.83048109573489,-1.26286875222774,	1.58931876560703e-54,0.000348430725456525,2.94406255063568e-07,	3.4515857540031e-53,0.00190208904224628,8.85879062676218e-07,
RBM5-AS1	3	GBM,LUSC,UCEC,	-1.21169299854707,-1.02764507385489,-1.11748808924544,	0.00890823269753065,4.72276018935192e-11,1.95842476822214e-05,	0.0317833016601183,2.10626670944758e-10,6.43574455083527e-05,
RGMB-AS1	3	COADREAD,KIRC,STAD,	-1.01146726018216,-1.15464170325869,-1.45090859850959,	4.95222566496285e-08,9.14382404277776e-22,2.25700308508644e-09,	1.75435228343897e-07,5.07482234374166e-21,6.26318356111486e-08,
SLC2A1-AS1	3	HNSC,LUAD,LUSC,	1.46623621571097,1.75017757892462,2.93621353631,	3.86631867248421e-11,1.05127567433961e-13,1.27935555626658e-28,	6.74256255493082e-10,8.46955160213931e-13,1.77510583431988e-27,
SMC5-AS1	3	COADREAD,KIRC,LUSC,	-1.3451691147021,-1.29837374822837,-1.15488250887703,	2.76801123616538e-21,9.20347884791299e-42,9.42566771042379e-17,	2.4045593260254e-20,1.25948977658426e-40,5.81249508809467e-16,
SRP14-AS1	3	BLCA,COADREAD,KIRC,	-1.00122954418538,-1.32000663591768,-1.26695883581834,	0.000527245085326237,8.75050388488312e-34,3.93531823691538e-41,	0.00428225886374724,1.74835067619965e-32,5.31267961983577e-40,
STK4-AS1	3	HNSC,KICH,UCEC,	1.16521596201087,-1.38439606345614,1.13221664283035,	7.81528369354709e-09,4.9263546825472e-11,1.1857821774032e-06,	7.96680449985056e-08,2.96471586015943e-10,5.95274570465224e-06,
TTTY10	3	COADREAD,KIRP,STAD,	-1.6144748743835,-1.35009160245162,-1.44305314842783,	8.9074274523631e-15,0.000150667038920933,2.78356403207096e-05,	5.14365319359002e-14,0.000529987224936661,0.000272625536082244,
XIST	3	BRCA,KICH,KIRC,	-1.06336225551606,-2.61094444547247,2.24226229534224,	1.19767088288857e-07,0.0150987416633354,0.00290738559891621,	3.34210394414995e-07,0.0272655729890335,0.00488969396181362,
ZBED3-AS1	3	BRCA,KIRC,LUSC,	-1.30492142662941,-1.30164308189107,-1.2314028851416,	6.7250864394395e-59,2.52649873782833e-30,1.14219742503365e-14,	1.7226567571795e-57,2.19475846877435e-29,6.4832683386853e-14,
ZFAS1	3	COADREAD,GBM,KIRC,	1.25169118274795,1.62233223403176,1.15796442705892,	1.00656177945368e-22,1.87590935768098e-05,1.54061781793709e-22,	9.76267201625459e-22,0.000149922675865864,8.94812325650669e-22,
ZRANB2-AS2	3	COADREAD,KICH,KIRC,	-1.06105589035955,-1.66447575403715,-1.23591107684009,	3.72376312496743e-11,2.79734233784677e-13,1.00372379397099e-30,	1.65335082748554e-10,2.18323827774135e-12,9.1992666988717e-30,
AKIRIN2-AS1	2	BLCA,LIHC,	-1.22097216080921,-1.09792755684151,	0.00288843916934182,0.00030842301103387,	0.0171758972034076,0.0019491461041364,
ARRDC3-AS1	2	COADREAD,KICH,	-1.03803478625136,1.02113448711191,	1.59399108643315e-13,3.37321540996251e-05,	8.47019731567403e-13,0.00010242681442409,
BCDIN3D-AS1	2	GBM,KIRC,	-1.46124966829109,-1.07228858328174,	1.16885542704894e-07,7.63841985858105e-33,	1.55691542882919e-06,7.63078143872247e-32,
CACNA1G-AS1	2	GBM,UCEC,	-1.997241519801,-2.47696534730407,	1.31130723815403e-06,9.72245328076378e-24,	1.32322821304634e-05,2.94325176590395e-22,
CAHM	2	BRCA,KICH,	-1.09009666555936,-1.60393717172144,	6.04824842901351e-23,2.2251436719981e-15,	4.47570383747e-22,2.24537225083445e-14,
CCDC183-AS1	2	GBM,UCEC,	-1.07135656429092,1.11673574380244,	0.00372679573156817,3.49047160876492e-07,	0.015258479245232,1.95897816694166e-06,
CELF2-AS2	2	LUAD,LUSC,	-1.55630511376575,-1.96101551274296,	1.40581751159776e-12,3.06293601283392e-16,	9.82106079780533e-12,1.86577626635432e-15,
CLRN1-AS1	2	BRCA,LIHC,	1.72161405404572,-2.08390538962784,	7.17030045350923e-29,8.47944472807807e-09,	7.30931648270992e-28,1.66097358497059e-07,
CNTFR-AS1	2	BRCA,GBM,	-2.75259286244768,-2.42205165500896,	4.32344108353882e-55,3.54397169484003e-05,	9.81617646012563e-54,0.000256552733561246,
CPEB1-AS1	2	COADREAD,UCEC,	1.26201538831414,1.93281579946014,	0.000251844722620461,2.49001402540385e-06,	0.000604790571869809,1.15163148674928e-05,
CSTF3-AS1	2	GBM,STAD,	2.31875625545855,1.09987803882639,	8.32625035875612e-07,0.000145310089202787,	8.84885543446528e-06,0.0010833192471163,
DACT3-AS1	2	BLCA,UCEC,	-1.40239437671061,-1.14771309424416,	0.000120963420231676,1.69782927306769e-07,	0.00124579852382932,9.97724378702716e-07,
DIO2-AS1	2	HNSC,KICH,	-1.86424589794258,2.01863325366404,	8.69186703156345e-12,0.00114359813499112,	1.84748407755998e-10,0.00264457068716697,
EHMT1-IT1	2	GBM,STAD,	-1.82341315311741,1.04045669292319,	0.000352516946196654,1.07089698502592e-05,	0.00191393711549162,0.000124398382330337,
ENO1-AS1	2	KICH,KIRC,	-2.09215082203719,-2.1607348593569,	3.69858734344007e-11,8.88672318968212e-43,	2.26680291785069e-10,1.30556418624889e-41,
ENTPD1-AS1	2	BLCA,KICH,	-1.03492777424799,-1.26807932176981,	0.000617422574334023,1.22757398091272e-10,	0.00474465501353607,6.88958655579668e-10,
FGF14-IT1	2	KICH,LUAD,	-2.46522364734542,-1.2912464532448,	1.73358980102048e-13,2.13116286977889e-09,	1.3966582348544e-12,9.7216059676215e-09,
FLJ33581	2	GBM,KICH,	-3.45484872550145,-1.07853265641562,	4.19163521836634e-08,0.00395562610300601,	6.32677091624105e-07,0.00809768540348976,
FLJ36000	2	LUSC,UCEC,	1.63461724243192,1.03217199502571,	1.26743636112017e-08,7.94376033143212e-05,	4.45834128436286e-08,0.00022544933440627,
GTSE1-AS1	2	KIRC,KIRP,	-1.83610895418139,-1.00148746026499,	2.02886408307559e-69,5.43158483503565e-08,	7.5067971073797e-68,3.47830336551322e-07,
HEXA-AS1	2	COADREAD,LUSC,	-1.54556339006779,-1.13318662919177,	8.79277304352648e-30,1.34807070946272e-13,	1.31104183141537e-28,7.1255166071601e-13,
HIF1A-AS2	2	GBM,KIRC,	2.42227909551569,1.54014942745314,	3.25313990882261e-08,1.21608722575385e-13,	5.15855042684729e-07,4.48291933036199e-13,
HNRNPU-AS1	2	HNSC,KIRC,	1.29838582299288,1.35957609346641,	1.96672761680822e-10,2.38125708778793e-23,	2.97691043816881e-09,1.43305772933744e-22,
HSD52	2	BRCA,KICH,	-2.80851071718303,-2.75430573496434,	9.5532448037634e-55,2.35267650467012e-13,	2.12082034643547e-53,1.86533637155988e-12,
ILF3-AS1	2	KIRC,LUAD,	-1.20046049124146,-1.03550540805626,	1.54181862298018e-42,1.03447711668915e-21,	2.20039543479601e-41,1.51976858760655e-20,
ISM1-AS1	2	GBM,UCEC,	1.11002904652375,1.10837463927071,	0.00774976234014847,4.67331241442494e-06,	0.0283590204315323,1.81659109027646e-05,
KCNIP4-IT1	2	GBM,LUSC,	-1.7365790246343,1.14163603349,	0.00956066428095655,8.96829810326323e-09,	0.0333369819163518,3.2461339873768e-08,
LINC00244	2	KIRP,PRAD,	1.087679461546,1.56368273632994,	0.000732258407910163,9.54856370831874e-11,	0.00219677522373049,6.35934342974028e-10,
LINC00303	2	GBM,KIRC,	2.48310956794521,1.19740735283278,	1.24641846313306e-06,2.66271390052328e-15,	1.2812031688077e-05,1.0640204746491e-14,
LINC00314	2	KICH,KIRC,	-1.14634920509746,-1.22059561557904,	1.03236301183263e-05,1.17478942816607e-20,	3.43776882940266e-05,6.11257624342658e-20,
LINC00470	2	KICH,LUSC,	-1.96485096093479,2.96723991365028,	3.79237607693695e-06,6.92774464258187e-09,	1.32932761433685e-05,2.54441797718356e-08,
LINC00536	2	BRCA,LUSC,	1.7153034044962,1.24362166172893,	1.39029465266742e-15,2.03359350576606e-06,	6.87576414858791e-15,5.59658378033139e-06,
LINC00597	2	LUAD,LUSC,	-1.31569002587239,-1.32351532742254,	1.69382686552494e-09,2.08034157916416e-09,	7.87038622632285e-09,8.11820795931639e-09,
LINC00605	2	PRAD,UCEC,	-1.58906124070579,-2.92300404420932,	2.00507009539692e-19,8.15838035824205e-23,	3.77936797226703e-18,2.26395054941217e-21,
LINC00635	2	KIRC,KIRP,	-1.53872155868144,1.37752638388092,	3.51390504010380e-12,0.000562493926338529,	1.16624290201452e-11,0.00175056521000683,
LINC00685	2	HNSC,LIHC,	1.03735393437502,1.13404870751496,	1.20845296915316e-05,2.7000481148759e-05,	5.77628955111967e-05,0.000224779005563418,
LINC00701	2	LUSC,STAD,	2.20693886660035,1.10503812591778,	8.55104949352343e-17,0.0015991514103609,	5.30589965467696e-16,0.00768053970649299,
LINC00710	2	LUAD,LUSC,	-1.29187438247647,-1.61791511916622,	6.79316288265197e-15,2.7343899092033e-19,	5.90119106066897e-14,2.08523322083519e-18,
LINC00852	2	LUAD,LUSC,	-1.34128581101724,-1.51345529185581,	1.31651922618957e-22,6.67458752238953e-29,	2.15607001141537e-21,9.52558990695305e-28,
LINC00926	2	COADREAD,KIRC,	-1.03909305680436,1.49276999055927,	1.03819772443746e-12,1.21109919660077e-17,	5.21185691815591e-12,5.57552118619432e-17,
LINC00951	2	GBM,KICH,	-3.36241612808552,1.57543699641771,	7.52081869568829e-12,1.0948623464076e-05,	2.03062104783584e-10,3.60979367676961e-05,
LINC00960	2	BRCA,PRAD,	-1.40474125224531,-1.33237399952093,	4.96663185154409e-19,5.0664454486514e-09,	3.04396639244942e-18,2.70661978780896e-08,
LINC00967	2	GBM,KIRC,	-2.36041846331654,-1.28111971208094,	0.000664810781662063,3.88157661172403e-11,	0.00330420881035025,1.20052477867254e-10,
LINC00977	2	GBM,LIHC,	2.24371649404172,-1.06103056879235,	3.82219177909059e-06,7.18948793573579e-05,	3.56856970776776e-05,0.000544113518772731,
LINC00987	2	GBM,KICH,	1.22271250187724,-1.28752347297592,	1.02102691960194e-06,7.29908901794503e-21,	1.07369041334983e-05,1.45835798578542e-19,
LINC01003	2	GBM,KIRC,	1.07508686543504,-1.03437347264172,	0.00626349465375088,3.6436267054207e-30,	0.0236121930531967,3.13791644716835e-29,
LINC01023	2	GBM,STAD,	1.51715193906027,-1.12984516881502,	0.000234622654221389,3.62973133053279e-08,	0.00133175017935891,7.88282956348316e-07,
LINC01095	2	BLCA,LUAD,	-1.08724136222194,-1.08148475156539,	0.00127251338151249,3.38171578388416e-11,	0.00888979628063623,2.05995979762212e-10,
LINC01144	2	KICH,KIRC,	-1.77968305070006,-1.11459236567607,	2.26444393383261e-15,6.98255189353571e-27,	2.26217948989877e-14,5.01839520981452e-26,
LINC01220	2	KIRC,THCA,	-1.31420923567275,-1.31990342098794,	1.28919199812451e-26,2.17448114446706e-23,	9.13406245479703e-26,5.10756382359084e-22,
LINC01249	2	BRCA,LUSC,	-1.69710353035202,3.80734946125576,	3.97640043249544e-14,1.51741828267723e-22,	1.80564728730134e-13,1.35348291463799e-21,
LINC01300	2	LUSC,UCEC,	-1.25065612384518,-1.29566938978278,	1.32142730254345e-07,4.67528132312735e-07,	4.13826293178967e-07,2.52465191448877e-06,
LINC01310	2	GBM,PRAD,	-3.36397717005467,-1.17703924722984,	8.37087515488342e-14,0.00133664450945978,	2.88362216542363e-12,0.00267061572990064,
LINC01341	2	HNSC,KICH,	1.12962858613113,-1.60275448075867,	0.000101480573198218,1.08465061951978e-08,	0.00037971007091043,5.01650911527899e-08,
LINC01541	2	KIRC,KIRP,	-1.84031111268647,-1.03921178284472,	2.72087119357882e-21,0.000615067034983493,	1.46927044453256e-20,0.00190232807414399,
LMCD1-AS1	2	KICH,KIRC,	-1.69602035934851,-1.17317959908854,	3.00915292794386e-14,9.7567731824258e-29,	2.56935365385976e-13,7.61485656972138e-28,
LOC100131047	2	BRCA,PRAD,	1.04966933043695,1.53070385495607,	1.28938212211754e-20,0.00363457418734155,	8.47429434207517e-20,0.00658972706561562,
LOC100132078	2	PRAD,THCA,	-1.32847109976588,-1.06673509482412,	3.61160432106529e-10,1.14295346731061e-08,	2.24098926505853e-09,5.94692975960054e-08,
LOC100270804	2	LIHC,UCEC,	1.25501308775132,-1.37305574122384,	1.80879274729244e-06,3.88186826783493e-14,	1.94299349951091e-05,5.03634597346376e-13,
LOC100272217	2	KIRC,LUSC,	-1.16817480342467,1.00269079701787,	1.52342667594997e-25,1.00028978092755e-08,	1.04958844777519e-24,3.5945665149159e-08,
LOC100294145	2	GBM,KICH,	1.08385142991011,-1.31297852236873,	0.000110180070707336,3.28949230981928e-13,	0.000692263463123453,2.54744404458098e-12,
LOC100506023	2	COADREAD,KICH,	-2.10980492463062,-1.29427050203471,	1.71424061365297e-59,5.29199620919364e-11,	1.31732797926101e-57,3.16569114549967e-10,
LOC100506274	2	GBM,KICH,	-1.79703049013903,-1.16298664098154,	0.00288773609371371,0.00071874390722342,	0.0123284117847008,0.00172188288565035,
LOC100506368	2	BRCA,COADREAD,	-1.21742978753545,-1.42397289861858,	5.55438491443592e-31,5.36480348741314e-18,	6.16536725502388e-30,3.77425259431389e-17,
LOC100507140	2	GBM,LUSC,	-3.27473856246983,1.15626553085402,	7.189238153464e-07,3.17474505904479e-09,	7.89236144539619e-06,1.21516103984128e-08,
LOC100507194	2	LUSC,UCEC,	1.08388974034051,-1.52232033376053,	0.000118718572451803,3.90101827122892e-06,	0.000267719760450003,1.55884690118308e-05,
LOC100507373	2	LUAD,LUSC,	-1.3157933455687,-1.0298254265077,	9.30565100288535e-30,1.59820897110082e-17,	2.58231815330069e-28,1.07879105549305e-16,
LOC100507564	2	KICH,KIRC,	-1.74352172236081,-2.21975346863597,	4.01161245653228e-17,7.1124472202498e-84,	5.27315900536282e-16,4.73688984868636e-82,
LOC101927827	2	LUAD,LUSC,	-1.988349135242,-1.55844049630441,	1.38126560416595e-21,5.30963184424433e-09,	1.97126334080254e-20,1.97186699345728e-08,
LOC283038	2	GBM,KICH,	-1.28993967379545,-1.91958563178584,	6.57295392146513e-06,6.32446189198785e-15,	5.81095660844572e-05,5.74376130008715e-14,
LOC284294	2	KIRC,KIRP,	-2.5336275009847,-1.65786595326422,	2.17845438914031e-30,1.74702260281891e-06,	1.94310351317069e-29,8.68296308565222e-06,
LOC284632	2	HNSC,LUAD,	1.00246055760691,-1.14982198672679,	4.33849860244932e-06,7.1039367210088e-07,	2.26919377164758e-05,2.25395974556892e-06,
LOC285626	2	HNSC,KICH,	1.0729759548012,2.15102579826087,	4.4867018166126e-07,6.16696069904626e-06,	2.96835438065959e-06,2.09550807426776e-05,
LOC286370	2	KICH,LIHC,	3.5421458204813,-2.22999198117765,	2.13828421399658e-10,5.48652486700135e-08,	1.16729285780469e-09,8.18065424199156e-07,
LOC339529	2	GBM,KICH,	-2.12248764779539,-2.11949350746705,	4.20379115363858e-05,1.28253704851276e-10,	0.000297843075353542,7.15784643276115e-10,
LOC339685	2	BRCA,GBM,	1.89384613316833,-1.6223168270786,	1.75116638366574e-21,0.0145231368813172,	1.21487167866811e-20,0.0468226594563264,
LOC440896	2	GBM,KIRC,	-2.58570154905978,1.05528083647067,	3.07275032925992e-05,7.7203023634466e-12,	0.000229080416338109,2.51224171370787e-11,
LOC63930	2	GBM,HNSC,	-2.03024009814967,1.1281513443166,	0.000370005246646631,1.95141277435745e-09,	0.00199802833189181,2.37739190436963e-08,
LOC647323	2	KICH,UCEC,	-1.10331128113401,1.16079906890511,	0.000367779703978161,4.32336553682619e-08,	0.000946937949160266,2.76861677646754e-07,
LOC729683	2	COADREAD,HNSC,	-1.1750318545119,1.77053198333325,	2.50759194427365e-14,4.52070784728199e-11,	1.40735075973561e-13,7.52697856572451e-10,
LOC90834	2	HNSC,KIRC,	1.01139670821671,1.21212877169443,	1.36629356764839e-05,5.78818065412606e-15,	6.43833619849406e-05,2.27653246987084e-14,
LPP-AS2	2	COADREAD,THCA,	-1.46274090432684,-1.34707546930752,	1.15313232763394e-43,2.76162696460804e-38,	3.97234205278036e-42,2.29905444803619e-36,
MAP3K14-AS1	2	BLCA,UCEC,	1.01067074899152,1.43917333222743,	0.00617195486340362,3.28998909545016e-11,	0.0309838337112574,3.01532028105936e-10,
MAPT-AS1	2	KICH,KIRP,	-1.60322488320992,-2.15936216019712,	0.00137078588642533,8.54318075873781e-07,	0.00311230704667934,4.39929772060777e-06,
MATN1-AS1	2	KIRC,UCEC,	1.02469038077316,-1.18199718656857,	1.57203730437789e-17,5.47394949614160e-11,	7.10617767906568e-17,4.83935889083669e-10,
MGC16025	2	GBM,UCEC,	-1.82787627715819,1.39128277017963,	0.000650687220482336,6.20142273894793e-09,	0.00326651524252188,4.33232259874754e-08,
MGC2889	2	LUAD,LUSC,	1.09022854753662,3.76229188105297,	6.44024899281158e-06,1.3116724726979e-37,	1.76752987467548e-05,3.19600195176879e-36,
MIR137HG	2	GBM,LUSC,	-4.17219807587914,1.26700724192066,	3.33117489654046e-15,4.80567908659704e-09,	1.38660155068497e-13,1.80483962688362e-08,
MLLT4-AS1	2	HNSC,KICH,	-1.26718697971475,-2.51818674152227,	4.04563563742928e-13,1.20142939836788e-23,	1.18870294170348e-11,3.87170312570811e-22,
NAPA-AS1	2	COADREAD,KICH,	-1.21688402934832,-1.28344387354938,	4.55323471150329e-25,9.71414646554e-15,	5.16895622362704e-24,8.58799320272076e-14,
NRAV	2	KICH,UCEC,	-1.74927118018475,1.18446801503992,	6.66799941915714e-23,1.74879444657013e-10,	1.95921512345235e-21,1.4438393819203e-09,
OTX2OS1	2	LUSC,STAD,	1.52869648227072,1.12878989337064,	1.82302209282088e-09,3.7902032643679e-05,	7.19841529932039e-09,0.00034421936919123,
PDCD4-AS1	2	COADREAD,GBM,	-1.95131472279628,1.63291566023896,	1.55543592706197e-74,1.35647848034066e-05,	2.58980081855819e-72,0.000111993553872754,
PITRM1-AS1	2	GBM,KIRC,	-1.53078329179063,1.37304115062706,	8.26847499971867e-06,2.76746389359862e-28,	7.24579519712189e-05,2.11045528985116e-27,
PTENP1	2	COADREAD,PRAD,	-1.20490493036463,-1.07249405095229,	1.06705825731724e-23,6.21747553429513e-15,	1.14622709576335e-22,6.40335882346478e-14,
PWAR1	2	KICH,LUSC,	-1.07313871173252,-1.2206810977437,	0.000328384951191538,5.02100040268621e-07,	0.000854313974584236,1.47096170154942e-06,
PWAR4	2	GBM,KICH,	-3.0428405916861,1.17221463100669,	2.78488684439652e-06,0.000108037454953783,	2.62462448825672e-05,0.000306617663348947,
RNASEH1-AS1	2	KICH,KIRC,	-1.10784781098267,-1.0637014294823,	9.48496188218483e-09,3.33440611436461e-27,	4.40719856758263e-08,2.41382007844221e-26,
SH3BP5-AS1	2	COADREAD,LUSC,	-1.00709521635903,-1.57619989506396,	6.9424394915718e-15,1.70587231469163e-26,	4.05584622928668e-14,1.93563373479404e-25,
SLFNL1-AS1	2	HNSC,KIRC,	1.02093243695925,1.36794239518981,	7.2065398076624e-07,7.11018007625368e-16,	4.47163557009611e-06,2.94733190712756e-15,
SNHG15	2	COADREAD,KIRC,	1.27214105705588,1.03835892969752,	5.05570639727721e-33,9.2604536962528e-19,	9.52952960543383e-32,4.46917547949592e-18,
SNHG17	2	COADREAD,LUSC,	1.59724614276668,1.1381727277578,	5.29542865542581e-26,7.71650231120795e-15,	6.29777765091713e-25,4.43033667177974e-14,
SNHG5	2	BLCA,GBM,	-1.03592500434103,1.42938918714607,	0.00425010547429345,0.00378118672283292,	0.0229505695611846,0.0154179817800412,
SNHG9	2	GBM,UCEC,	1.24540862582719,1.02536051741684,	0.0010769510424874,1.93815880584092e-06,	0.00507487778983448,9.17640117078237e-06,
SRRM2-AS1	2	BRCA,UCEC,	1.0611106749036,1.25605309156336,	5.45367619881537e-20,1.87037187686668e-08,	3.47020542841819e-19,1.28862172757918e-07,
STARD4-AS1	2	HNSC,KIRC,	1.75815600552732,1.114510757966,	2.82078864926177e-09,1.19980992340929e-12,	3.16625602316012e-08,4.14743983905149e-12,
STX17-AS1	2	KIRC,UCEC,	-1.18541100207563,1.02995079435088,	3.51667605557329e-23,6.59695141842778e-06,	2.09116629733197e-22,2.48632997567503e-05,
TEX26-AS1	2	BRCA,COADREAD,	-1.04141381730644,1.31412650234398,	7.7478877377971e-11,1.37279543419117e-09,	2.72540135565469e-10,5.44215332840071e-09,
TMEM51-AS1	2	KICH,PRAD,	1.66429413475857,-1.52909971190961,	5.26801347209166e-10,1.78718272875539e-28,	2.74101325969769e-09,1.19026369735109e-26,
TP53TG1	2	COADREAD,GBM,	-1.26431873122991,1.27412743415882,	5.37164248413227e-21,0.000734550619541345,	4.47189236804011e-20,0.00363275281644457,
TSC22D1-AS1	2	GBM,KIRC,	-2.13308325774122,-1.09036345769685,	3.54784970517828e-09,2.29182499880127e-23,	6.56352195457982e-08,1.38759586291058e-22,
TSIX	2	HNSC,STAD,	1.35305215822635,1.283936546011,	6.62414210518516e-05,3.46763668114033e-06,	0.000264700718523199,4.44124236469127e-05,
TTTY15	2	KIRC,KIRP,	-1.36193481488874,-1.6826852606618,	0.0025883844559894,0.00107456928530104,	0.00437528946113945,0.00307591609173564,
WAC-AS1	2	GBM,KICH,	-1.08400041579897,-1.06680634408289,	4.24317969357508e-08,7.05005634764372e-15,	6.32677091624105e-07,6.34505071287935e-14,
ACVR2B-AS1	1	UCEC,	-1.23886213737303,	1.59385311065877e-14,	2.12301234339749e-13,
AGBL1-AS1	1	LUAD,	-1.5942710204987,	6.17038861816355e-22,	9.48341266083905e-21,
ALKBH3-AS1	1	UCEC,	-1.40228398856284,	7.94072271458272e-10,	6.19748593114698e-09,
ANKRD34C-AS1	1	GBM,	-5.25939298174081,	9.29020779113363e-17,	4.62084376754595e-15,
ARHGAP5-AS1	1	BRCA,	-1.19520312786108,	3.09972689070288e-42,	4.91528121240028e-41,
ATXN8OS	1	GBM,	-3.061265904848,	6.62930684619403e-07,	7.52576993107708e-06,
BACE1-AS	1	LIHC,	1.07854427804668,	7.24013171026742e-06,	6.75971175566089e-05,
BREA2	1	HNSC,	1.66249688894439,	1.29674810381923e-11,	2.54010069748121e-10,
CACNA1C-AS1	1	GBM,	-1.70186916506195,	0.000120672375587397,	0.000748768342930493,
CBR3-AS1	1	UCEC,	1.27196133981716,	3.25247292695812e-15,	4.6417435057588e-14,
CD27-AS1	1	UCEC,	-1.10048918913668,	9.32098275552132e-12,	9.3116617727658e-11,
CECR3	1	KICH,	-2.10255516893542,	6.96770471716993e-11,	4.11877929730932e-10,
CKMT2-AS1	1	KICH,	-1.59294911815093,	3.20932982056617e-14,	2.71705126334373e-13,
CPS1-IT1	1	LIHC,	-1.56675704816423,	0.000291903487059364,	0.00185739862147965,
CSNK1G2-AS1	1	KIRC,	1.23084085564122,	2.48834050181766e-16,	1.05332718699824e-15,
DISC2	1	GBM,	1.11848210812677,	0.00522711335403523,	0.0203979931276609,
DSCR10	1	UCEC,	1.17785759433006,	8.89989784258795e-08,	5.52235897189153e-07,
ERC2-IT1	1	GBM,	-1.69082729975431,	0.0143288104675711,	0.0466269760817705,
FAM138E	1	BLCA,	-1.64296679251774,	4.26197918671746e-07,	9.46159379451276e-06,
FAM170B-AS1	1	THCA,	2.78253412959626,	1.25558021961763e-23,	3.13581159849504e-22,
FAM99B	1	LIHC,	-4.29267308243703,	7.16824509652722e-22,	1.19351280857178e-19,
FGD5-AS1	1	KIRC,	-1.54466376678805,	1.03222095759089e-64,	3.12481435343424e-63,
FLJ16171	1	GBM,	-2.4857998447666,	7.16188381121968e-05,	0.000483427157257329,
FLJ31662	1	BRCA,	-2.03366422250937,	1.54522439030337e-25,	1.34232970948962e-24,
FLJ37505	1	LUSC,	2.19371470228594,	2.85973321132004e-13,	1.46506332210704e-12,
GRID1-AS1	1	GBM,	-1.58146243478984,	0.0121879173940187,	0.0409957221435173,
GS1-600G8-3	1	KICH,	-1.47124556881235,	2.03679917389965e-07,	8.33919006035142e-07,
HCG18	1	KICH,	-1.11614063223105,	2.02631585769874e-15,	2.06560157330719e-14,
HCG9	1	LUSC,	-1.71282244061773,	1.97947890793674e-14,	1.08653814781802e-13,
HECTD2-AS1	1	HNSC,	-1.53464973695077,	1.53756119503085e-09,	1.92002954229477e-08,
HEIH	1	LUSC,	-1.09033399635053,	1.61617859967842e-19,	1.2419710931375e-18,
HTT-AS	1	GBM,	-1.65961866352596,	0.00304105440031156,	0.0128729379064036,
IQCH-AS1	1	KIRC,	-1.55006742844852,	1.80802033940419e-56,	4.20049376526694e-55,
JHDM1D-AS1	1	KIRC,	-1.05795027382076,	6.66159516018958e-22,	3.73872672192662e-21,
KCNQ1DN	1	GBM,	-2.37875028842311,	6.15295805540258e-05,	0.000418150006622257,
KCNQ1OT1	1	HNSC,	1.53983075828524,	5.24138563074534e-15,	2.01390163273638e-13,
KIF9-AS1	1	KIRC,	-1.52747352359782,	3.04704080391526e-66,	1.04965302176253e-64,
KMT2E-AS1	1	GBM,	1.27087185806566,	0.000289854150631414,	0.00161767763397085,
LINC00251	1	GBM,	-1.64353768855931,	0.00495655768320127,	0.0194944926201499,
LINC00290	1	GBM,	-3.54212076895798,	4.63508185375648e-08,	6.80948054691577e-07,
LINC00308	1	PRAD,	1.22056370828101,	2.47789221306532e-10,	1.56671792459003e-09,
LINC00309	1	GBM,	1.53972389137165,	0.000161249962932584,	0.000958861386724114,
LINC00320	1	GBM,	-3.56914070655425,	6.30915848290113e-08,	8.75395739502532e-07,
LINC00347	1	KIRP,	1.09104505134097,	2.49869686728542e-06,	1.22385885105726e-05,
LINC00421	1	GBM,	-1.84934070161384,	0.00336614475592826,	0.0140115775465514,
LINC00548	1	BRCA,	-2.01642776929579,	1.98603431438178e-35,	2.54365164111204e-34,
LINC00620	1	UCEC,	1.35350495601842,	1.6074494895195e-09,	1.20740003009773e-08,
LINC00658	1	COADREAD,	1.13214585684426,	8.11516577726518e-07,	2.58186325206622e-06,
LINC00698	1	KICH,	3.04789273883805,	2.28871472119505e-15,	2.26378812522164e-14,
LINC00837	1	GBM,	1.12976005132009,	0.00816328498896324,	0.0295475424057039,
LINC00838	1	KIRC,	1.05116324976297,	1.18840896893973e-12,	4.1222936110097e-12,
LINC00895	1	UCEC,	1.21044275417106,	1.25451572556687e-07,	7.54976632434521e-07,
LINC00899	1	UCEC,	-1.50699137276479,	6.85562413533538e-17,	1.1608082222373e-15,
LINC00910	1	KICH,	-1.13854638154014,	4.39731603938051e-16,	4.77491165580558e-15,
LINC00971	1	GBM,	1.31242502858837,	0.00483377327590803,	0.019086717401708,
LINC00994	1	GBM,	1.21299776030707,	0.0145295539854466,	0.0468226594563264,
LINC01107	1	LUSC,	-1.32623313279849,	6.20399220053557e-08,	2.02849796643717e-07,
LINC01128	1	KICH,	-1.14651708042545,	1.38294557489985e-13,	1.12322164985769e-12,
LINC01137	1	THCA,	1.20432630414005,	2.25466854761789e-22,	4.69252891472974e-21,
LINC01142	1	GBM,	2.36995820270983,	3.16317774379431e-08,	5.09679768717826e-07,
LINC01184	1	BLCA,	-1.17025533242637,	2.00201135386679e-05,	0.000256411454168324,
LINC01192	1	LUSC,	1.11492127128277,	5.29776197803626e-08,	1.74668786008522e-07,
LINC01364	1	GBM,	-1.84651499941951,	0.0010586732410588,	0.00504956398253368,
LINC01405	1	HNSC,	-2.0427327082286,	5.27060414047625e-08,	4.35151531928576e-07,
LINC01446	1	LIHC,	1.92133407512031,	3.42818030767534e-05,	0.000278435132306315,
LINC01538	1	KIRC,	-1.19629223435488,	1.71303301455925e-14,	6.6074130561571e-14,
LOC100128176	1	GBM,	1.41898857304367,	0.00121109157680016,	0.00557548610702008,
LOC100129148	1	KICH,	-2.23043236475797,	3.7565129447845e-12,	2.73923827141585e-11,
LOC100129620	1	GBM,	-2.85116797557032,	2.23188477591885e-07,	2.78706611392867e-06,
LOC100130452	1	UCEC,	1.08021765726433,	8.11075030199623e-11,	6.98503409628813e-10,
LOC100130700	1	LUSC,	1.12421198928654,	1.81713349585596e-06,	5.01468608386769e-06,
LOC100130987	1	KICH,	-1.60043220051285,	2.70255149349447e-16,	3.20994622722068e-15,
LOC100134317	1	LIHC,	1.1949244559144,	1.17113583615936e-06,	1.36042407014326e-05,
LOC100190986	1	KIRC,	1.5032210730548,	1.6586252318541e-18,	7.89031717439163e-18,
LOC100270746	1	KICH,	-1.88235873803984,	1.30448239149205e-21,	2.89595090911235e-20,
LOC100271832	1	GBM,	-2.38275670596917,	1.63388699622355e-05,	0.000131633315260269,
LOC100288123	1	KIRC,	1.49570425546641,	1.89509656796484e-18,	8.97251882178615e-18,
LOC100289361	1	KIRC,	-1.61853815642805,	9.19347903821996e-50,	1.66987010166941e-48,
LOC100506314	1	KIRC,	-1.56347470845874,	7.1848669813765e-22,	4.00987827619839e-21,
LOC100506384	1	GBM,	-2.92499623672785,	4.38081955859431e-05,	0.000308199911199698,
LOC100506393	1	LUAD,	1.15573568775451,	3.78018290794434e-06,	1.0698024716817e-05,
LOC100506804	1	KICH,	-1.82912688586071,	4.08591545850788e-22,	1.07416566922352e-20,
LOC100507389	1	LIHC,	-1.79349371189974,	0.000201742796972004,	0.00138041817928104,
LOC100507424	1	KIRC,	1.0946078907864,	4.57304637023245e-15,	1.80572068136847e-14,
LOC100507443	1	UCEC,	1.08795498548793,	4.49955707729408e-07,	2.45631558481791e-06,
LOC100507634	1	KICH,	-1.95541975851562,	7.7187216969419e-18,	1.02813373003266e-16,
LOC115110	1	LUSC,	-2.02997030378989,	1.58676668651566e-27,	2.00655686054322e-26,
LOC145474	1	GBM,	1.34660401130347,	0.00430408635685365,	0.0171306066553657,
LOC146513	1	COADREAD,	-1.32560035579761,	1.49461401325267e-10,	6.43585947948024e-10,
LOC151475	1	COADREAD,	-1.33690504868533,	1.27857908317111e-12,	6.3232698222175e-12,
LOC151484	1	COADREAD,	-1.72555564458605,	1.54888293659048e-18,	1.12944091507583e-17,
LOC253573	1	GBM,	2.81046802341598,	1.99293687347017e-05,	0.000156767239102103,
LOC257396	1	KIRC,	-1.30043651586699,	5.47221591541316e-32,	5.15730537688466e-31,
LOC284395	1	GBM,	-5.12481233454333,	9.71348539724374e-17,	4.62084376754595e-15,
LOC284412	1	LIHC,	1.08241121004358,	3.78096639266157e-05,	0.000299281209652366,
LOC284661	1	BRCA,	-1.02656426579481,	5.22055629245782e-10,	1.69329082343031e-09,
LOC285819	1	KICH,	-1.72111788507053,	6.03029380481187e-08,	2.60790628182124e-07,
LOC286083	1	KICH,	1.41987457246657,	0.00310521791681333,	0.00655837779893555,
LOC286114	1	LIHC,	-2.57744425260464,	1.02968365584539e-13,	5.71474428994193e-12,
LOC339807	1	UCEC,	1.15707043276446,	3.51459457946407e-08,	2.26521289347394e-07,
LOC339874	1	THCA,	-1.12419213474562,	1.58679289304983e-27,	5.87113370428436e-26,
LOC340017	1	GBM,	-3.89509692580522,	1.3757189192026e-09,	2.71139504019586e-08,
LOC340113	1	PRAD,	1.17608744545827,	2.57973646942497e-05,	7.2595964308607e-05,
LOC340357	1	KICH,	1.64284567883542,	1.87788925429119e-05,	6.03219088436301e-05,
LOC401324	1	GBM,	1.77201324405268,	0.000477451205979689,	0.00249724478939115,
LOC401557	1	GBM,	-2.78635217828871,	1.25683594137292e-06,	1.2812031688077e-05,
LOC553103	1	COADREAD,	-1.56968970106207,	3.06931174818176e-40,	8.28714172009076e-39,
LOC643623	1	THCA,	1.34096172740054,	1.23607791530801e-11,	9.01344406855986e-11,
LOC646626	1	COADREAD,	-1.25048410870935,	7.04582257211199e-12,	3.24367592144695e-11,
LOC729987	1	HNSC,	1.19758486741484,	7.1158501746017e-08,	5.73285026163476e-07,
MIR181A1HG	1	KICH,	-1.17988752686818,	3.34423120449499e-05,	0.000101856310161295,
MIR3976HG	1	GBM,	-1.59510645098367,	0.00921998236357094,	0.0326493704923009,
MORF4L2-AS1	1	LIHC,	1.400797880469,	2.0557297810996e-09,	4.46450880721414e-08,
MTUS2-AS1	1	LUSC,	1.13947192651871,	9.02203196259451e-09,	3.25379419878409e-08,
MYT1L-AS1	1	GBM,	-4.27231954716862,	1.72893774903879e-11,	4.31802202822439e-10,
N4BP2L2-IT2	1	KIRC,	1.47541107547838,	3.44543950445979e-24,	2.19235290761486e-23,
NDUFB2-AS1	1	GBM,	-1.10217404725369,	3.36561665918143e-07,	3.95558946179088e-06,
NEAT1	1	KICH,	1.20543588250995,	3.28927918775507e-11,	2.05374369285457e-10,
NHEG1	1	LUAD,	-1.36103966762476,	5.39927753642587e-12,	3.59591883925963e-11,
NIFK-AS1	1	KICH,	-1.39805320932965,	6.99969155397872e-24,	2.33089728747491e-22,
NIPBL-AS1	1	GBM,	-1.17537360671287,	2.47402521861507e-06,	2.39553059098915e-05,
NTRK3-AS1	1	KICH,	-1.06579422433134,	0.000374821603617329,	0.000960491052051276,
NUP50-AS1	1	LUSC,	1.01534381112927,	1.5191249637355e-08,	5.30631412157959e-08,
OIP5-AS1	1	GBM,	-1.05969169858509,	2.78386286078504e-06,	2.62462448825672e-05,
OLMALINC	1	KICH,	1.85605703530639,	3.40918831874287e-11,	2.11539076423859e-10,
PARTICL	1	GBM,	-1.49730619544691,	3.42663565607001e-08,	5.26647541602145e-07,
PAXBP1-AS1	1	KICH,	-1.79021257281313,	3.60204438597238e-20,	6.54262243924802e-19,
PCAT4	1	PRAD,	-1.46773540550759,	0.00199977268550436,	0.00380528173870259,
PCGEM1	1	KICH,	-3.16358537997654,	4.82833322906847e-22,	1.17646460874132e-20,
PHKA2-AS1	1	KIRC,	2.54117351287711,	3.15477472403327e-44,	4.92440617079568e-43,
PLCE1-AS1	1	COADREAD,	-1.24621972707602,	3.97300036182384e-12,	1.89905615380958e-11,
PRKG1-AS1	1	PRAD,	-1.31439034061249,	8.95715648434147e-10,	5.17236955367464e-09,
RAB11B-AS1	1	STAD,	-1.12731402658738,	5.14581103022788e-11,	2.44793581866555e-09,
RCAN3AS	1	UCEC,	1.39767914170969,	2.29299140533715e-05,	7.34198209593531e-05,
SBF2-AS1	1	KICH,	1.45748152470004,	4.2355228943336e-08,	1.84772374298658e-07,
SCARNA9L	1	COADREAD,	1.87340557098694,	9.7414925410435e-21,	7.97684512172332e-20,
SDCBP2-AS1	1	KIRC,	-1.28864023273713,	1.47866305729395e-46,	2.46197399039442e-45,
SEC24B-AS1	1	KICH,	-1.02389916259015,	4.87509486528062e-12,	3.52914476117054e-11,
SLC25A25-AS1	1	KIRC,	-1.33182892153484,	2.22881486595038e-22,	1.27964715579565e-21,
SMAD5-AS1	1	GBM,	1.49006094921553,	0.000217161455333397,	0.00124680628665554,
SNAI3-AS1	1	GBM,	-2.25642221998912,	1.49692690614419e-17,	9.96953319492032e-16,
SNHG10	1	HNSC,	1.02273898323588,	1.09642266505892e-09,	1.38648891442261e-08,
SNHG7	1	LIHC,	1.16682146590889,	1.64699198098542e-08,	2.83680170518006e-07,
SPATA42	1	KICH,	2.76499962308735,	3.87483567724373e-15,	3.65184985053442e-14,
STX18-AS1	1	KIRC,	-1.29095508409229,	1.21276771303182e-55,	2.7535339666336e-54,
TCEB3-AS1	1	GBM,	1.14698311739996,	0.000197727148012626,	0.00116193776979185,
TGFB2-AS1	1	KICH,	-1.59812437342489,	3.85274841201832e-07,	1.52733954905012e-06,
TIPARP-AS1	1	KICH,	-1.22564716585017,	2.98855455731872e-10,	1.60514301223731e-09,
TMEM161B-AS1	1	KICH,	-1.16334072223631,	1.22260425284707e-11,	8.25257870671771e-11,
TMEM254-AS1	1	KICH,	-2.4418224841068,	3.35294449156659e-25,	1.45360830548537e-23,
TMLHE-AS1	1	PRAD,	-1.61864376192921,	1.13616722851479e-23,	3.24294588938937e-22,
TTC21B-AS1	1	KIRC,	6.52069912964489,	2.26515484499604e-31,	2.11485017771126e-30,
UBAC2-AS1	1	KIRC,	-1.76639703666128,	6.06858976094939e-65,	1.89453786599639e-63,
UBL7-AS1	1	GBM,	1.43671311869934,	5.71882100401772e-07,	6.627611229542e-06,
UBOX5-AS1	1	KICH,	1.38810244611312,	4.55527141486791e-08,	1.97857223628393e-07,
USP3-AS1	1	UCEC,	-1.00135368664333,	3.2167429570666e-09,	2.2953758672211e-08,
WWTR1-AS1	1	THCA,	-1.09448349783122,	2.15159338017621e-24,	5.97067162998898e-23,
ZBED5-AS1	1	KIRC,	-1.48250133497377,	2.88845596817539e-54,	6.01159898376503e-53,
ZEB1-AS1	1	KICH,	-1.3273378961805,	2.42055643783487e-13,	1.90404400110002e-12,
ZNF674-AS1	1	KIRP,	-1.0630889096461,	5.71125242619489e-20,	1.26789803861526e-18,
