# Supplementary material for: Integrative analysis reveals clinical phenotypes and oncogenic potentials of long non-coding RNAs across 15 cancer types
Source: Oncotarget. 2016 Apr 27;7(23):35044–55. doi: 10.18632/oncotarget.9037 (PMC5085208; doi:10.18632/oncotarget.9037)
Supplement: Supplementary file 3 [file oncotarget-07-35044-s003.xlsx]

## Sheet: Sheet1
Prognostic lncRNAs across 15 cancer types
Gene Symbol	Number	Cancer Type	HR	P Value
LOC90768	9	KICH,KIRC,KIRP,LIHC,LUAD,LUSC,STAD,THCA,UCEC,	1.9311137840702,1.30952057095203,0.629201693048632,2.56099260939907e-08,1.44227063094167,1.46339110645189,21.494426374925,1.37091830951111,1.50479470380269,	0.0126725406086632,0.000741846289749826,0.024778611813695,0.0356033388384962,0.00119257116696236,0.00297460665476168,0.0378346395195748,0.0230089430819801,0.000346236007013001,
LINC00944	7	GBM,KICH,KIRC,KIRP,LUAD,LUSC,UCEC,	0.608266166095902,1.98325944706786,1.10751431091218,1.27705163725681,1.11812382744377,1.08054077839622,1.21703529166976,	0.00824389269797621,0.00692912355734387,3.67456207017725e-07,0.000443154153467185,0.0352059086810856,0.0433411147507337,0.044292122975335,
APCDD1L-AS1	6	BLCA,HNSC,KIRC,LUAD,LUSC,THCA,	0.411170925699815,1.1878190245477,1.10803096935459,1.13536757467304,1.4041244358591,88053.9128567488,	0.0194236476443932,0.0061265066992291,1.39281927102886e-07,0.0111812147433775,0.00622056487485545,0.0110369465953154,
DPH6-AS1	6	KIRC,KIRP,LIHC,LUAD,STAD,THCA,	0.562647837730924,0.209503197346741,0.254745229385233,0.0679409761038829,3.9594928506169e-07,4.63118374249704,	0.00509987074985307,0.0281806039201185,0.0398431487187643,0.0161218877114414,0.0348119742497177,0.0223354872464278,
HCG26	6	BRCA,COADREAD,GBM,KIRC,THCA,UCEC,	0.559554575744898,0.555698337046501,4.4730934260258,1.20029934661164,0.147675009608671,0.5091283581941,	0.0305011287773163,0.0168784813814172,0.00129956493102557,0.0246269939726749,0.0479164001592968,0.0451759711678016,
HEIH	6	BRCA,GBM,KICH,KIRC,KIRP,LUAD,	0.962112510868898,1.09003146335709,0.908339432516747,0.97900260465089,0.873188681087437,0.95819510374001,	0.0400844955709369,2.44311182395762e-09,0.000601984707763292,0.0324267900234415,0.000547443826532157,0.000505428808746822,
HOTAIRM1	6	GBM,HNSC,KICH,KIRC,LUAD,STAD,	0.962123885968558,1.06103723313504,1.14462660720689,1.06813145391702,1.03031428942252,0.782630157613966,	0.00194874347402518,0.0124583112688519,0.0144321819349364,3.08961278783215e-09,0.013241921199931,0.0221568797232758,
LINC00051	6	BLCA,GBM,KIRP,PRAD,STAD,UCEC,	6.53167293810578,333618052.671326,58781.6113495099,9.59398698360484e+23,0.000110777755929582,2.14713683629188,	0.0283703339534053,0.00315515319316595,0.0022667771142092,0.0334360580369705,0.00266911232055012,0.01228457346656,
LINC00460	6	GBM,HNSC,KIRC,LIHC,LUAD,UCEC,	0.87020163235747,1.09645975192006,1.0605759313931,6.72735932774032,1.02932407414217,2.47256730150339,	0.0438268738397321,0.00117286207105838,6.59189681051497e-06,0.00872023775814479,5.43173575007216e-06,0.0211268680643429,
LINC00704	6	BRCA,KICH,KIRC,KIRP,LUAD,UCEC,	2.01160316420885,166255143.490488,1.12951082154075,6.69958072330546,1.15112093004465,64.6999068921455,	1.80913914672454e-05,0.0210244061342303,9.25689390385287e-06,5.87788318685556e-05,0.00610397020673603,0.00139183001068954,
LINC00705	6	COADREAD,GBM,KICH,KIRC,KIRP,UCEC,	30.4158974309761,21071367.451154,42150829794334160,5.95868366712835,42368502.1142553,19007.9595689214,	0.037227951951003,0.0196177945660899,0.0255796385057709,0.000568429874978404,0.00416762013438965,0.0354726516337835,
LINC00926	6	BRCA,COADREAD,GBM,HNSC,KIRC,LIHC,	0.576196429683985,1.19252879965343,0.718138804909545,0.353443947190273,1.07032568384957,0.123808046165015,	0.00960061645795096,0.0294762484009122,0.0281467998239404,0.00596990471781056,0.00052978623737554,0.00192244009618137,
LINC01106	6	HNSC,KICH,LUAD,LUSC,STAD,THCA,	1.7651158050938,0.313653009118796,0.909193868688638,0.514029303920916,0.355789690488729,0.63768275458734,	4.12205097369833e-05,0.0164205227085379,0.0438532468266529,3.99266959596467e-05,0.0219147314068063,0.0482247271191,
LINC01192	6	COADREAD,GBM,HNSC,KICH,KIRC,LIHC,	3.0849434110575e+19,1532283913364584,8273.33079597824,2.1869747433294e+29,1145.45492473402,0.0069873571657892,	4.03182745349895e-05,0.0099627544254467,0.00208742724376765,0.0154009586684219,0.000366897560871382,0.00429417299102586,
LOC100129617	6	COADREAD,GBM,HNSC,KIRC,KIRP,LUAD,	4.34668604201591,31.7247882697119,3.00777366098566,1.30286336707139,21.1506434180682,1.08995416576723,	6.86746043925268e-05,0.00208788523862513,0.0102305984130897,0.0452512738126931,0.00434699650834292,0.00636007137905958,
LOC100506083	6	BLCA,HNSC,KIRP,LUAD,LUSC,UCEC,	1.5577511451761,2.39344461568932,0.370121542487336,0.491422502682152,0.698579848265724,1.42611874179836,	0.0421734933383268,0.00260533784512362,0.00960695739040329,9.2845008549669e-05,0.0212928959078821,0.00183569902080749,
MNX1-AS1	6	BLCA,HNSC,KIRC,KIRP,LIHC,LUSC,	1.10367035916739,1.30571520136725,2.34495365176122,2.54225986068618,0.824909186382769,0.858864885473277,	0.00805852540978924,0.000328813112840387,4.03101016210883e-06,4.70851667655481e-08,0.0431814078173366,0.0230310503082345,
SNHG4	6	KICH,KIRC,KIRP,LIHC,LUSC,THCA,	136.408282987453,1.60803004548438,1.34730482296513,1.70050699934064,0.881205621052498,14.5766282501807,	0.000272909169787838,1.91414272532331e-05,0.00171581315386116,0.0218608724130239,0.0142934185427787,7.67613893001284e-05,
STXBP5-AS1	6	COADREAD,KIRC,KIRP,LUAD,LUSC,STAD,	1.44933617255896,2.45306599249735,1.72993501477907,2.74081901570668,1.61947849684046,0.0252949199772524,	0.0407408602933049,0.00373493355943721,0.0463064735546467,0.00868283439957485,0.0165767072702133,0.00424357559853439,
WWTR1-AS1	6	BRCA,COADREAD,GBM,HNSC,KIRP,LUSC,	0.119709190391727,52.001895397762,0.105432373084152,6.98729462602761,0.102832111124051,0.367655807897336,	0.0372657185306156,0.0178112064320392,5.18825734995287e-05,0.0174223673276178,0.00340226942065192,0.0321150062583468,
CRNDE	5	KICH,KIRC,LIHC,LUAD,THCA,	1.38715726094176,1.02930488895202,0.901254846750674,0.970301011194335,1.19126928934134,	0.00119230002648196,0.00400613914481973,0.0485435541439232,0.00800631274541252,0.00210159527329767,
DKFZp566F0947	5	BRCA,COADREAD,GBM,KIRC,LUAD,	0.111425259120646,3.02327855840645,1.75558691503392,2.22618502274838,2.9849499416616,	0.00149991223070878,0.00454168732175775,0.00330573077542795,0.012455791735929,0.0204741895745894,
DLG1-AS1	5	HNSC,KICH,KIRP,LUAD,LUSC,	1.7700608445442,130.541252083007,0.165922982428391,0.129583230960604,0.504464733147273,	0.006177793449335,0.000371231638584102,0.0488773387960103,0.0156365777147431,0.0109157668985486,
FGF14-AS2	5	COADREAD,GBM,KIRC,KIRP,LUAD,	2.15706588577202,1.07340237958295,0.835094642807186,0.732680927116915,0.700772978476956,	0.00808554374737813,0.0403065184477923,0.00110792806656468,7.99656400856108e-05,0.00371465221112965,
FOXD2-AS1	5	HNSC,KICH,KIRC,KIRP,THCA,	1.2278999883712,1.49313819856694,1.39758244603521,1.24393708831917,3.64078975536455,	0.0275381718710028,0.00331022210763876,1.59382507192163e-11,0.000104872395538469,0.00380538178836021,
HAGLR	5	BRCA,KICH,KIRC,LUSC,UCEC,	1.07029358178066,0.799931887819795,0.939279511667324,1.04786875608846,1.08227748470952,	0.0300609521844379,0.0158228574423489,0.00189572941646377,0.0403830209505768,0.00265836094237804,
HCG25	5	GBM,KICH,KIRC,THCA,UCEC,	0.0101570282278032,253211469735841,3.15930028597778,39933.4855570664,361.968005062347,	0.00302485048716283,0.00885391684565751,0.028321097036897,0.0442277160245855,0.0343790382212389,
IL21R-AS1	5	GBM,KICH,KIRC,KIRP,THCA,	4.52260954189388,1.82346910739698e+21,21.5025491993702,9192710.26445602,1.45238913935202,	0.0036917761975519,0.0490823758319006,0.000158445856824452,3.41318292406134e-05,0.0317191781018737,
INHBA-AS1	5	COADREAD,GBM,KIRP,LUAD,UCEC,	5614.94870574053,9.18850196269334,235.918695380481,207.109850321643,131.04515908258,	0.000637864544164701,0.048843535011993,0.000386393790491546,0.00303441705271579,0.00551447598682975,
KCNQ1OT1	5	BLCA,COADREAD,GBM,KICH,LUAD,	39.0255083537908,6.09262992090515,1797.15952137195,176544.213174137,0.0394008032175488,	0.0121831606591883,0.0294039778730985,0.00465680785656064,0.0287217325449473,0.0245464448605609,
LEMD1-AS1	5	GBM,KIRC,KIRP,LUAD,UCEC,	0.0105840762811622,38.1155225811874,91.7811854283303,3.69706010074881,1.25756232640522,	0.0286594762174809,0.00547184520850463,0.00467616382497715,0.0245410591390886,0.000835468918831461,
LINC00260	5	BLCA,COADREAD,KICH,LIHC,PRAD,	15.0145959823151,18.6657077603836,39494.7933193815,0.0281278701395584,106654.766340746,	0.0235376121254234,0.0202487571581408,0.0210391127737057,0.0260775191894518,0.00939396888505939,
LINC00261	5	GBM,KIRP,LUAD,PRAD,STAD,	0.0017569955489421,38367087.8657721,0.917888815116537,1.21010437395602,0.986937511199607,	4.23510559954821e-10,0.00382098272552589,0.00197530850243344,0.00335605185488919,0.0265506389204488,
LINC00308	5	COADREAD,HNSC,KICH,KIRP,STAD,	748.820995702881,121.791607663488,8937066125.07661,24.7523934671726,31.0742005736997,	0.0011532443008121,0.0275006870538113,0.00710521196597658,0.00373704814568498,0.0385830670057705,
LINC00311	5	COADREAD,HNSC,KICH,KIRP,STAD,	41.7605669825686,55.6752117887957,194065347893.811,4442.75186721292,9.65054341859344e-05,	0.0195551318894562,0.000847822036649237,0.0266688443011825,0.0020579801035141,0.0150089289831986,
LINC00313	5	BRCA,COADREAD,KICH,KIRC,KIRP,	0.257375845594891,12.220209394402,8.25048254487345,1.08611623250685,4.4310956418681,	0.00933616582346608,0.000979873767886219,0.0281403094080385,0.000498380746885241,0.00112311560177369,
LINC00426	5	HNSC,KICH,KIRC,KIRP,LIHC,	0.293573197179251,373.435745345167,1.34311086997124,1.60853474522758,0.114244742735215,	0.000419291086049434,0.000385889726777666,0.000493250323840289,0.00758665076329379,0.0385031656765894,
LINC00511	5	BLCA,HNSC,KICH,KIRC,STAD,	2.67029876467808,1.61019625404802,72865298.0709631,1.90786546892303,0.0349851905617025,	0.00622886798236677,0.016393494960839,0.00697081359721552,0.033988524566344,0.00375635443771449,
LINC00616	5	BRCA,KIRP,LIHC,LUAD,UCEC,	129357549.663495,282.652185872907,1.01722724793633e-05,9.43247970983166,5.170724759821,	0.00367405774817531,0.0308460139256254,0.0144970168391193,0.0359302069265724,0.00483125851534927,
LINC00626	5	BLCA,COADREAD,KIRC,LUAD,STAD,	1.79917366745879,775.592354725541,1.01315322239405,1.41092357503241,2.52056482323066e-06,	0.0312960055081045,0.0068303472236303,0.00312586041520735,0.0129735533585686,0.00806581912331283,
LINC00652	5	BRCA,KICH,KIRC,STAD,THCA,	9.86171113771996,143688.496284961,80.2897468403212,24499.3651509567,9.72249108864134,	0.0144575422743298,0.0261548058403447,0.007810403936792,0.00334203088513885,0.0400629246953603,
LINC00665	5	KICH,KIRC,KIRP,THCA,UCEC,	0.764008620866638,0.932836190999773,0.852697922103816,1.12208673677018,1.04850615617013,	0.0329271412951067,0.0447455694007005,0.0361903391540486,0.0337642663725384,0.00453335957432377,
LINC00987	5	BLCA,BRCA,LIHC,THCA,UCEC,	0.964249291800045,0.986151717461211,1.02711828094945,0.928766969447336,1.02313157393704,	0.0131469526805769,0.0346520677416042,0.0209205689666351,0.00530194920805693,0.000342630867461446,
LINC00989	5	HNSC,KICH,KIRP,LIHC,UCEC,	7.99106522360746e-05,1.77320814730681e-08,988.528428147679,4.57299043007168e-05,213.076075285666,	0.00477766956358783,0.0328347324330589,0.00406451496348048,0.0382054754764886,0.0346309752375055,
LINC01060	5	HNSC,KICH,KIRC,LIHC,UCEC,	1.41665910869456,74150.9428823235,0.902607937728677,1.64208504027698,2.03143351039536,	0.018942743643462,0.000430763634318376,0.000515101962157871,0.00190696426519321,0.00598845469100207,
LINC01093	5	GBM,KICH,KIRC,KIRP,THCA,	204.463288856927,699414994.863022,3.07963737607885,346374.52991585,625457.73768549,	0.0108176614667143,0.0259469370104396,0.0120532385414945,0.00111301691891108,0.000157615789047494,
LINC01123	5	BLCA,HNSC,KICH,LUSC,STAD,	0.829987889333096,2.26867203398533,0.148535013425103,0.50190383392089,0.621138699851855,	0.0286534011295151,4.6640478146287e-08,0.0183397200985498,0.000140559136271201,0.0487566341960211,
LINC01278	5	HNSC,KIRC,LIHC,LUAD,UCEC,	1.08677804875527,1.05066097967475,0.844246689902876,0.916680055021942,0.932403781313748,	0.0178744294439169,0.0482340362096352,0.00459955879332252,6.22586464363861e-05,0.0233784248288407,
LINC01305	5	HNSC,KICH,KIRP,LUAD,THCA,	0.543838933032973,2.600774532244e+20,335.258986523694,1.67434528488429,12.2944353116859,	0.0272022250027404,0.0113157218993591,0.00246484602401476,0.0465358509715585,0.0388048716670273,
LINC01366	5	GBM,KICH,KIRC,KIRP,LUSC,	10.2864355333671,1.72040103137134,5.04419179653561,6.93342435660912,4.11324655077359,	0.0170393350297479,0.00905016703361927,0.00392647661427581,0.0142054987674035,0.0318882734018039,
LOC100130264	5	BRCA,COADREAD,KICH,LIHC,STAD,	0.000616112681278396,2792753.53706549,729918.827610048,1171453647055.7,1.22540936435969e-05,	0.01530074835918,0.0188377539456185,0.00766871850875972,0.0478638511910625,0.000260959597589094,
LOC100272217	5	GBM,HNSC,KIRC,LUSC,STAD,	1.44469477921641,1.63951603631874,1.29150927365745,0.70154454865352,0.112466436082274,	0.0258234456301989,0.00120083359888656,0.00737277993071672,0.0466868640155803,0.0200951544664213,
LOC100505817	5	BRCA,HNSC,KIRC,KIRP,LUAD,	1.83552194950586,1.02015023216604,4.90474864416298,2.34566304743517,1.08271545058976,	0.000110838263103763,0.0108721704808652,0.00296629477695054,0.000366684156855923,4.35457436810394e-05,
LOC100506895	5	HNSC,KIRC,KIRP,LUAD,STAD,	0.605178023655513,17.2525729665706,1309.67196385142,158.847405215454,12247.4675324117,	0.0129643299705561,0.000221990411385042,0.00655538065299299,0.0120648589244019,0.0208965820529425,
LOC100507564	5	BLCA,COADREAD,GBM,KICH,LUAD,	1.89482059893734,0.133319160805231,1.39162984235461,3.04986945421907,0.488742791725426,	0.0277070975906245,0.00235112123659442,0.030205249154576,0.0191343536052629,0.000221779697956004,
LOC100507600	5	HNSC,KIRC,KIRP,THCA,UCEC,	1.7187662263467e-05,155.367076472146,1.11828897725168e+30,9956.25551118289,1.33768088697419,	0.000240204324386095,0.00182364743411867,4.19574131382827e-06,0.0331668651277736,0.0337657921055881,
LOC100652768	5	BRCA,COADREAD,GBM,KIRC,LIHC,	0.818460709120893,1.31270587423995,1.32940585740604,1.12862815988492,0.586897638098665,	0.0220692831906818,0.0309086169554411,0.0151743713784834,0.000808724682506479,0.0307445631835197,
LOC400940	5	BRCA,KICH,KIRC,THCA,UCEC,	4.46492489999835,1.10166073675026e+74,395.724069523396,443.545937206353,8.18604901878455,	0.0098013436413068,0.0273154857276354,0.0336016982348013,0.0430322221899897,0.00521020769604952,
LOC401463	5	COADREAD,HNSC,KICH,KIRC,THCA,	2155.65731385317,0.000308586163002945,1135740350427.3,34.8263882690835,8.67303959527288,	0.00377090827066762,0.0358952725548585,0.0375029586146489,0.00947255319622153,0.0287482085916959,
LOC440028	5	BLCA,HNSC,KIRC,LUSC,STAD,	4.20266381655374,1.87341860626176,1.11338974519366,0.64902056700222,0.0552312145545193,	0.00414376399019101,0.0142626627078241,0.0357145576645926,0.0231616794093299,0.0131385889763337,
LOC646626	5	KICH,KIRP,LUAD,STAD,UCEC,	42.5145270054233,2.16303269970135,2.50974434804779,6.75008802667294,0.187908037415348,	0.0133238710221493,0.0107528737276664,0.0136700437399505,0.0263797428784714,0.0376063223955209,
LOC729987	5	BRCA,GBM,KICH,KIRP,UCEC,	7776005.95324955,7.23108398554092,3.95385940014424e+24,1879077.24905153,50.8521008161717,	9.36578043204683e-05,0.0217824189752106,0.0111852933099869,0.0309209246116765,1.17084184387828e-05,
MEG3	5	BRCA,COADREAD,KIRC,LUAD,THCA,	0.932882829531222,1.11336720168972,1.02815385828386,0.978880440091314,1.02921959337774,	0.036837314577403,0.0160802286736438,2.40983002683937e-05,0.0056861250452076,0.0200819753010052,
MFI2-AS1	5	GBM,KICH,KIRC,LUAD,LUSC,	1.05920809422768,1.16874192439897,1.09249031368428,1.09021472969499,0.948610501637698,	0.000112202171352438,0.0250200410159884,8.80384654067257e-12,0.0132304442312662,0.00420048987042121,
MGC12916	5	KICH,KIRC,LUAD,LUSC,THCA,	27.2521673882148,2.56048507959744,1.50700763684325,0.766206117169917,375.285131541177,	0.0117005412370227,4.61744511104367e-06,0.0195334838146427,0.0329232659109515,0.0138617998362844,
MIR143HG	5	GBM,KIRC,KIRP,LUAD,PRAD,	1.89766011264823,1.04378105860894,3.93679152897694,1.50091105320453,1.41668668510733,	0.00164992866525304,0.0352341052209664,0.00482827810774877,0.0194976052214684,0.00922416822664107,
MIR155HG	5	GBM,HNSC,KICH,KIRC,UCEC,	1.15829825366998,0.709853541717848,3.14509625586047,1.04902779963108,0.732078426001858,	0.0431539342049935,0.0155238642932889,0.0210170698140587,1.6998085724973e-05,0.0373959418810529,
MIR181A1HG	5	BRCA,HNSC,KIRC,KIRP,LUAD,	1.64779631459041,44.1933272883313,93.0045893672992,278799.55045571,1.74252411774353,	0.0209824935918277,0.0331620400132893,3.56152286806743e-06,0.00558536054064396,0.0478603192849141,
MLK7-AS1	5	GBM,KIRC,KIRP,LUAD,STAD,	0.0798888285674765,1.40438412956619,19.0930593918868,1.43245179119085,0.880816841253906,	0.0489702933443695,0.0101372519808205,0.00199795565653305,0.00177319360159511,0.0212096440552758,
N4BP2L2-IT2	5	BRCA,COADREAD,HNSC,KIRC,LUSC,	0.384672377625411,1.88608326481466,0.240462431376926,1.47627279930588,0.383362669957301,	0.0412725459801578,0.0138299793577839,0.0337982503968535,1.94015552852367e-05,0.0451126159879945,
OLMALINC	5	BLCA,KICH,LUAD,LUSC,THCA,	1.10698123437526,1.03480686523528,0.953657750569186,0.945234354687355,0.711462711457676,	0.000504931432802724,0.047264819981887,0.00227621522642341,0.0143281040725316,0.00954161451272528,
PDCD4-AS1	5	BLCA,BRCA,KIRC,LUAD,LUSC,	1.63105547047184,0.722258646375299,1.18459997044796,0.598245617571332,0.526548231894017,	0.00382984238058204,0.00933841628364473,0.000276521403060115,0.00463747523241864,0.000449347886705365,
RGMB-AS1	5	GBM,KIRC,KIRP,LIHC,LUAD,	2.15350499579878,3.24874834765666,7.05642972014319,0.124956101716203,0.738671669161028,	0.0118091347646658,3.81059166443265e-08,0.00319622263891672,0.00438446613135302,0.0389551446697174,
RNF144A-AS1	5	BLCA,KICH,KIRC,LUAD,STAD,	1.59507419973186,5.44969409374196,1.21937686840014,1.3578635898422,2.79248242140583,	0.0376560095986591,0.00027784469837866,0.00665150933592129,0.00128732446331836,0.0433321794198119,
SAMD12-AS1	5	COADREAD,HNSC,KICH,LIHC,STAD,	1.71298545778783,1.14058268327947,2.56591480851559,4.18103403837747,0.0687890711620091,	0.03764704164178,0.0243698554430772,0.0137230588104396,0.0199196026365996,0.00591811182403701,
SENCR	5	BLCA,BRCA,KIRC,STAD,UCEC,	0.790362692149355,0.40839681202172,1.37096690962394,2.77777630294463,0.39467375489327,	0.0395445497669097,0.0121378985974779,8.84654020196773e-05,0.0122499016145678,0.0357609541793455,
SH3BP5-AS1	5	BRCA,HNSC,KIRC,LUSC,UCEC,	0.693265221584466,0.356707188435461,1.17294457383955,0.653310835679502,0.774951793961933,	0.00553307550730497,0.00179994680147966,0.000136878973697852,0.00810889925562441,0.0275617510696774,
SLC2A1-AS1	5	GBM,HNSC,KICH,KIRP,STAD,	1.35018570483204,1.1561371662266,1.65166871233597,1.33628774114386,0.0483269130850933,	0.0327185236610642,0.0426427051718095,0.00217000386206478,0.00278424000425581,0.000780488226283071,
SNAP25-AS1	5	BLCA,COADREAD,GBM,LUSC,UCEC,	4.49574925735402,132101.310285616,1.5276726495153,1.5491609614583,537.128651153402,	0.0345436601425017,0.0345893006169661,0.0142866311839779,0.0486482774508008,0.00317884458918305,
SNHG11	5	GBM,KICH,KIRC,KIRP,LUSC,	1.06814858183906,0.808894286673876,1.05587246967498,0.859332600954662,0.952025226997795,	3.84432324282979e-05,0.0450748371802406,0.00170544652396187,0.0267059771434452,0.0259740916904463,
SPATA41	5	BLCA,BRCA,KIRC,LUSC,STAD,	4.78944391504013,0.473410236612777,48.1495624726331,0.472430889249282,5759.56295108587,	0.0481290378128267,0.0189792847436668,3.59370047053886e-08,0.000357541180212917,0.00128095432372721,
ST8SIA6-AS1	5	BLCA,KICH,KIRP,LIHC,THCA,	0.920360025252999,1.33639262257246,1.15115240065838,1.03931590382758,1.17786044526081,	0.00921036245714757,0.0129799031588453,0.0355319483329279,0.00768824902907528,0.018442232158464,
STARD4-AS1	5	GBM,HNSC,KICH,LUAD,THCA,	0.656890336950392,0.283039507528179,5.51202819262993,1.14932056283265,9.34820626983951,	0.00109969603480442,0.00110029494122077,0.0387821838453403,0.0475973144749713,0.0288101334828595,
ZRANB2-AS2	5	GBM,KIRC,LIHC,LUAD,STAD,	3.2670476739007,0.198106654559124,0.0214640730662863,0.400455920277741,0.00115130416494455,	0.0195451961445006,0.000138075988311726,0.0465396045594453,0.025263913731131,0.000932070762079906,
A1BG-AS1	4	BLCA,COADREAD,GBM,THCA,	2.8910071538261,9.38537727390492,1.91277486409935,7.2067951953381,	0.0453348869491605,0.0189088625368187,0.0219719823387575,0.00635012273299052,
AFAP1-AS1	4	KIRC,KIRP,THCA,UCEC,	1.06058068830312,1.12886746151923,212174437.524781,1.07580097510106,	0.0132253722166757,0.00530135105456409,0.0135898672801394,0.0368544149290913,
ARHGEF26-AS1	4	HNSC,KICH,LIHC,LUAD,	1.46978654645157,22.7496479007645,5.9352042150107,0.845996934413593,	0.00588139733194604,0.0044678312031704,0.0121290563311589,0.00773255575304144,
ASAP1-IT2	4	BRCA,COADREAD,KICH,STAD,	0.0724345324310042,192.801687697692,96318444.1858898,0.0289593032998198,	0.033298848276096,0.000324927418400289,0.00999415732676978,0.0107792056550728,
BACE1-AS	4	BLCA,KIRP,LUSC,UCEC,	1.43038354851904,0.523035553894559,0.763376552970744,1.50943363497624,	0.0171338971340038,0.0497197735356905,0.0482089487140376,0.0448141771601102,
BDNF-AS	4	KIRP,LIHC,LUAD,STAD,	0.433808853144657,0.483621727548617,0.416023291279235,0.0323806630215268,	0.0274687714766402,0.0171514317892235,0.000199897414868255,0.0176012816112419,
BIN3-IT1	4	GBM,HNSC,STAD,UCEC,	17308.2808899222,0.000183790112545798,0.00202186808110627,16.5410932645716,	0.0459112411705407,0.0216380744815547,0.00959741707575545,0.0262443641388221,
BZRAP1-AS1	4	HNSC,KICH,KIRC,LIHC,	0.463575433300225,7.33970879761218,1.35878178397384,0.166131860865011,	0.000829035825007707,0.0182092369661597,0.00259714878426964,0.00873557577429374,
CASC8	4	GBM,HNSC,KIRC,KIRP,	6.07153147927597e-08,5.64239081034678,16.0458772535539,13846.6998103994,	0.0267749443726891,0.0285694494180487,0.044494251175952,0.000141883000000731,
DDC-AS1	4	BLCA,COADREAD,STAD,UCEC,	1.19949411072374e+44,1311.87018939197,1.44251299010904e-11,35664.4034473724,	0.00565408742607665,0.0455281548721292,0.0298134191948604,0.000241399755569249,
DLEU2	4	COADREAD,KICH,KIRC,LUSC,	1.53822970123521,48.3787963839439,1.699170324799,0.615536809059054,	0.0370421989797706,0.00724989007693766,0.000129157050144713,0.037825805476398,
DLGAP1-AS3	4	COADREAD,KIRC,KIRP,STAD,	45.6599579907868,1.55155604649707,1.0871245714374,7.41552553938104e-09,	0.00586204499925902,0.021553624119707,0.00209256503480915,0.0125129595931061,
DNM3OS	4	COADREAD,KIRP,LUAD,THCA,	2.56197546989792,38.6114334475567,1.39322547508941,6.94733534512232,	0.0259640187201542,0.00793397400342488,0.0017338200931043,0.0288228588490139,
EGOT	4	KIRC,KIRP,LIHC,UCEC,	0.929627596206795,0.795380374436352,0.365586081774637,2.24762379005269,	0.00100587537340047,0.0380554645087876,0.0106476323139312,0.0288636490735356,
EIF1B-AS1	4	BLCA,BRCA,COADREAD,UCEC,	6.44144668285583,0.252786388683482,9.20067735215258,4.57021310422425,	0.0163881252533452,0.0420610406104748,0.00849329512981267,0.0334469221613038,
EIF3J-AS1	4	GBM,KIRC,LUAD,THCA,	1.09071344788077,0.923044857294544,0.839768521236189,0.78747079790712,	0.0303720775301087,0.0220829597952006,0.0145379826746985,0.0249330739483873,
EMX2OS	4	COADREAD,KICH,KIRC,KIRP,	3.58463005790278,0.809317095572682,0.944253121815673,0.952992787720289,	0.00791779566791051,0.00412922983163899,3.98164057613393e-07,0.0272269748086681,
FAM138D	4	KICH,KIRP,LUAD,UCEC,	11322548.7030298,125557671.759452,1.08119973666621e-23,7099.46235503663,	0.0416460611782654,0.00416741075509752,0.0468719144097203,0.00448552590628015,
FAM83A-AS1	4	BRCA,LUAD,LUSC,THCA,	1.15821017589907,1.04080660440822,1.04658896049342,3.36230622635059,	0.0241043704343066,0.000303416937203149,0.0108518845742543,0.00237074381683711,
FLJ42351	4	BRCA,GBM,KIRC,LUSC,	0.578244657651876,1.33238845358541,1.38688742771121,0.555904266317697,	0.0120836513437849,0.0094023647809538,4.18322709805352e-10,0.00274485728304596,
GABPB1-AS1	4	BLCA,KIRC,LIHC,LUSC,	1.87183694651985,1.1924778728001,0.691753394380917,0.709927510525578,	0.0236524295692143,0.0406472961085288,0.0110549698298681,0.0194312209687677,
GNAS-AS1	4	HNSC,KICH,KIRC,STAD,	2.74926301201763,24.3965135085798,5.81642700724026,4.06511147882085,	0.000462353118657721,0.0160875648489228,2.8561173648356e-08,0.0123922761120667,
HNRNPU-AS1	4	BRCA,GBM,KIRC,LUSC,	0.96136332610975,0.932331262344102,1.07586784379197,0.908479996091639,	0.0473589239791871,1.55172671378878e-08,1.06332993188296e-07,0.00715009611271411,
HOTAIR	4	COADREAD,GBM,HNSC,KIRC,	1.17819613154697,0.820709150691328,1.46160272435987,1.33752369639886,	0.00458268186666599,1.4159356458876e-05,0.0147761793249924,1.86248117373111e-07,
HOXD-AS2	4	BRCA,COADREAD,LUSC,UCEC,	0.822274352802468,1.37311917843528,1.16325090451326,1.12523387573513,	0.0384884920617913,0.00163862659188563,0.0110488739952995,0.0205732386156129,
IL10RB-AS1	4	COADREAD,GBM,KIRC,LUAD,	1.26518956732708,1.20224023435297,1.14808064769791,0.917392642949722,	0.0337239970387442,4.34510878228878e-05,1.07855601227946e-07,0.0098544179419866,
ITGB2-AS1	4	BRCA,GBM,HNSC,KIRC,	0.729025366362569,1.24992139836591,0.632875689202509,1.05720799316845,	0.0108100595426391,0.010860274207797,0.00426003508379658,0.00165056126449414,
JPX	4	HNSC,KICH,KIRC,UCEC,	1.18197843050449,2.15233677252076,1.23180023266857,1.28398615415188,	0.0258503174954829,0.0231503482773249,0.00841487803845919,0.00739971134949224,
KCNIP2-AS1	4	BRCA,GBM,KIRC,LUSC,	0.142828567489878,2.26861429536162,1.70379042034317,0.305914757465514,	0.0407464960003153,0.0472694995748727,0.00856609533292774,0.0320248147969382,
LHFPL3-AS2	4	COADREAD,GBM,STAD,UCEC,	1.08038341118185,5.6637839669182,0.671151950916494,1.05689110497961,	0.0265124737891903,0.0327617503844611,0.0132488750431164,0.000681764404637741,
LINC00152	4	BLCA,KICH,KIRC,KIRP,	0.984040660260927,1.11955339488882,1.01406145873912,1.03184590140732,	0.0372951092083345,0.010988623021736,4.88522708508299e-06,0.0395489298529057,
LINC00161	4	BLCA,COADREAD,KIRC,LUSC,	80.9357583001611,49.202227209066,2.1208965932052,0.161490360016544,	0.0375521876401925,0.0269003352170332,0.0469117510968696,0.000839603243655396,
LINC00162	4	COADREAD,KICH,KIRC,LUSC,	1.25825788707913,37.7537636523878,1.18403099477548,1.04282682265778,	0.0270103837497405,0.022037228211041,0.000206487711950976,0.0107793304774901,
LINC00184	4	GBM,KIRC,KIRP,STAD,	341.519351549831,4.70728136215182,72.9656538138561,1.18064843317809e-07,	0.0145563459892419,0.0229547218516656,0.00672132802456249,0.00704447919180973,
LINC00293	4	BRCA,LIHC,LUAD,STAD,	1.28885395213794e-66,2.88404827745519e-67,8.23325281088317e-39,1.69497225357404e-33,	0.0457485930002361,0.0229488882309413,0.00404517273207772,0.0408767786213846,
LINC00309	4	HNSC,KICH,LIHC,STAD,	3.04343209953052e-23,1.27639304886204e+46,3.24003702737869e+27,2.35361128248681e-20,	0.014839813346982,0.0306012711035092,0.0137754555448751,0.0126702380910365,
LINC00574	4	COADREAD,GBM,HNSC,UCEC,	15.5599035390391,0.0286748608021969,0.00201841488416315,162.023600171475,	0.00868919443887006,0.000331929342700987,0.0146133072877542,0.00184341251582631,
LINC00575	4	KIRP,LUAD,STAD,UCEC,	53.4926315014585,1953744.08292276,5.52098078757335e-18,767.851907621882,	0.0179272461727559,0.0142875171788133,0.00118311219591249,0.00244881650909889,
LINC00589	4	BLCA,BRCA,GBM,LUSC,	85.1469787711057,1.23020150557974,34106.0837595626,0.36813670457032,	0.00114193554583086,0.006426914872531,0.0121168957065783,0.0111768170119974,
LINC00605	4	BLCA,KICH,KIRC,LIHC,	1.22263396467787,0.010099404047563,0.6064287467203,0.404784770294973,	0.0491162788000016,0.0284075311167542,0.000104169839957757,0.0461605905451209,
LINC00640	4	KICH,KIRP,LUSC,UCEC,	107031.581245474,101.68356099692,0.826896458837657,2.48219928899494,	0.00318265840783472,0.000402905891005112,0.000750287637398483,0.0435529315366275,
LINC00641	4	BLCA,HNSC,LUSC,PRAD,	1.32362953321698,0.522268452272174,0.626438280723569,3.51608022430831,	0.0195629695682633,0.00839270893951349,0.00576007538866075,0.017376203061107,
LINC00656	4	KICH,KIRC,KIRP,THCA,	218491872134.289,32.6792259169549,13877184.348705,589794.556443515,	0.0423370285890926,0.0142175962004123,0.0308489683872634,2.8720026616802e-05,
LINC00663	4	KICH,KIRP,LIHC,LUAD,	0.391781290409809,0.634726207373665,0.602325756959467,0.65670731846148,	0.0342611073323607,0.00529079797799681,0.0162309855287389,0.00141760028776639,
LINC00839	4	COADREAD,KIRC,KIRP,LUAD,	2.23973383025818,1.04012680991253,1.34789704166321,1.17008761804856,	0.000935997062206928,0.00321945314256122,0.00546888440336268,0.00508858144552249,
LINC00840	4	KIRP,LIHC,LUAD,PRAD,	8.57711369272248,0.00085788639723785,2.11532958261235,105527186.668423,	0.0377886311323261,0.00318824752183944,0.0362518743441007,0.0103690269353688,
LINC00847	4	GBM,HNSC,KICH,LUAD,	1.11159901426475,1.05903682767508,0.747761390921847,0.908313539118094,	0.000877802548333584,0.0367406856475132,0.00274854686124204,7.69355248344539e-05,
LINC00861	4	GBM,HNSC,KIRC,KIRP,	15.8367152045867,0.0884935916702914,1.29489136565121,2.87702790522642,	0.0360225392056051,0.00129244188194588,0.000178529653487858,0.00794604756198469,
LINC00922	4	COADREAD,GBM,KIRP,LUAD,	17.8806763206524,5.42375244036749,1.79813798908886,0.608236890925289,	0.0235982962831947,0.0228509042635455,0.0212386127362981,0.00626425141615627,
LINC00927	4	GBM,KIRC,THCA,UCEC,	648867.884499762,14681.4442928192,2266631312357372928,1005567.84038711,	0.0255537811821548,0.000507182399653416,0.036618392423573,0.00970962665710484,
LINC00928	4	KIRC,KIRP,LUSC,UCEC,	1.73084810796534,256.981105047384,0.0130003077173609,137.687123796725,	0.0177468975312257,0.0232704006850529,0.0014215184042754,0.000504105471284877,
LINC00930	4	GBM,KICH,KIRC,UCEC,	0.000667224363012155,4.03383708644145,1.46513014387552,0.915400763487441,	1.63548424469973e-06,0.0238505191704899,0.0414264774547012,0.0356481928504951,
LINC00939	4	HNSC,KICH,LUSC,STAD,	0.0891025869723483,60025784746.0038,0.23182516592137,0.00131842472534847,	0.0402327230692835,0.0373229349413585,0.00305282469387502,0.0199438061029525,
LINC00997	4	COADREAD,KIRC,LIHC,LUSC,	1.16758884527792,1.13321519865722,0.539367034512072,1.1598167202419,	0.0477720718235763,0.00114128300031446,0.0320580571721494,0.0372238796708636,
LINC01004	4	HNSC,KIRC,LIHC,LUSC,	0.365106986768446,1.17461051354286,0.254533171539302,0.578669254673186,	0.0148493420687454,0.0031212632419737,0.0319406832164808,0.00757065453144923,
LINC01013	4	COADREAD,KIRC,LIHC,LUSC,	13.260058864333,1.57512485559499,0.00287036068647998,2.66914742089142,	0.000263778896150924,0.0287496104751711,0.0277655535271922,0.00693784563364741,
LINC01121	4	GBM,HNSC,LUSC,STAD,	0.295911417951356,3.8124214163043,0.406108438099606,0.027513381111214,	0.0310319257899521,0.0188456887483015,0.0194245209692248,0.00686502723191273,
LINC01139	4	BLCA,COADREAD,LUSC,STAD,	1.16162038044299,2.41805230023959,1.05175600864935,0.552068916382506,	0.0219074234693097,0.000180840683964734,0.0102852370734826,0.00678394586782427,
LINC01142	4	GBM,KIRP,LUAD,PRAD,	0.00197579911313877,38.4857515419869,32012.5759030321,3.77732665860044e+53,	0.00781759896135847,0.0489494273136417,0.0117574736227176,0.00417903606700998,
LINC01160	4	GBM,KICH,KIRC,LIHC,	3.62270743931034,241.023810445738,2.06323774930702,0.00250558108937982,	0.0190130245135499,0.00741044129747237,0.00034431099925647,0.0106143224056797,
LINC01260	4	GBM,KICH,KIRC,KIRP,	1.86881921982621,38163.2430003095,1.91281407155777,3.98888063256748,	0.0471056125648868,0.0102566689299993,7.00697691512486e-05,0.0212995668692204,
LINC01277	4	KIRC,LUAD,LUSC,STAD,	3.10079024410389,10.0727354213511,0.0198974005225189,2.01217218926224e-08,	0.00170604170441258,0.0475757616603132,0.00314867240355998,0.0139139242231802,
LINC01304	4	COADREAD,KIRP,STAD,UCEC,	2.40779829596729e+29,50.6389781722235,5.59380956542472e-10,173.369058739946,	0.0265181452026731,0.0102666976209974,0.0180037216847757,0.00417810890915626,
LINC01446	4	COADREAD,KICH,LUAD,STAD,	2.70656299448037,91.3239684384386,1.49021367268925,6.00016509330223,	0.027465348274627,0.0232064556698343,0.00110436310298334,0.00724465155636944,
LINC01502	4	BRCA,COADREAD,KICH,KIRC,	1.37753692366836e-06,0.000593163945154896,1063956901238.45,1.57085928203398,	0.0181703043428459,0.0334523996469276,0.00943076725865488,0.0118597594789205,
LOC100128568	4	GBM,KICH,KIRC,LUSC,	0.142170224981289,93.7545720561993,1.59837190027751,0.320231041403529,	3.33836619459404e-08,0.0081171146792407,0.027169350754402,0.0131102241036274,
LOC100128593	4	KICH,KIRC,LIHC,UCEC,	3.57952682705338e-23,0.0130630235696216,1.39282097389848e-06,2.31712028084557,	0.0230543464024423,0.0147183568331916,0.0128364402067638,0.0125119869912036,
LOC100289495	4	BLCA,GBM,LIHC,LUSC,	3.793866328637,1.77991533260722,0.123071944159717,0.359601579234103,	0.00544778340257057,0.00797083778912144,0.000518595436890368,0.00828107952942658,
LOC100505912	4	BLCA,KICH,STAD,THCA,	0.153440932419944,2.60448008759495,0.000228861324836173,2.61582348440683,	0.00685725442284313,0.0218105673175477,0.00117046320356917,0.0181761951617396,
LOC100506122	4	COADREAD,KIRP,PRAD,STAD,	2.47561993603082e-50,4.39146954247022e+29,6.73844861836992e+79,1.37342144124432e-54,	0.0290203814033104,0.0466150459659579,0.0124577919631943,0.000491580529836,
LOC100506393	4	COADREAD,GBM,KICH,LUSC,	95.1788858084137,4667.45241098296,2.26069909880322,1.24956405412437,	8.55497967247043e-05,0.0214775209602737,0.0344716694553981,0.0341147406340266,
LOC100506801	4	BRCA,GBM,HNSC,KIRC,	0.0812921607204027,8.20525652585242,0.0393409614888687,3.9329557556234,	0.026228615044275,0.0308453890486667,0.00157421545323744,7.4539861902867e-06,
LOC100507250	4	COADREAD,KIRC,KIRP,LUSC,	58.0153005684009,1.93699766510584,10.7315089940761,0.458992306631057,	0.018225594707643,0.000436601698559191,0.0068926277071798,0.00835104635650108,
LOC100507373	4	BLCA,KIRC,LUSC,PRAD,	4.85073048978422,1.68260532633385,0.619112134742085,59.844157054555,	0.00131109385680728,0.000271951914809665,0.0315995750434662,0.0122394267750289,
LOC100507391	4	COADREAD,KICH,LUAD,LUSC,	4.14191411809603e-08,4.44929580645135e+74,138.026206279342,0.00988454364714953,	0.0121321489703273,0.0106910829032346,0.0290588071160657,0.0255010042275821,
LOC100507424	4	BRCA,GBM,KIRC,LUSC,	0.65457484850847,0.496560219160495,1.19014537232891,0.733184185267347,	0.0160922971095496,0.0128233193239092,0.0118904196079278,0.0436716103880577,
LOC151475	4	COADREAD,GBM,KICH,UCEC,	1.79393351019679e-06,2.99215305793395,62525598.8897196,1770.32973508138,	0.0148585912919127,0.0496320534297888,0.0248641782002177,0.0276862776784895,
LOC153910	4	KICH,KIRC,LIHC,UCEC,	26563103601928944,1.91671353443349,1.43050006164494,14.8729247265832,	0.0154637530136118,0.00287656367681277,0.0303257556867226,2.78199395720158e-05,
LOC256880	4	GBM,KICH,KIRC,LUSC,	4.24890180621451,101.432456368363,8.92736433130505,0.0628930125804632,	0.00174813111788641,0.0118418105535995,0.000142889331966933,0.0127322021238228,
LOC283214	4	BLCA,COADREAD,LUSC,UCEC,	1287.57737389937,3.41024362100317e-14,0.00465622773155743,21.3889265015552,	0.0121559919252071,0.000698977628723396,0.0390762912422138,0.0214392936958248,
LOC284632	4	KIRC,LIHC,LUSC,STAD,	32.9613313507169,44618350691507.3,0.00227149531701262,5.2502723778228e-09,	0.011752518046012,0.00317677211858547,1.67361052338943e-05,0.0187119411848593,
LOC284950	4	KIRC,LIHC,LUSC,THCA,	0.0467824197968986,2.49774427718805e-08,88.4755048664627,4.41660434272319,	0.0078719368414164,0.0113567414158291,0.0149859294199199,0.037039397321874,
LOC285762	4	GBM,KIRC,KIRP,UCEC,	149914981388309,1992117751.61875,16424341117455.7,65265121.4224971,	0.0310460423158018,0.000171399193103605,0.00821975674112951,0.0306741004717472,
LOC285768	4	KIRC,KIRP,LUSC,STAD,	0.947119348378917,1.07369061947634,0.324481828982321,4.39892366673809e-06,	0.0233904943800372,0.00757416025607616,0.0280002335233359,0.0328200709548713,
LOC286437	4	BLCA,COADREAD,LIHC,LUAD,	1.67195419536286,1.38267062737627,0.319590923589358,0.541791392061107,	0.0283500829007669,0.0438867200452854,0.00379073671964747,0.00101465998278782,
LOC339975	4	LIHC,PRAD,STAD,UCEC,	5.03517344264189,4.6231010352767,27.0773178523052,9.19493459040354,	0.0342661208027401,0.0392894952881155,0.0253427035651554,6.23506990027334e-06,
LOC349160	4	BLCA,GBM,STAD,UCEC,	0.140658581616954,0.513506889508654,0.000341972780090271,6.26999560964185,	0.00837976242048799,0.0298170849140468,0.0248592286618513,8.87292738299683e-05,
LOC389247	4	HNSC,KICH,KIRC,THCA,	3.13282806910611,201.656627350202,3.25646077426519,0.00142326853209878,	0.00537529494433087,0.0029800640113492,0.0114740216612327,0.00480820780502211,
LOC440896	4	COADREAD,HNSC,KIRP,STAD,	255212.097704261,2.34641805797666e-07,1201.06762092444,2.31262117172421e-05,	0.000615670344135677,0.0259133367643695,0.00168643280993663,0.0144391834781217,
LOC644838	4	BLCA,GBM,STAD,UCEC,	64478.6552938333,42463.2771872986,1.17885709076148e-11,1.09837407279307,	0.0281900768128914,0.0483130477239395,0.0255080553607998,0.0373608021386634,
LOC729683	4	COADREAD,GBM,HNSC,KIRC,	1.58150256953571,1.47240065744474,0.771446987774426,1.72313081392563,	0.0279724812137022,0.000167188706508337,0.00623967587960705,1.8916195410057e-05,
LPP-AS2	4	COADREAD,GBM,KIRP,LIHC,	0.333979173640973,1.24579997365946,0.586669188451352,0.539183236977257,	0.025145873446728,0.0293427235475804,0.0386719071312652,0.0343266370931756,
MAGI2-AS3	4	COADREAD,HNSC,LIHC,LUSC,	1.6953354947126,0.603842748141091,0.765234103866007,1.21509971752594,	0.0371333553604806,0.0436698533303883,0.00656681994788211,0.0393583572423895,
MAMDC2-AS1	4	BLCA,COADREAD,GBM,KIRC,	0.0425970760022345,102.966897970832,3.71339509858625,3.62433605380385,	0.00463513930395643,0.0127085885035086,0.00558928096778744,0.0127574167568024,
MGC2889	4	BRCA,COADREAD,STAD,THCA,	1.90784798156464,10.5095580260468,0.00369880973554419,68.3055114980039,	0.0421125604489169,0.000616950880285239,0.0305595746209771,0.0463039469445807,
MIR181A2HG	4	HNSC,KIRC,THCA,UCEC,	1.1971947387281,1.95233433022159,0.783524771870326,0.765466753513154,	0.0389445502615097,4.55767894991244e-06,0.00537858186960838,0.0484505774511917,
MIR210HG	4	COADREAD,KICH,KIRC,THCA,	1.06188665156271,1.49899051734533,1.02322279367441,1.30089424249684,	0.0387549639071466,2.46575330492549e-05,0.00792126625684197,0.0210110994384205,
MIR663AHG	4	BRCA,KIRC,KIRP,LUAD,	0.611071610643528,1.14826876182252,1.52791902044143,1.06903212697079,	0.0294502417443796,1.45643630489189e-07,0.000105066615636251,0.0435215435700708,
MTUS2-AS1	4	GBM,HNSC,KICH,KIRP,	0.02180810473013,1.89184140134092,34828.4592683863,6103941.22278096,	3.70948516013048e-05,0.000746124186029706,0.0280219082902803,0.000211261163098997,
MYLK-AS1	4	KIRC,KIRP,LUSC,STAD,	1.84591970062609,0.385058882829427,0.620790279107823,0.0374706351247542,	0.00319207915210373,0.0341548219788713,2.32921558807053e-05,0.00301844967691478,
NCRNA00185	4	GBM,HNSC,LUAD,UCEC,	1.37680329966932,0.541628211082089,0.620438454127163,1914581805246.72,	0.0296233908883879,0.0250100218510858,0.00477204595403236,0.00376768960361706,
NEAT1	4	GBM,KIRC,LIHC,LUSC,	1.00557601932757,1.00066464495895,0.99407459014033,0.99682308918963,	0.00562566485896143,0.0302228255368314,0.0381746005312494,0.0125385957563514,
NIFK-AS1	4	BLCA,BRCA,GBM,LUAD,	1.37617436761033,0.573700591317159,1.33289772556516,0.62250298622072,	0.0378574757677231,0.00284372901834218,0.00892817927140233,0.0030056434749387,
NRON	4	HNSC,LUAD,STAD,UCEC,	5.63926067895935e-13,1.14599177777663e-08,4.27003261346529e-05,28.6974411285832,	0.012281083210858,0.00171160963402472,0.0164444712711672,0.00350877528385474,
NUP50-AS1	4	BLCA,GBM,KIRC,LIHC,	0.882032525947678,0.927478656724767,1.16965494977845,1.08724455981642,	0.0480890382440424,0.0163209649601946,3.30898275221481e-05,0.0169763184714091,
PCAT1	4	HNSC,KIRP,LIHC,STAD,	2.30733262950696,18.2461951428801,274.170742221294,0.00253645448559638,	0.0362219973347658,0.00839739979873821,0.0077077468055875,0.00545358140434637,
PRG1	4	BLCA,KIRP,LUSC,THCA,	3.35630472308397,8.10533524055702,0.633830213197857,11.8341412236904,	0.00363284094699212,0.00675005328827405,0.00049871881818353,0.00994255827999357,
PRKAG2-AS1	4	BRCA,COADREAD,GBM,KIRC,	0.932096866253169,1.08825122270614,1.05274017036652,1.06119717918504,	0.0387432824125731,0.0154109070919457,0.0302680967764918,0.00408795545180329,
PVT1	4	KICH,KIRC,THCA,UCEC,	1.53038384187974,1.03489358395794,1.28376246504088,1.0172744975539,	0.0117717723938211,0.00109078608367719,0.0418238853003907,0.0141441789880371,
RMST	4	COADREAD,GBM,STAD,UCEC,	7.51979135695146,0.475576710511625,6.46109334622831e-06,2.9843661184841,	0.0300345967433153,1.29322897701734e-06,0.00945282856153851,0.0252514311798326,
SNHG18	4	BRCA,KIRP,LUAD,STAD,	0.923276450331938,0.897297696934918,0.962022908832489,0.855643744140344,	0.00964317492303457,0.00393387427388903,0.0448356079717019,0.0190584463908922,
SRRM2-AS1	4	BRCA,KICH,KIRC,KIRP,	0.68964942152852,13.8092152497418,1.21723933574115,2.33665498072438,	0.0277742446216332,0.0351703777588059,0.0379943404269633,0.00244393982636648,
STX17-AS1	4	HNSC,KIRC,LIHC,LUAD,	1.1895713036813,0.759540063806471,0.360689762852881,0.739641054558728,	0.0455473579437656,0.0219353802563732,0.000226713613905027,0.00213662788000102,
TBX5-AS1	4	COADREAD,KICH,LUSC,THCA,	2.1902550006557,3.77469487774961e+28,1.35433797840458,5.60710851619616,	0.00375274174033535,0.022944002465652,0.0035499360403406,0.0415670000427226,
TRG-AS1	4	GBM,HNSC,KIRC,LUAD,	4.64648757056557,0.315186768866311,1.24001052132609,0.720304095303514,	0.0165094159967478,0.000651547741611469,0.0142019255206118,0.0463114932743858,
WDFY3-AS2	4	BLCA,BRCA,HNSC,KIRC,	2.26140232872847,1.47911724800423,2.30546500357665,0.833639028393203,	0.00166858405701442,0.0184662988636898,0.0263104588722085,4.52561202068935e-07,
ZNF674-AS1	4	COADREAD,GBM,KIRC,LUSC,	1.13400873452177,0.782815130928685,1.15286878103371,0.868521466570646,	0.0306032822253373,4.94462885977098e-05,0.00925946435244407,0.0365843042073696,
A2M-AS1	3	BLCA,GBM,KIRC,	1.54365993955354,1.61869023389998,1.32428812644358,	0.0124981188584555,0.00190527384953842,0.00565010785867381,
ACVR2B-AS1	3	BLCA,LUAD,THCA,	1.27296567655649,0.485168052101871,4.09643116618569,	0.0183805568192926,0.034097060902646,0.0179507849605783,
AKIRIN2-AS1	3	KIRC,KIRP,THCA,	1.11288958490374,1.37062159300274,1.53512978408469,	0.0200267837632797,0.00141212580728101,0.00804830617391483,
ARHGAP5-AS1	3	BLCA,STAD,UCEC,	1.1736847072649,0.584072794002161,1.17729168416701,	0.0358921529524194,0.0236871077839672,0.0491831824848981,
ASMTL-AS1	3	GBM,KIRC,LUSC,	2.0264589951895,1.16537923863074,0.355217174944499,	0.00449028456761147,0.00444766597792989,0.00423882549405874,
ASTN2-AS1	3	KIRP,LIHC,STAD,	12.6773265234994,1.26909351127767e-08,9.30222367749706e-08,	0.0334076928642019,0.0141055113917676,0.00372932834469597,
BOLA3-AS1	3	BLCA,KIRP,UCEC,	0.781605958564139,2.26107622158867,1.61103518588304,	0.0476439490211257,0.00122485643815906,2.74570666929375e-05,
C5orf66-AS2	3	BLCA,GBM,UCEC,	8.39302370564011e-55,8575914889.43525,26539.3438143059,	0.00120361046986384,0.0348871304109202,0.0113003302135146,
CACNA1G-AS1	3	HNSC,KICH,KIRC,	0.00988629486471184,868.729620646804,1.32438538441954,	0.0468724459283514,0.0231667051390143,0.043928743784492,
CADM3-AS1	3	HNSC,KIRC,PRAD,	0.00587567478252224,2.04311132652985,48.6262724451678,	0.0221741474377916,0.00999781058725302,0.00282210300496555,
CASC2	3	KIRP,LUAD,STAD,	0.444474195593098,0.342648784103708,0.0239150790943849,	0.0402206287559229,0.00247481832912433,0.0038650681889274,
CCDC183-AS1	3	GBM,KIRP,THCA,	1.64236312888396,0.613982233270003,1.45909045462672,	0.00725101132017092,0.0260648399275609,0.0129880628603406,
CELF2-AS2	3	GBM,LUAD,UCEC,	12460054966996940,7.79059880771008e-09,494.895799142528,	0.000264745263315658,0.0111175137024203,0.00375478645510219,
CKMT2-AS1	3	KICH,LUAD,THCA,	1.84947512527839,0.707167277448493,2.40114375157954,	0.0231185763537669,0.0015875610169126,4.08048134029615e-05,
CRYM-AS1	3	KICH,THCA,UCEC,	20987985.1957622,1239525200.7901,95.1016243342692,	0.0317593662393436,0.000316056208844562,0.0494362233249581,
CSTF3-AS1	3	KICH,KIRP,UCEC,	1088240119247.87,25.5403356781867,4.4297936958402,	0.00119269105821918,0.0406804532266196,0.0257950367533476,
DANCR	3	HNSC,KICH,KIRC,	1.00603383605904,1.01707877267604,1.0111555599246,	0.0375848588661393,0.0170333739104777,0.0362756847659811,
DAOA-AS1	3	BLCA,COADREAD,UCEC,	3731536313467612672,6.7545381953713e+24,2402847.39341328,	0.0366288831812228,0.0440424829966902,0.019044794443456,
DGCR10	3	KIRC,LIHC,UCEC,	1.08765548545835,0.178686332093344,1.8203234381587,	0.00680326894936245,0.0330351734465958,0.0485905148055155,
DICER1-AS1	3	KIRC,LIHC,LUSC,	1.07727428614778,0.795368018853369,0.831334445063187,	8.94795725974173e-05,0.0346827778844533,0.00026072351320261,
DIO3OS	3	BRCA,STAD,THCA,	0.000323349395687522,0.000191386911767154,6945.11505620295,	0.0256483226422627,0.0302237852541553,0.0118781003639449,
DKFZp434J0226	3	BRCA,COADREAD,KIRC,	1.25239076018446,2.22272149110813,1.54299250718319,	0.000475760003915804,0.0135261275078313,9.07257311200116e-06,
DKFZp434L192	3	KIRC,LUAD,LUSC,	7.59032749720228e-05,227.988185428089,13.9231454754938,	0.0365174716705214,0.00058805991222044,0.00370088821336834,
ELOVL2-AS1	3	BRCA,LUAD,LUSC,	0.804634649944563,52.8584121118902,0.0719285223570511,	0.0279906108488607,0.0310702440218554,0.0058543905781232,
FAM13A-AS1	3	COADREAD,GBM,KIRC,	2.51105280116244,3.04159056210063,1.14472132390143,	0.0120179436433487,0.00837304282847406,0.00368321031248642,
FAM224A	3	KIRC,KIRP,LUAD,	8942660.81774561,65262551.3923113,0.000188794360338541,	0.000259270212233931,0.0140922905877803,0.0361445613321359,
FGF14-IT1	3	GBM,KIRP,STAD,	14.6342042718622,5.12256760855771,8.96305570861939e-07,	0.0176947392245073,0.0431513557199312,0.00778208784065926,
FLJ36000	3	COADREAD,KIRP,STAD,	3.64869242675023,2.37380119605796,27.354386000053,	0.0152299642478189,0.0441130027336269,0.015638616889695,
FLJ41941	3	GBM,KICH,LUSC,	359017540.200015,116.131697747236,0.20670133765043,	0.0130846611827237,0.0494236629618028,0.0231980958715488,
FLJ42969	3	HNSC,KIRP,LUSC,	0.585420062174246,1379681.54113191,0.418090665272575,	0.00483022494579799,1.35356896078243e-05,0.00277154083504383,
FLJ43663	3	BRCA,KIRC,LIHC,	0.734529333676904,1.08567982949409,0.532913429842585,	0.0182008291047197,0.000813033033394528,0.0209704713837719,
FLJ44511	3	BLCA,GBM,HNSC,	2.89000416061302,1.48314157051648,2.19380687495597,	0.0185723296257658,0.0132851705776741,0.029619082287187,
FRMD6-AS1	3	GBM,KICH,LUAD,	4.39440172830917,18.5634798465005,2.45612501562301,	0.0167604997826095,0.00938612757264268,0.0355664461089701,
GAS5-AS1	3	COADREAD,KIRP,LUSC,	1.45958169372609,0.512307808334886,0.529814041431622,	0.0219024535067214,0.00705311871892167,0.00224093413325188,
GMDS-AS1	3	GBM,KIRP,LUAD,	1.78172504524691,0.341346050203361,0.725495723368057,	0.0068076738416214,2.41746042893842e-05,0.0156301406538132,
GRID1-AS1	3	COADREAD,GBM,HNSC,	2084.67761407639,518.457502096695,2.12295631255288e-37,	0.000992697424833655,0.0290727458174195,3.75386371490594e-05,
H1FX-AS1	3	BRCA,KIRC,LIHC,	0.779002159478093,1.48053337597769,0.587835731385528,	0.0370502999569843,2.86315389730341e-07,0.0215830429964701,
HAND2-AS1	3	BRCA,HNSC,LUAD,	0.319254015107187,0.0624309124869795,55.2236213580752,	0.0443072960881646,0.0326219977747062,0.000747718056892888,
HAS2-AS1	3	KIRC,KIRP,LUAD,	1.47797314899967,89318.2755017335,1.94704003121917,	0.0137480388111659,0.00494647900501732,0.00238335620082442,
HCP5	3	COADREAD,GBM,KICH,	0.938987457321227,1.08702945737292,0.832534834214431,	0.0136036892523481,0.0311310622653307,0.045447691142406,
HECTD2-AS1	3	KIRC,LIHC,UCEC,	1.13586603085324,3.3119502941187,5.21338517827646,	0.0340942335233182,0.0267500881644649,0.00444396951233128,
HOTTIP	3	BRCA,HNSC,LIHC,	10.0671690533067,98.8320388669198,1.85528971887338,	0.0230267996544683,0.0307084428671134,0.0225883086887643,
IGSF11-AS1	3	KICH,KIRP,UCEC,	1.46962665392326e+32,27.4590250794053,7.86719815656125,	9.0893608166609e-05,0.0129078580853744,0.033144128013317,
ILF3-AS1	3	KIRP,LUAD,LUSC,	0.907999051150064,0.872291145967937,0.976041432333314,	0.0135628835273791,9.8579732250248e-05,0.028597630783644,
INE1	3	COADREAD,KIRC,PRAD,	1.39048254262041,1.28316541899196,6.03354357443255,	0.031899546609829,1.78730215790734e-05,0.00631211753239125,
ISM1-AS1	3	GBM,LIHC,PRAD,	1.11454068577097e-05,0.108693581377146,5561.69809402674,	0.0142991055867044,0.0441171943934662,0.00900679063517984,
ITPK1-AS1	3	GBM,KICH,UCEC,	13180605743.9112,7.55395799765211e-106,56.1237152742654,	0.0228960269887647,0.0244316752764557,0.00116078729571367,
KCNIP4-IT1	3	GBM,KIRP,UCEC,	6598657750977.41,2.25824005564054e+22,76815237901.1974,	0.000608071205215333,0.00638068515863344,0.0393846559627987,
KCNJ2-AS1	3	COADREAD,LIHC,THCA,	0.507343443460302,0.00256078218506494,0.540554859709392,	0.0201081787543473,0.0237332922490421,0.0481967744465793,
KIF9-AS1	3	BLCA,GBM,LIHC,	0.0609402868723608,2.57641387164775,0.0986988079059261,	0.0101629945300147,7.73298737632988e-05,0.0107003843827704,
KMT2E-AS1	3	BRCA,COADREAD,KIRC,	0.639142651069541,1.21511785871388,1.16589219404524,	0.00764637143610181,0.0180498565405838,0.000344851103235344,
LARGE-AS1	3	COADREAD,GBM,KIRP,	248028.646293754,318504111646.332,14932564.8936621,	0.0133168674730433,0.00115200455188058,0.0360966588583431,
LCMT1-AS2	3	GBM,LIHC,UCEC,	8.03495748086715e-06,428.813828712784,1.46568180022342,	0.0450764657611248,0.0390838054759813,0.00132662192405586,
LHFPL3-AS1	3	KICH,STAD,UCEC,	1185982194520124672,2.29192327930245e-07,28.0261685508316,	0.0407142333410155,0.0420957215182254,0.0182454714478013,
LHX4-AS1	3	GBM,KIRC,LUSC,	1.26287014024363,1.22844296364198,0.751093107226503,	0.00965534767234333,5.37990577162972e-05,0.00280255154173914,
LINC00029	3	COADREAD,HNSC,UCEC,	29.553248211044,5.10328133080442e-09,4.40158895037021,	0.0212702973086484,0.00762832623124743,0.0384136450144624,
LINC00052	3	KICH,KIRP,LIHC,	69.0094602927159,6438.98345183705,326730669.421791,	0.0401885247283039,0.039530985916826,0.019439976834277,
LINC00102	3	GBM,KIRP,LUSC,	2.27026546531075e-10,5263918.50067703,0.000104151727656199,	0.00677022169466746,0.0139554164507287,0.0248149169080294,
LINC00158	3	GBM,HNSC,KIRC,	0.0636619296062848,0.00462054378887753,1.68613716064443,	0.00217771090141883,0.00199011503631297,0.000211324947533398,
LINC00163	3	BRCA,KIRC,LUSC,	6.94654470887332,3.2511809122861,6.1947092886151,	0.000782102934551721,0.0415565589142508,0.0241254145902789,
LINC00221	3	LIHC,STAD,THCA,	1.06981379549552,1.11597401512147,3.32512631908257,	0.0440902385411593,0.0438892472196456,0.00107496968356047,
LINC00226	3	COADREAD,GBM,KIRP,	4.23157307236775,43444.3902289293,55743509.9879297,	0.0482802707965626,0.0336140766041941,0.0048973975753599,
LINC00229	3	COADREAD,HNSC,UCEC,	4.19957658499025,6.62726371354263e-05,38.1085622589393,	0.03721126861785,0.012951516844544,0.0283199491631577,
LINC00284	3	GBM,KIRP,UCEC,	585.793805596525,1.08749335414141,1.04596085694749,	0.0376394294698404,0.000794295024210467,0.0352766015402324,
LINC00312	3	BLCA,GBM,LIHC,	1.48650632437501,0.504815421482974,0.299487991106495,	0.0232332998058024,0.034916847811871,0.041767742771075,
LINC00317	3	BRCA,KICH,LUAD,	330.464342921409,1.35824371459706e+28,17752.2582300543,	0.00207083825121068,0.0182011150370552,0.000838054974325653,
LINC00320	3	COADREAD,KIRP,UCEC,	6.21006514969858e+21,110707.064084228,26616.0406114539,	0.000488405439587392,0.00513892051656062,0.0497796831320917,
LINC00326	3	BLCA,KIRP,STAD,	45736.1169285434,67.1244253268798,0.000166700061898002,	0.00986222692922811,0.0387153969850005,0.0394005057961798,
LINC00327	3	COADREAD,KICH,KIRC,	62.1748151248559,114.800541055029,1.10160819102101,	0.000286021873193043,0.00675785561912523,0.0117704371315859,
LINC00330	3	KIRP,LIHC,LUSC,	55.024799314633,228530236407409,0.00506335244258054,	0.00804491387895001,0.00506593662751686,0.0100430671999693,
LINC00421	3	BLCA,KICH,UCEC,	7.23397324770795e-08,9785.97031368084,9185.65873364079,	0.0150943123240678,0.00567333253675606,6.88629398704066e-06,
LINC00470	3	COADREAD,HNSC,KIRP,	4.8536995354968,1.52948156454241,10.3952968313189,	0.00402071061695475,0.0177909386965195,0.000225952553824627,
LINC00476	3	LIHC,LUAD,LUSC,	0.200216639796759,0.328314622812457,0.49546163366458,	0.00171014984310613,0.000967415235861524,0.00419179076581944,
LINC00485	3	BLCA,GBM,UCEC,	3646200.50736005,5.77155243806581e-20,22091.8156412731,	0.0151181926725636,0.0109905453480895,0.0310630145577105,
LINC00518	3	KIRC,KIRP,STAD,	14.534233057953,51.0315588660106,1.4492897695205e-07,	0.0127987586227014,0.0192928221428345,0.0398655220476674,
LINC00520	3	KIRC,KIRP,LUAD,	2.49698928894486,469.43664785591,1.82113817024777,	0.000862738998621215,7.28724647126588e-05,0.00979427399887867,
LINC00536	3	GBM,LIHC,LUAD,	30491.2790364883,3085708668295.46,103.947391535239,	0.01744508672726,0.00705229992611744,0.00286655197537167,
LINC00592	3	GBM,KIRC,LUAD,	327.811497446395,7.44254029139389,1.24117982548924,	0.0173039702933759,9.72747366247972e-05,0.00942812338213461,
LINC00593	3	HNSC,LUSC,PRAD,	4.01907592341568e-06,19.2214853447716,5.51572164069445,	0.0349744231637492,0.0434918443961807,0.0149145084552346,
LINC00607	3	KIRC,KIRP,LUSC,	1.84874156972478,3.48136653906659,1.40224267639074,	0.000249184478722131,0.000102189185880119,0.0311211226275254,
LINC00612	3	BLCA,GBM,KIRC,	774.266102426142,32.1314490141927,15.8782112895632,	0.0267779067550886,0.0179658558574148,0.0391513535380889,
LINC00635	3	BRCA,LIHC,STAD,	4.45308820192537,0.00290047847358852,7.24120568437141e-06,	0.00599092417789648,0.00871037790938167,0.0204924236474124,
LINC00639	3	COADREAD,GBM,LIHC,	2.82876887133422,1.25401188193689,0.00121249990870238,	0.00626794226821181,0.0264981699964881,0.00914656121120816,
LINC00648	3	HNSC,KIRC,KIRP,	1.84528726260156,2.10623888009422,1.5764248083363,	0.0286597441491612,0.00116826981417195,0.0113975416674341,
LINC00670	3	BLCA,KIRP,LIHC,	37309074765038.1,2248.92312846642,1.5723007907219e-09,	0.00248432475824345,0.0113693798289156,0.0466463610807166,
LINC00673	3	KICH,KIRC,STAD,	5.20385217659268,1.09265461717393,0.817161227891606,	0.0443220954815542,0.0024402435000912,0.00141439603266347,
LINC00689	3	COADREAD,HNSC,KICH,	10.84138564489,2.2890514452805e-07,129.124416075971,	0.0151876776117488,0.00989624130185551,0.0293938372018635,
LINC00701	3	GBM,HNSC,UCEC,	1.27769493783079e-16,52.9384305502068,367.991164157857,	0.016744618619694,0.0444667290806494,5.94704769021348e-05,
LINC00856	3	GBM,KICH,KIRC,	2.53196226787316,79194466285673283584,256.500955384915,	0.0135948255708523,0.0200907815635257,0.00132167084996682,
LINC00857	3	HNSC,KIRC,LUAD,	1.21320849870999,1.30077712765997,1.08263131854975,	0.0285858643189342,0.00694530040530605,0.0452073069979489,
LINC00858	3	HNSC,LIHC,LUSC,	7.57503757162448,34.7020810978826,1.86968904104835,	0.0421743055417063,0.0414668092309842,0.0133073219367383,
LINC00865	3	BLCA,GBM,LUAD,	1.26440258988013,1.3902202023761,0.798615059617459,	0.0053576116506423,0.0302954627803731,0.0097860208446281,
LINC00879	3	GBM,KICH,KIRP,	6.00623668703076e-25,8.80079732918009e+54,28542.6548358346,	0.0026701055557945,0.048628155299643,0.00763248855913279,
LINC00881	3	COADREAD,LIHC,STAD,	0.0041223876195655,2.15758711489884,6.03918498797834e-05,	0.00930013959957054,0.0347925141755345,0.00842290879485263,
LINC00882	3	GBM,HNSC,KICH,	1.09057969278547,1.68239220614125,1.7897119796571,	0.0229431033766953,0.00659943198833191,0.00433856007821598,
LINC00883	3	GBM,HNSC,LUSC,	1.38765561928942,1.3362903290097,1.16831162871004,	0.00309303707235697,0.0243494320997575,0.00958441596476478,
LINC00884	3	KIRC,LUAD,THCA,	1.15360526225248,0.856055607523498,0.15547637432846,	0.0464595123632647,0.0441276683807132,0.014024727770015,
LINC00920	3	BRCA,KIRC,STAD,	1.12242775676482,1.5963912220238,0.349428834283444,	0.0365090508877498,0.00290486932907108,0.000160681695692722,
LINC00941	3	KIRC,KIRP,LUAD,	1.230194991224,5.63578550722959,1.07780768398709,	1.29442267452484e-05,0.0214275224432228,0.00010653231407487,
LINC00942	3	HNSC,LIHC,UCEC,	1.01640345651146,1.03803584901352,1.02165299336365,	0.0371991506269705,0.00485843241173267,0.00312201550939817,
LINC00957	3	COADREAD,GBM,LUSC,	1.40881864584719,1.1675481597281,1.35877443746959,	0.0347591312951737,0.0280253774660838,0.00886053176765378,
LINC00958	3	BLCA,COADREAD,HNSC,	1.03637990898375,1.36638654140223,1.02245013678724,	0.0295796485728006,0.00215780158800083,0.000279686359121123,
LINC00963	3	GBM,LIHC,LUSC,	1.09871095346204,0.888356687844297,1.0602110577208,	0.000510885185398657,0.000435458691633084,0.0185935255263451,
LINC00971	3	GBM,HNSC,KIRP,	426793218.12324,7.41541766318381e-34,14342653471.0219,	0.0321528223228467,0.0260462327639868,0.000990102071186216,
LINC00974	3	GBM,KIRP,STAD,	1.07810851898997e-21,12.0193374980399,9.94159818386324e-14,	0.00165456324007895,0.00624019298409395,0.00623833808581076,
LINC00977	3	KIRP,LUAD,STAD,	396.073566258601,1.73235192308939,5.96628792859659e-33,	0.0278100037643367,0.0183291665146897,0.000895036223109713,
LINC01003	3	COADREAD,KIRP,UCEC,	1.07317977599455,0.797253232818292,0.793793288505634,	0.0191997223668492,0.0130352609603221,0.00470838495998249,
LINC01085	3	KIRC,KIRP,LUAD,	2.63611316699616,2.75191069382642,9.11219183397842,	3.00621252349309e-05,0.000522694516787325,0.0111217230696145,
LINC01091	3	BRCA,LUAD,STAD,	2.01762999366742,0.491397745348093,0.0264408307100759,	0.028120026575327,0.0297487784637488,0.00152012617012853,
LINC01102	3	HNSC,STAD,UCEC,	7.34967853502255e-07,9.21577654333003e-06,4.20037899860812,	0.0229927885210779,0.00468581921871147,0.0478366385620909,
LINC01120	3	KIRC,KIRP,LIHC,	7693226.16570808,115775380409569,6.98191520023988e+21,	0.0387945962519725,0.00318716020303822,0.0466609160774228,
LINC01146	3	COADREAD,KIRC,STAD,	1.67799512303985,2.84623248665962,0.227905352159081,	0.0426905512013913,1.64874268249182e-06,0.00186749488425797,
LINC01191	3	KIRC,STAD,UCEC,	1.52216700689764,1.96099324863459e-05,0.34491043185983,	0.00394075494385238,0.00884201118329808,0.0464157826451642,
LINC01249	3	COADREAD,HNSC,KIRP,	234.674509531273,1.71820410650265,2.79745312092374,	0.000348796448623734,0.00131025950901231,0.018444262353037,
LINC01281	3	HNSC,KIRC,KIRP,	0.00834165059439563,10.2487758183963,44.4549187288927,	2.96668720397575e-05,4.06709742251099e-06,0.000310192643581231,
LINC01364	3	BRCA,HNSC,LIHC,	11389.2450235378,3.63020943821933e-05,2487691.32703577,	0.00905628160679195,0.0136501439961746,0.010553536881201,
LINC01432	3	KIRC,KIRP,LUAD,	4844.282585849,140.664935772217,2.65996699601005e-17,	1.15642462672483e-06,0.00800099588497083,0.000491102488652251,
LINC01433	3	COADREAD,KIRC,STAD,	3.44111843065837,2.22016895804709,0.0714441730394778,	0.0180675297068597,0.00468600724944612,0.0493073071028707,
LINC01566	3	BRCA,KIRC,UCEC,	38.2673037376388,0.003385768424006,3832.87421171564,	0.0152931701700589,0.000605746305950783,0.00047014230240483,
LMCD1-AS1	3	BLCA,HNSC,KICH,	6.05192146517692,3.94579145963444,17913.3026368896,	0.00112406286406896,0.0300917825938032,0.00530427356567942,
LOC100128176	3	COADREAD,GBM,UCEC,	464898635926.256,1109812.03194735,12.7640638673182,	0.0145663684673083,0.00573144777409151,0.00431388661269672,
LOC100128993	3	KICH,LUSC,THCA,	26.8392392312275,6.64491986413663,10136.0017250457,	0.0170272185763154,0.010848731698746,0.0374726276539128,
LOC100130238	3	BRCA,COADREAD,GBM,	1.68452105758875,1.75983191472779,8.57513216886771,	0.0144902818850001,0.00900455818499479,0.0304200741847099,
LOC100130744	3	BLCA,HNSC,KIRC,	1.29293225295076,0.839890556039833,1.09341307691695,	0.0104742251499258,0.0102055652136197,0.00292120187702205,
LOC100130964	3	KICH,KIRC,KIRP,	2.51196672156515e+35,30702.4744685213,6.65284618152412,	0.00230665841997335,0.0153932987125833,0.0115117508159696,
LOC100132111	3	BRCA,COADREAD,KIRC,	1.09011611621581,0.314217335357146,0.899512595996026,	0.0198043829620329,0.00185542417494167,0.0154258660673008,
LOC100287792	3	LIHC,STAD,UCEC,	2.57983992323637,0.00079776657531618,98.2964237284706,	0.00945957569015965,0.00539509952395956,0.00990215246306902,
LOC100288181	3	LUAD,STAD,THCA,	1.55501514854965,10.2454418495169,72.0623373504561,	0.00265748001683763,0.047024743689525,0.0106862681194392,
LOC100288846	3	BLCA,KIRP,LIHC,	2.51042030208488,0.378877304633753,0.255975589737195,	0.0112107610446195,0.0295864050486863,0.00333924911652617,
LOC100289230	3	KIRC,LIHC,UCEC,	1.1563207889739,0.415777074883562,0.67329970266471,	3.86054522786283e-05,0.00641154461194748,0.0301690657260868,
LOC100379224	3	COADREAD,GBM,STAD,	7.2626389085152,0.715808451615124,0.000279799499514682,	0.0055672426394705,0.0317505380244296,0.00512809441133388,
LOC100499183	3	GBM,KICH,LIHC,	0.982575669370179,14.296967882045,32.2748637963887,	0.0121729553581338,0.0126230164308374,0.00667568428734111,
LOC100505715	3	BLCA,COADREAD,GBM,	1.60205491248063,3.47820705972915,0.691835566660841,	0.0339369464706484,0.00412137217942865,0.000953562168991562,
LOC100505918	3	KIRP,LIHC,LUAD,	28.6960758360128,1.36832828985818,19.1848949665211,	0.00743309288298288,0.044321940614159,0.0243362375019783,
LOC100505978	3	BLCA,BRCA,UCEC,	309.4445716133,38.5001354636352,1069.08225135338,	0.0196361747281483,0.0215705079028887,7.39065359537383e-05,
LOC100506321	3	GBM,LIHC,STAD,	312.153078315491,6.36247761597051e-09,0.00184743145471141,	0.0296120178334336,0.0195782489322375,0.00370070958704993,
LOC100506384	3	HNSC,KIRC,KIRP,	1.24760720790378e-09,0.0609656472344955,5.23907005629883,	0.0319687170225651,0.0392134416231357,0.0236251336770986,
LOC100506730	3	KIRC,LUSC,PRAD,	0.865952995368754,0.7333687435796,2.0438941367656,	0.00951849899241419,0.00566826638684514,0.0495340280061339,
LOC100506990	3	KIRC,LIHC,LUAD,	0.869151944461401,0.444461122240516,0.70011144564859,	0.00809067567658828,0.0387340492346483,0.0117221357633226,
LOC100507053	3	GBM,LUSC,STAD,	2.7052420604793,0.66245716209589,0.0305448235652499,	0.0157776827417571,0.00730338744213255,0.0295852493804631,
LOC100507346	3	BLCA,BRCA,LIHC,	4395337.71971623,4284.49632234315,9.22888960312047e-30,	0.00352892255870285,0.0376621833565903,0.000382294233504554,
LOC100507634	3	BLCA,KIRC,KIRP,	4.32595844164808,3.08639023896899,1.54056234223634,	0.00184042282614638,5.5454500158536e-07,0.00401298077533541,
LOC115110	3	BRCA,COADREAD,GBM,	0.558956360173203,1.0642101882735,2.3979679370851,	0.000510815967380562,0.022512881796484,0.0278028537119531,
LOC145474	3	COADREAD,GBM,KICH,	3294.71544993185,2108.29687774341,89975041827261251584,	0.0047536611991652,0.00223021205026885,0.0211399572227172,
LOC152578	3	BLCA,GBM,KIRP,	6723.80312927441,0.0129115568392316,236.471409492768,	0.0130088803940743,0.0244377295407725,0.00173331985064862,
LOC153684	3	BLCA,GBM,KIRC,	1.40446105165157,1.56715062566609,1.27579562117555,	0.0262937889273814,0.00111509559311285,0.000612616926035203,
LOC157273	3	KIRC,KIRP,STAD,	14.7459247211546,402.082209351348,6.20717025771187e-24,	0.0182046619412239,0.0106209605849887,0.00395282228677529,
LOC257396	3	BLCA,KIRP,LUAD,	1.83434077614692,0.578271686773821,0.688461364762742,	0.0153503712157459,0.0159615544714488,0.0017867784117972,
LOC284412	3	KIRC,LIHC,PRAD,	1.63748905154854,0.0327653637072229,65.7343946082453,	0.00134003766600854,0.00846095156031956,0.033427966497496,
LOC284581	3	KICH,KIRC,PRAD,	2.14780189871517,1.19473124726991,1.37032448240466,	0.0088652925238043,0.000131812278758803,0.0188233585675388,
LOC284788	3	HNSC,LUAD,UCEC,	85969890348981.7,2.17844153943331e-08,8865420.96739998,	0.0195351065469702,0.0120782543731653,0.00226292184174792,
LOC285629	3	GBM,HNSC,LUAD,	22354765726.7268,0.770785126296951,0.721452445409781,	0.0217768293385185,0.00148908356867383,0.00240180912618082,
LOC339529	3	GBM,KICH,KIRP,	0.0933812330461333,5150625770349.18,12.4718334057686,	1.52104007167253e-09,0.0173629366638514,0.0102941913125673,
LOC339874	3	COADREAD,GBM,KIRP,	6.42074223371716,76.6759703477242,3.21217795077158,	0.0314560739520157,0.00310338734721038,0.0448242933231342,
LOC340113	3	GBM,KICH,KIRP,	434030354846.778,3.57358569151233e+23,45100871.7119018,	0.0131906658676514,0.0421413596302862,0.0052181600810739,
LOC340357	3	GBM,KICH,UCEC,	48904665.190239,2.10042194984038,5.68659917345785,	0.00756912932241038,0.0464840970624583,0.0194645144830679,
LOC400620	3	KIRP,STAD,UCEC,	16.7094496703135,1.09339537398442e-12,11.6939654017223,	0.00763678234360721,0.00122248781868273,0.0119588436355363,
LOC439994	3	KICH,KIRC,STAD,	0.147777048311281,1.8922982043617,1.4631512216334,	0.0312505145365557,0.00354267266410313,0.032196968575387,
LOC440600	3	COADREAD,KIRP,LUAD,	66.1647537255667,7147.59751130641,9.08485307163658,	0.00551407385609048,0.000106955960476385,0.0200492442471376,
LOC442497	3	KIRC,LIHC,STAD,	0.52636511106933,32.5150310037057,3.56227881499028,	0.00315358758345441,0.0243659021712486,0.0344527024601768,
LOC574538	3	COADREAD,LIHC,UCEC,	71.0109055464112,1.44213705160276e-15,1075.07808446689,	0.0325438079843198,0.00192157000689852,0.00651695174548506,
LOC642361	3	KICH,KIRP,LUSC,	0.138949051080675,0.413070742563908,1.27879458546579,	0.00663409880029586,0.0253811147286755,0.0378806189571609,
LOC642366	3	COADREAD,KIRC,KIRP,	4.30218305842304,27.712765908113,175.53337446198,	0.0491427978052568,0.00457302908592416,9.23126165125465e-05,
LOC645949	3	KICH,KIRC,KIRP,	957.984986735054,1.43895617572596e-05,10702.3449496054,	6.20513680890111e-05,0.00233952160670714,0.000575861198013117,
LOC649133	3	KIRP,LIHC,UCEC,	6111631433.60798,6.90823675205009e-62,73.0018624148024,	0.0390854222718753,0.00429136153215903,0.00161825336673405,
LOC727710	3	HNSC,LIHC,UCEC,	1121.83159990398,0.00468023796379352,9.64965176746932,	0.00800986389758673,0.00556460580746543,0.00601364910988678,
LOC728875	3	HNSC,KIRC,THCA,	1.36153068800101,1.22612193573952,0.631736352807438,	0.00209964341112878,0.00026934847708282,0.0299562804736669,
LOC90834	3	KIRC,LUSC,PRAD,	1.49625758666858,0.654979890876741,9.57439724837127,	0.00542389689247957,0.0230728795220198,0.0444255841617368,
LRP4-AS1	3	HNSC,KICH,LUSC,	3.27942241269432,16343371600.9439,0.159682338959121,	0.000785398588297737,0.00371215010910952,0.0054473478008894,
MACROD2-AS1	3	GBM,LUAD,STAD,	5.95168344553003e-11,63.1251939714508,0.00126468832602369,	0.00375545061298943,0.0358695631475504,0.0169451744888613,
MAFG-AS1	3	GBM,KICH,KIRC,	1.25822500716361,1.87411732283366,1.21215449721711,	0.00933782973055031,0.0150629543949717,0.000301718717810151,
MALAT1	3	KIRC,LUAD,LUSC,	1.00344302614514,0.988352007370069,0.987988136845479,	0.00208634536449859,0.00232035574680056,0.0441398501737662,
MAPT-AS1	3	BRCA,KIRC,STAD,	0.758234065513155,0.417768062482325,6.60058304941507e-25,	0.00577846260084702,0.00111081533822976,0.00059041554980277,
MIR137HG	3	GBM,KIRP,UCEC,	8.08782579569298,950399.657640658,106.358732982348,	0.00754569434373398,0.000269822759852434,0.0275403088357271,
MIR4435-2HG	3	BLCA,HNSC,KIRC,	0.976148079226897,1.01201280369174,1.02128070195682,	0.0058941904492944,0.0096435959822464,0.000436199372621515,
MIR497HG	3	BRCA,HNSC,KICH,	0.87041338189799,0.511266409266104,1.9080792466811,	0.0195772245592547,0.0149002568290639,0.00572346006691837,
NAV2-AS4	3	GBM,KICH,LIHC,	2112.4602132028,278423.104019282,0.16582206289496,	0.0128711805148642,0.0394809976891402,0.0214518161662485,
NCAM1-AS1	3	KIRC,LIHC,THCA,	2.01811040654372,2.9627139875311,7.43644526605003,	0.00904025631971483,0.0110969073317365,0.0233645731985157,
NHEG1	3	GBM,KIRP,STAD,	200866235.355091,394.808080837264,6.51413626874165e-07,	0.0252808572490574,0.0382245437407538,0.0162556208176441,
NOP14-AS1	3	GBM,LUSC,THCA,	1.60399464783962,1.1487694160899,0.554833932604558,	4.49147917747084e-08,0.0113356249630746,0.0161119087415953,
NPSR1-AS1	3	COADREAD,KIRP,LIHC,	2.56921526852998,23067.5605188136,0.23766035113632,	0.00378008848081091,0.00472451684967157,0.0327155998313478,
NTRK3-AS1	3	BLCA,GBM,KIRP,	6.04975938174375e-49,1310593.75560791,4310.36783172797,	0.0155439572907866,0.0108482930301447,0.0203009041050951,
OIP5-AS1	3	BRCA,KIRC,UCEC,	1.0449461359987,0.962581427249618,1.07222557926295,	0.00572091355801851,0.0387563215605583,0.045335908009284,
PARTICL	3	GBM,KIRC,LUSC,	1.19228883600242,1.68411280542671,0.870119054567639,	0.00245063419561775,5.21789167429176e-10,0.00910774840969197,
PAXBP1-AS1	3	GBM,LIHC,PRAD,	1.93359063926089,0.0462126954577073,21.3682457690342,	0.000559854370522861,0.0178936688934906,0.0464488602879294,
PCED1B-AS1	3	BLCA,HNSC,KIRC,	0.765266149870106,0.7262088175884,1.14974668082716,	0.0161475404970872,0.00241074023012977,0.000447149214964915,
PCOLCE-AS1	3	COADREAD,THCA,UCEC,	363.273542557897,106.504452508583,5.18705648187481,	3.7226061178286e-05,0.0127324598841917,0.00642074562014738,
PITRM1-AS1	3	HNSC,KIRC,LUSC,	0.117483075157617,1.26632310671664,0.521508035258687,	0.00211193075455673,0.02053841514356,0.0109023054218145,
PRKG1-AS1	3	HNSC,KIRC,LUAD,	164.244501755054,315.310877399901,17.349695621858,	0.0119529587552456,0.000156424610266659,1.51948545912273e-06,
PRR7-AS1	3	KICH,KIRP,THCA,	1209930.15857111,1.84133003255,254.417149169704,	0.0285336370589208,0.00478590555520242,0.000186936041842611,
PWAR1	3	GBM,KIRC,PRAD,	1616.86057799833,29.6219908642895,317589.082782058,	0.00185648351828416,0.00344311898608984,0.0115173538983931,
RAB30-AS1	3	BLCA,GBM,KICH,	0.922536163791023,1.08079855732632,1.12139499017421,	0.0104086280919504,0.0376980121914607,0.0347248953492069,
RCAN3AS	3	BLCA,LUAD,STAD,	0.37893412332155,0.622106387414238,0.173578003741857,	0.0438077234705065,0.0177918195245448,0.00474660005296268,
RFPL1S	3	BLCA,GBM,LIHC,	1.46568855738142e-06,1.20058444934476,4.01440250519164,	0.0207473930941869,0.0216913386094308,0.0380667257252395,
RGPD4-AS1	3	GBM,KIRP,STAD,	4.56952123398774e-44,225818.144542571,8.691047481876e-14,	0.000583334365003574,0.0225855370749336,0.0136710094891592,
RNF217-AS1	3	GBM,LIHC,THCA,	49.1026415315437,0.048945685624054,0.0502983753371152,	0.0202989598309719,0.0277415083187101,0.0425539441431062,
SEC24B-AS1	3	KIRC,LUAD,UCEC,	1.42950428130511,0.623692460821128,0.453555343790391,	0.00104581292159844,0.0058431641875325,0.0134838794450297,
SLCO4A1-AS1	3	GBM,LUSC,THCA,	1.16246366222129,1.11295537107415,433.660498962617,	0.0427376667385979,0.0444150488492999,0.00102377319153191,
SNCA-AS1	3	KIRC,KIRP,UCEC,	255.77718703592,881.79344590888,348023.050057414,	0.0214852212177499,0.0148093932454949,0.0109815254539467,
SNHG10	3	GBM,KIRC,LUSC,	0.85164529902683,1.22326005539635,0.815501767762916,	0.0042850773998564,1.06250536358043e-06,0.000628910804682747,
SNHG9	3	KICH,KIRC,LUAD,	1.05532704156116,1.01943405655565,0.982675312329178,	0.0110961799712239,0.000863710156851605,0.0458223577526273,
SPATA3-AS1	3	GBM,KIRP,UCEC,	4.68173856428505,1686.6539132815,13.378363391846,	0.0199324140939192,0.00657100241786668,0.00205384111160301,
STK4-AS1	3	BRCA,COADREAD,KICH,	1.29556827441576,0.0976147106021684,14574.6507736275,	1.04156838443004e-06,0.0118768612363226,0.000363639268687987,
STX18-AS1	3	GBM,KIRP,THCA,	3.40394592299755,0.146792672120938,7.73993981025607,	0.00033075879041411,0.0320838511958663,0.00305465151261164,
TCEB3-AS1	3	KICH,LUAD,STAD,	3.52600401193423,0.665135711185841,0.293165242170409,	0.0110633976926722,0.010074751830201,0.0215403937982628,
TGFB2-AS1	3	KICH,KIRC,LUAD,	1836291359.30996,412.25030633309,1.76314878938215,	0.011441941575781,6.81328291518568e-06,0.0371655579870022,
THRB-AS1	3	LUAD,LUSC,UCEC,	0.0760386777412783,0.165414708578972,4.31659036150274,	0.0106292525025616,0.0048301644261225,0.000225432405894122,
TMPO-AS1	3	KICH,KIRC,LUAD,	1.95432182743318,2.22463916531058,1.37376895507019,	0.000805137599285799,2.05711114809048e-10,4.81431006402744e-05,
TP53TG1	3	BRCA,HNSC,LUAD,	0.98605352582487,1.01103516021425,0.985859841070442,	0.0138207963440217,0.00148855528151781,0.040856729479488,
TP73-AS1	3	BRCA,GBM,KIRP,	0.878725688821186,1.1534367235624,0.688435925064401,	0.0333503342201353,0.000604906288713014,0.00217056430007423,
UBOX5-AS1	3	GBM,LIHC,STAD,	6.90356311315512,0.000149557094629499,0.061693609298515,	0.0175942439115058,0.00278239230406152,0.0371468373054032,
UNQ6494	3	KIRC,KIRP,UCEC,	2.72580678708184,9.68147633993383,0.0345551816814375,	0.0325473886922749,0.00200704773518223,0.0257400960695949,
VLDLR-AS1	3	COADREAD,KIRP,STAD,	0.232088728228228,2.48107159473871,0.0491677536778732,	0.0464071322801708,0.0220123057070722,0.0418299722154583,
ZNF503-AS1	3	BLCA,HNSC,KIRC,	1.05989753838693,0.820909549766234,0.635362035970966,	0.0136151294879364,0.0240143927106331,0.000660219050598543,
ZNF582-AS1	3	GBM,KICH,LUAD,	0.911045021614532,0.431468343742004,0.508192899061341,	0.048868587799079,0.0364150979587721,0.0103391008259489,
ZNF790-AS1	3	GBM,KIRC,KIRP,	0.827145335058161,1.19108253756037,0.636590465792838,	0.00701993591006789,0.0290314028893021,0.0396700303527144,
ADAMTS9-AS2	2	KIRC,THCA,	0.855024116068535,0.518816533211959,	6.73933350243683e-05,0.0451344992389485,
ADPGK-AS1	2	HNSC,LIHC,	0.00304932172190175,6.69084541174715e-08,	0.014082792754664,0.0404600096760784,
ALKBH3-AS1	2	LUAD,LUSC,	0.0455800232903085,0.0837587986064667,	0.0311343547855527,0.0416701365995926,
APTR	2	HNSC,LUAD,	1.09827245481015,0.909560661862066,	0.0440613652709601,0.00227467224912137,
ARRDC3-AS1	2	COADREAD,LUSC,	4.05163106880111,0.18543045555203,	0.00958753546072488,0.0263814132918276,
ATP6V0E2-AS1	2	BLCA,KIRP,	1.57286894960856,0.571825731484655,	0.0136376958074071,0.0276641631106007,
BCDIN3D-AS1	2	GBM,KIRP,	2.48532955510662,0.119934896692357,	0.00118383764569285,0.039525736327932,
BREA2	2	KIRC,LUSC,	2.30753835397436,0.57490436254759,	3.16430628366504e-06,0.0317201338130185,
BSN-AS2	2	BRCA,UCEC,	23.2746434442521,7.23375113840901,	0.00765975313230716,0.0142134196402461,
C9orf135-AS1	2	LUAD,STAD,	2.92325280474676e-10,2.84821184863328e-11,	0.000122370594202725,0.0240379664194371,
CAHM	2	KIRC,STAD,	1.95502353628611,5.36868095731558,	8.73546568413985e-10,0.0363042245936245,
CARD8-AS1	2	COADREAD,HNSC,	1.42577104066374,0.696372211020531,	0.0462343103961672,0.00707892581008474,
CBR3-AS1	2	BLCA,LUAD,	0.694824328447045,0.921445751126951,	0.000317180516973381,0.0436463648814512,
CCDC148-AS1	2	COADREAD,LUAD,	2035628.5444246,1.86942432831565e-06,	0.024618620300653,0.000451709308102011,
CD27-AS1	2	BLCA,KIRC,	1.07114689593471,1.08489021837008,	0.01549185760681,5.88886459595983e-08,
CECR3	2	HNSC,LIHC,	0.000295788384886102,2.64430185741596e-11,	0.037168784010535,0.0225513288782629,
CEP83-AS1	2	KICH,KIRC,	221.003185165537,4.82326771317127,	0.000821981511699543,0.00406052650950406,
CERS6-AS1	2	KICH,KIRP,	4.49835035248044e+111,14639415.6893621,	0.00444297790431147,0.0116881253603557,
CHKB-AS1	2	KIRC,KIRP,	1.25546456356852,1.95119957066942,	0.00922739190195287,0.0435924817433692,
CHODL-AS1	2	COADREAD,KIRP,	1.62975830232323,6.48742683036287,	0.0112443149391165,0.00531067535956753,
COL18A1-AS1	2	KICH,KIRC,	1.28134492948605e-31,0.0708999991015143,	0.0279634858153887,0.00108684714868557,
CPS1-IT1	2	HNSC,LUAD,	1.7533902142557e+40,4.05318670259568,	0.01218681691269,0.0392246120624096,
CSMD2-AS1	2	KIRC,LIHC,	831300.911211107,9131557047888876544,	0.0114252705473749,0.0111622490568283,
D21S2088E	2	LIHC,THCA,	7.58960892655524e-27,193128112784208096,	0.0156384082386475,0.0272409921892935,
DACT3-AS1	2	KIRP,LUAD,	32.010086454204,243.276916650145,	0.00531054558332633,0.00188758081031226,
DIO2-AS1	2	KIRP,UCEC,	1078.10069366776,602.262797739974,	0.00141681087670786,0.00408285040383682,
DISC2	2	KICH,LUAD,	1.68433258462421e+96,3429956267046529024,	0.00731062655767878,0.000220375416226881,
DLGAP1-AS5	2	KIRC,KIRP,	2.91680018370254,5363767191470.39,	0.00157639017863775,0.0383433894123726,
DNAJB8-AS1	2	COADREAD,GBM,	5.37777640592878e-31,2986480306853252,	0.0178978627122146,0.000528818464384684,
DSCR10	2	LUSC,STAD,	8.99964882555202,25224.5812344163,	0.0188049222516916,0.00597917528825798,
DSG2-AS1	2	HNSC,KIRP,	2.54582568755405,0.0399432714405648,	0.0340166962693316,0.0203980309877856,
EGFLAM-AS4	2	KIRC,STAD,	89893.9724460975,9996646465894.77,	0.00153849671239614,0.0334767537727613,
EHHADH-AS1	2	KIRP,UCEC,	176598555.143511,42553.9567235737,	0.00366298492606199,0.00220942104959521,
EHMT1-IT1	2	KIRC,UCEC,	2.6784236493816,6.37868022860447,	0.0263137753128514,0.00645519788922444,
ENTPD1-AS1	2	BLCA,KIRP,	336168.043495095,2.22850979992335e-06,	0.000113961582345223,0.0112175858275364,
ENTPD3-AS1	2	KIRP,LUAD,	0.430325746329095,0.634552600265891,	0.0202221515722459,0.0420057083299381,
EPHA5-AS1	2	GBM,KIRP,	0.626550735889893,1.67252936230006,	0.00222274549333268,0.000830122126345922,
FAM138B	2	GBM,KICH,	98.5040960227665,18836377.4546359,	0.0147781528611576,0.0421733162503873,
FAM181A-AS1	2	KIRC,LUAD,	14451.7857172325,0.0464421736247914,	0.0251441843372402,0.0103195937414938,
FAM222A-AS1	2	HNSC,UCEC,	3.02756994223526,4.22403596181703,	0.0140340750757458,4.47856030567628e-05,
FAM99B	2	GBM,LUAD,	9809532158.80873,4.54280443084175e-09,	0.00488288696654682,0.0299032130538517,
FAS-AS1	2	KICH,KIRC,	296683.790126955,4.38506540565908,	0.0257103176681914,0.0177128540522543,
FENDRR	2	KIRC,THCA,	1.45870000562532,525.568801622426,	0.0492437282203882,0.00374892735760279,
FGD5-AS1	2	BRCA,HNSC,	1.00999589675398,0.973286940280647,	0.0161296080180195,0.00847653710144924,
FLJ27354	2	BRCA,UCEC,	0.551595615110235,2.10467061449618,	0.0488147450484592,0.0425351289441744,
FLJ36777	2	HNSC,LIHC,	31.0303024173309,0.120927206277533,	0.00241484961058147,0.0381082923446904,
FLJ37035	2	KIRC,LUSC,	0.131848892279123,0.20040787707855,	0.00140205537337879,0.0320659363043677,
FOXN3-AS2	2	BLCA,KIRP,	2.1667480192717e-56,158.690317094399,	0.0471007022852434,0.00572726571175719,
GNG12-AS1	2	BLCA,KIRC,	8.56708319808585,0.24316403848863,	0.0452973824746483,0.000379130711433362,
HAR1B	2	BRCA,KIRC,	1.05672652353219,1.81121505834357,	0.0356056634747779,0.0057769890969106,
HCCAT5	2	KIRC,KIRP,	0.0325982772049427,20.084938030034,	0.0248211423741286,0.00132538938279614,
HCG18	2	THCA,UCEC,	149.197183094358,4.48987703356536,	0.00238872036243187,0.0316027822366107,
HCG22	2	KICH,UCEC,	9.27393518281955e+138,2111659058235.63,	0.0108539570242024,0.00401231593174511,
HCG9	2	LIHC,STAD,	9.30163070142268e-07,2.36426418834073e-24,	0.04203547352816,0.0243647139065216,
HEXA-AS1	2	KIRP,LUAD,	0.110689600620775,0.180118290305956,	0.0340248582852759,1.33886058448773e-05,
HHIP-AS1	2	GBM,THCA,	0.62230207310362,1.49164374027013,	2.03533690990021e-06,0.018260771980765,
HIF1A-AS2	2	LUAD,THCA,	94.711485857606,310509691297.215,	0.0354957147179629,0.031443786490753,
HMGN3-AS1	2	COADREAD,KICH,	0.51035557826531,0.0301504010485492,	0.0212303228808333,0.00457398696904987,
HPYR1	2	LUAD,THCA,	839.705136479358,262839124127.76,	0.0413426298553499,0.0317023060796212,
HULC	2	GBM,KIRC,	23.6071954139517,1.07528000004737,	0.0143880682827877,0.0457712750508676,
IGFBP7-AS1	2	BRCA,KIRC,	0.00387720147236897,4.60728225923153,	0.0277659405827771,0.000337735809392892,
JHDM1D-AS1	2	KIRC,LUAD,	1.11627768539331,0.919759588826535,	0.00738633387083065,0.0282935148022282,
KC6	2	BLCA,KICH,	1.3066189188306,8.7953203521988,	0.016223587656753,0.0346190763867219,
KLHL7-AS1	2	HNSC,THCA,	1.53082169187507,2.74005815317113,	0.0101832309455961,0.0296388795139,
KRTAP5-AS1	2	GBM,LIHC,	1.93153602758995,0.152303938172066,	0.0359974654839849,0.00355378062215861,
LIMD1-AS1	2	HNSC,THCA,	0.000343502033053015,12096.8508595953,	0.0494078173949762,0.0253808974331349,
LINC00111	2	BLCA,KIRP,	130.565619780152,2.87124538989555,	0.00311158057664473,0.0126447319565902,
LINC00113	2	HNSC,KIRC,	1016.04724671871,0.855767830527855,	0.00253125659162656,0.0119865782594952,
LINC00200	2	HNSC,KIRP,	2.55444777760647e-09,2752031560.23703,	0.0260820241038298,0.000330948178092205,
LINC00208	2	COADREAD,KIRP,	4.28132859784276e+30,22813731.6695591,	0.00566853271266832,0.0445720210306655,
LINC00264	2	GBM,KIRC,	69.8829121758908,5.5811118988564,	0.000378738471742301,7.21415473436959e-05,
LINC00290	2	LUAD,UCEC,	2176816.53766167,91181.0424648852,	0.000106294291345121,0.00113760006057473,
LINC00299	2	HNSC,STAD,	0.0257713759565571,4.48292217170636e-06,	0.0410698380001249,0.0110047594335816,
LINC00304	2	GBM,KIRC,	0.000511683733572884,2.02595995994117,	4.40732099704633e-07,0.00174560390910261,
LINC00307	2	BLCA,GBM,	245748977470318,2.35055517029238e-55,	0.00538101021671789,2.92177393390602e-12,
LINC00315	2	LUSC,UCEC,	82.4122560296659,9.24699205895434,	0.0168131534410906,0.00665929706934865,
LINC00319	2	KICH,THCA,	28.8582106346869,3303428.20337967,	0.0276033003276358,0.000731650042688825,
LINC00442	2	STAD,UCEC,	887.103993329607,2062.37214718882,	0.0281777455256854,0.0379922564999017,
LINC00466	2	KICH,KIRP,	105816.545338023,107235.867258826,	0.0415616322599154,0.000481605864936618,
LINC00467	2	HNSC,PRAD,	1.07055556373127,0.634382462104117,	0.00538832153696589,0.0484365064870669,
LINC00475	2	COADREAD,LUAD,	39.6417242571894,0.120142034675135,	0.044873590128661,0.0384226213088587,
LINC00487	2	GBM,UCEC,	0.0817010080346477,13.85545515576,	5.08580554781091e-07,0.025953491609265,
LINC00515	2	GBM,KIRP,	1.51100553445127,0.398258675224083,	0.00616414624801853,0.0379420365496562,
LINC00525	2	KIRC,KIRP,	1.80060706272357,8.90584557727056,	1.36178781501295e-05,0.00439227667782516,
LINC00535	2	COADREAD,LUAD,	6.27281312626646,0.0240239281919473,	0.0205622720772392,0.0184853877165035,
LINC00538	2	KIRP,LIHC,	272011.13978843,2.7210809631705e-05,	0.030152920121751,0.047385056872743,
LINC00547	2	PRAD,UCEC,	1.25435052504025e+99,20.0880390927177,	0.025172952159235,0.0485877493289424,
LINC00550	2	COADREAD,LIHC,	3.73442256589751e-48,1.94916304111113e-94,	0.0476934372362893,0.0244350874144417,
LINC00597	2	GBM,KIRP,	1575250.79624872,3.57921300296862,	0.0017402385057731,0.00721178121624022,
LINC00606	2	GBM,KIRP,	1.43642718022318,17484888.1760535,	0.0428170301788848,0.000173831171270011,
LINC00608	2	KIRP,LIHC,	47276.9702541631,2.04042307100478e+27,	0.0109621023823664,0.0491567711144875,
LINC00619	2	BRCA,LUAD,	0.00197697282126363,1.92681526889169,	0.00476715247711013,0.00587831333334177,
LINC00620	2	HNSC,KIRP,	4.38794360361651e-07,16.3800631591627,	0.0307767590540822,0.031819496353658,
LINC00622	2	KIRC,LUAD,	1.1960145509662,1.46588729808853,	0.00564694407127442,0.0335503930858883,
LINC00629	2	LUAD,LUSC,	2.88795159535312,0.176410202081527,	0.00228951527231613,0.0204237607274809,
LINC00630	2	BRCA,GBM,	1.47533038194406,2.2035317008357,	0.0138269365496763,0.0018820423594007,
LINC00642	2	BRCA,UCEC,	23.6123952762521,2.3629091845238,	0.000230415324193767,0.0114953327428302,
LINC00669	2	BLCA,KICH,	1.18676474489093,1.57321657363345,	0.0381617502940217,0.0270076530573089,
LINC00685	2	GBM,LUSC,	1.86393561817993,0.380824137975432,	0.00225718739121561,0.0313049017372927,
LINC00710	2	KIRP,LUAD,	3283.99525698951,8.79490653717363e-08,	0.0190978720432767,0.0467265430995583,
LINC00841	2	HNSC,UCEC,	1.78093131527268e-06,4886.88836387756,	0.0442907744416143,0.015114926014733,
LINC00852	2	HNSC,PRAD,	0.320452910612081,10.2069830813551,	0.00081913237610276,0.0157062325529717,
LINC00870	2	THCA,UCEC,	12018.7925854138,19.7067453778114,	0.0135306378694903,0.00429047487638401,
LINC00880	2	HNSC,KIRC,	1.8673783250249,1.31905366508977,	0.0440233082422542,0.0192928884336016,
LINC00886	2	KIRP,LIHC,	0.217057206124616,0.759582906403477,	0.000553199811541005,0.0347441148643786,
LINC00892	2	HNSC,KIRP,	0.307396242508607,5.4229875263576,	0.0114677383337766,0.00228355623141652,
LINC00894	2	KIRC,LUSC,	1.20525574214871,0.640575974023833,	6.20977760568131e-06,0.00329491896577017,
LINC00900	2	KICH,THCA,	5.03922515500962,0.244488136224973,	0.0237419983788185,0.00284016397512055,
LINC00909	2	BLCA,KIRP,	1.26473070893817,0.616538739550388,	0.0263640875722644,0.0159444994787959,
LINC00910	2	GBM,HNSC,	1.50427352868992,1.82913854448565,	0.0194089255313611,0.00488825184697306,
LINC00929	2	GBM,UCEC,	1.37689804122345e-08,10.0317159203943,	9.37104149834056e-09,0.0192802653729652,
LINC00943	2	KIRC,KIRP,	19.5017819293574,4711.94357940455,	1.21980436862401e-09,0.0023722582694774,
LINC00964	2	HNSC,LUSC,	1.67104963919684,0.479952472028496,	0.0489753893610521,0.0444347928846893,
LINC00965	2	KIRC,LUSC,	28.4748678333732,0.0118950039300519,	0.0012208085462645,0.0306658361360379,
LINC00967	2	LIHC,UCEC,	3.50018864082991,2.61923058649322,	0.0346243022685329,0.00122580201910605,
LINC00994	2	KICH,KIRC,	6.30487336064767e+54,2736.00841032005,	0.0368041468560549,0.00209019776523767,
LINC01016	2	BRCA,PRAD,	0.902967561805388,2.5973243571896e+19,	0.026895647234593,0.0219096336199801,
LINC01018	2	BLCA,UCEC,	1.42808793144044,3.38919216732965,	0.0467060730741183,0.000691169381936474,
LINC01056	2	GBM,STAD,	66318955.1946942,2.45057489141192e-14,	0.0321779372636104,0.00107902044656916,
LINC01088	2	KIRP,LUAD,	1.62037654494781,0.959405533627531,	0.0338912042113135,0.0219461497921762,
LINC01094	2	KICH,KIRC,	2.04280816464802,1.13726462354608,	0.0182737813166675,0.0275086523167665,
LINC01095	2	GBM,UCEC,	7.2239687570169e-11,5689.62730875125,	0.00408272674893317,0.00572704885160047,
LINC01097	2	COADREAD,UCEC,	30980.30302262,232312.096544415,	0.0121801457742418,0.0248810807370013,
LINC01107	2	KIRP,LUAD,	242410.030137796,8.04498513859436,	0.0177092878154462,0.0173627654163627,
LINC01115	2	HNSC,LIHC,	26.9914464861003,9.70419497485521,	0.0106661069696193,0.0115060345442866,
LINC01133	2	COADREAD,KIRC,	1.02131239736867,2.33611778318487,	0.0274937807136553,1.29719925501259e-06,
LINC01134	2	KIRP,LIHC,	7.90060946053288,3.12890964807188,	0.0104279687982863,0.0102160099807831,
LINC01141	2	KIRC,THCA,	2.21919975272471,1.70731782408363e-16,	0.0335156642970672,0.0498150957757796,
LINC01158	2	COADREAD,KICH,	86.5151770376662,0.199200097453516,	0.000582149452962533,0.0173681951610328,
LINC01184	2	KIRC,LUAD,	0.777125099286791,0.845525808196689,	0.00409307151994021,0.0337859048921368,
LINC01193	2	COADREAD,KICH,	11.3459151645306,1.79212069936976e+63,	0.0410769556651405,0.00162800602224156,
LINC01194	2	HNSC,KICH,	1.59512082712089,57426514361507.4,	0.0406350835450963,0.00877505848232241,
LINC01203	2	BRCA,KIRP,	4.53321073966717,10.7598350736961,	0.00401846956000962,0.0249206137253049,
LINC01226	2	LIHC,STAD,	6.5063568691213,3.31099277842521e-07,	0.019304175090556,0.0266350145719816,
LINC01239	2	HNSC,KICH,	1.74894050433935,124.676125850869,	0.0485048703526123,0.0162096453886076,
LINC01270	2	KICH,KIRC,	353.925369362316,1.42669719414734,	0.0266441450687891,0.000769966805030942,
LINC01289	2	BLCA,STAD,	12851836878.6663,1.00221027185067e-07,	0.0363344352560909,0.00113314237014772,
LINC01310	2	GBM,PRAD,	0.0201124002222975,3.91065589712075,	0.0157899631861377,0.00141951381312921,
LINC01341	2	BRCA,KIRC,	0.648250981630223,1.40759846703748,	0.0192738389826166,4.46743228421642e-06,
LINC01346	2	BRCA,KICH,	2.92976080107555,4963617532538.35,	0.000108306447214379,0.0232140896171112,
LINC01354	2	KIRC,LIHC,	0.587747531537771,0.250669024210196,	0.0104550835171198,0.0131852755574771,
LINC01426	2	GBM,LIHC,	1.39693217825162,0.675775365854041,	0.00549223000469901,0.0300195292100797,
LINC01538	2	BRCA,GBM,	53335549255.8386,290649.968734891,	0.0299286043315524,0.0226029093709489,
LINC01539	2	BRCA,KIRP,	7.03451834966274e-08,11173209.586504,	0.0461114959436202,0.00092442994985642,
LOC100128239	2	BLCA,KIRC,	10.9490767220741,2.21735595398167,	0.0164198854862271,0.00654409865491501,
LOC100128531	2	BRCA,KIRC,	1.13226047568117,0.487430942229492,	0.00781915077576345,0.00038118423555078,
LOC100128714	2	BRCA,KICH,	854777594498.601,10507825.7212571,	3.017353123691e-06,0.0148279913515021,
LOC100129620	2	GBM,LIHC,	2.83576111977703e-05,65342317062627778560,	0.00411757830570725,0.010095318490983,
LOC100130417	2	COADREAD,THCA,	1.21250027801966,1.04477480702265,	0.00625298412579223,0.00729528370842303,
LOC100130452	2	KIRP,STAD,	22.2252900282222,3.33175249958118e-05,	0.00871635471952747,0.04404202431281,
LOC100130700	2	COADREAD,KIRC,	7.80560566044102,447.715584633289,	0.0182795933839328,0.00131853196675225,
LOC100130987	2	KIRC,PRAD,	1.22444427189082,2.59327611261529,	0.0109599860143826,0.0224770861889206,
LOC100131047	2	BLCA,KIRP,	1.73656084505412e-15,374512413.490474,	0.0176473043820218,0.00135396045366853,
LOC100131564	2	KIRC,LUSC,	1.11907172389732,0.830910473777898,	9.67246623462259e-07,0.0247379009180005,
LOC100132078	2	KIRP,LIHC,	19171715401.7544,1.45584659944005e-32,	0.0286927099524857,0.00885904768196477,
LOC100192426	2	HNSC,THCA,	5.21675545692324e-09,4.86872847995263e-05,	0.00308186646947894,0.00463089490149904,
LOC100270804	2	KIRC,STAD,	1.43986232051689,0.0824695524159962,	3.3022729173382e-07,0.00572757708155924,
LOC100287015	2	GBM,KIRC,	1.41216906275564,1.72293957428246,	0.0065592731986347,8.91830366193114e-05,
LOC100287225	2	HNSC,LUAD,	4.76991653823433e-08,20.2612361516368,	0.0339002366450568,0.00498786690347175,
LOC100288123	2	HNSC,KIRC,	0.41588092869007,1.26047134374556,	0.0337584279393284,0.000349436879787168,
LOC100289650	2	GBM,KIRP,	9.72772058696313,14.2929993089512,	0.0318164282953731,0.00569785912110687,
LOC100294145	2	KIRC,STAD,	0.398888456015137,0.0587943150163019,	0.0321442065401621,0.00744112870417846,
LOC100422737	2	BRCA,STAD,	1.14366722839597,0.676244518916618,	0.0280247741692559,0.0140610348530851,
LOC100499194	2	KIRC,LUSC,	2.05991628806343,1.8472920314368,	0.022135618098206,0.0303895060104599,
LOC100505782	2	STAD,UCEC,	1.46595513694873e-14,4.06531238095019,	0.0115326065911043,0.00515670728657114,
LOC100506071	2	KIRC,LUSC,	3.20573985222494,0.106238365834943,	0.0132665786074976,0.0122805832062726,
LOC100506085	2	GBM,KIRC,	3.76088041577044e-12,0.750517960349591,	0.0235542974542389,0.0067008848511565,
LOC100506100	2	GBM,KIRC,	1.18413747765512,1.17173069996039,	0.00329541727409299,0.0026577551313276,
LOC100506178	2	KIRP,STAD,	1.47936563944939,2.59806200400158,	0.00485297951418917,0.0329163452165424,
LOC100506314	2	BLCA,LUSC,	1.22101176032518,0.879945191829064,	0.0472649402088805,0.00986933457663752,
LOC100506474	2	LUAD,STAD,	3.10148605674094,2.38764877313651e-07,	0.0252757576172665,0.0200005170089407,
LOC100506585	2	HNSC,KIRC,	0.363101009835544,1.40276443682592,	0.0416380472980669,0.00809848618240883,
LOC100506844	2	GBM,KIRC,	0.996809089968468,1.04054770508767,	0.0141274189725857,0.000176545202767442,
LOC100507091	2	GBM,UCEC,	23062.1903019726,16.2349329874268,	0.00418363970107871,0.0194022096807682,
LOC100507140	2	KIRP,STAD,	21994.7643246202,2.25336262861689e-10,	0.0100945626094519,0.00331022374184031,
LOC100507156	2	GBM,KIRP,	14.9304577145514,8.25167840355969,	0.00315276052445579,0.0013693248787765,
LOC100507194	2	KICH,KIRC,	3.51728255209953e-15,1.34859013578622,	0.00469974024785991,0.0483054597225951,
LOC143188	2	BRCA,KIRC,	2.04669161734547,3.59779078141505,	0.000104087643277184,0.00563848374656095,
LOC145845	2	GBM,KIRP,	0.119614572956336,538.878566727682,	0.0482866089466057,0.00825525026866003,
LOC146513	2	GBM,LIHC,	460589087.247814,2.036168381715e+34,	0.0449272818856435,0.0110691325707762,
LOC151484	2	GBM,UCEC,	1.75127148360516,36.4945495965095,	0.0467825938000348,0.000733034392142229,
LOC152225	2	KIRC,KIRP,	2.15977504779395,18.3925839532689,	1.80188993637032e-06,7.74115756014826e-05,
LOC158435	2	LUAD,UCEC,	4.52345014445725e-10,10.5934097246744,	0.0328729714770932,0.00578760521080379,
LOC221122	2	GBM,UCEC,	1.67419918791063e-15,4104.49236722204,	0.00301793746183598,0.0147278969807061,
LOC283038	2	BRCA,LUSC,	0.193240481620699,0.00225579279337646,	0.0253883411070812,5.7397138403914e-05,
LOC283856	2	GBM,THCA,	0.619048741529274,14.7580482910516,	0.0415240790264192,0.00284105037261051,
LOC284080	2	GBM,KIRC,	9.68209717329733,2.16450413060705,	0.0103640957742583,2.73864849353878e-07,
LOC284395	2	BRCA,UCEC,	23932810.0883605,108.764577801362,	1.12264301654896e-06,0.00361515746772945,
LOC284648	2	HNSC,KIRC,	3.67541169663003,2.85547956034737,	0.0219563423595368,1.602168772874e-06,
LOC285000	2	HNSC,KICH,	9.14943253611979e-13,5.82748623454549,	0.0183862436515221,0.0383826202542198,
LOC285889	2	KICH,UCEC,	3.84700654363273e-20,1.66763458161975,	0.025623798697094,0.0141163018975428,
LOC286083	2	BRCA,UCEC,	130043.989723899,19.1073655534818,	0.0379118431838146,0.0446700621606554,
LOC339622	2	KICH,KIRP,	1.38171899298678e+64,100980.865820658,	0.00828730801710553,0.0100313185786207,
LOC339807	2	BRCA,HNSC,	572.201766146322,0.00190110256009505,	0.0219696812701951,0.0177351224753869,
LOC340017	2	GBM,HNSC,	3686.29588415742,60120172.3553746,	0.0199995976613232,0.0234427386346918,
LOC340107	2	HNSC,KIRP,	1.06648669230073e-36,1505764288895735,	0.0214285677550918,0.000403679477306351,
LOC400685	2	KIRC,STAD,	0.589164700753611,0.0111123369593832,	0.00037560365383138,0.0491645201212593,
LOC401134	2	KICH,KIRP,	831264602823.684,78.5133853417077,	0.022652359186804,0.00260204495478633,
LOC401177	2	HNSC,KICH,	0.0086204874534243,923047601352316,	0.0426950951631587,0.0144417092761054,
LOC401557	2	KICH,STAD,	3.50239360181157e+66,1.94948828246431e-25,	0.00749022733188787,0.00901741921885379,
LOC553103	2	COADREAD,LIHC,	1.7761522698322,0.365489789939741,	0.0136075526256348,0.00498802661379938,
LOC642426	2	BLCA,KIRP,	8522847992.81527,689643.277354056,	0.0195276144349263,0.00549596433173816,
LOC642852	2	BRCA,THCA,	1.15138903101771,1.40711226325504,	0.0341142840727983,0.0388572371280829,
LOC643623	2	GBM,STAD,	35563.8058431217,2.91570568004119e-25,	0.0360355989666874,0.0249878561519442,
LOC645434	2	LIHC,UCEC,	2.19979174660638,111.070752406905,	0.0368634962542691,0.00150432731277916,
LOC646268	2	HNSC,KIRP,	2.39855653969565,2312.81518696773,	0.000688543269985797,0.00107603946018231,
LOC647323	2	GBM,KIRC,	3.41034247713154,21.7482941850811,	0.0417759374532272,0.0192759246254153,
LOC728084	2	KIRC,KIRP,	401.299111199703,105.998572844446,	8.81890093618054e-07,0.00705957554213987,
LOC728730	2	GBM,HNSC,	1.48922341688366,1.77491248622636,	0.00357887818731528,0.0112170735733537,
LOC729506	2	COADREAD,THCA,	1.3079477330393e-05,9432.93845597275,	0.0161930477195283,0.04616807913038,
LOC729950	2	HNSC,STAD,	1.59429486495389e-06,0.000188787835734684,	0.00524222106043692,0.0162103452598367,
LOXL1-AS1	2	GBM,KIRC,	0.422091286438661,1.25376538622958,	1.16903723048623e-05,5.25432190517927e-05,
LYPLAL1-AS1	2	LUAD,THCA,	0.161310160472331,38.9668267200411,	0.037330565221518,0.0346057293253451,
MAP3K14-AS1	2	GBM,KIRC,	1.94626277490441,1.3314963988996,	0.0241220921767307,0.000699496179902392,
MATN1-AS1	2	GBM,KIRC,	3.45894441838003,1.64637552164209,	0.00241470523247433,4.78896774114279e-06,
MEG8	2	KIRP,THCA,	12.0348326276322,170.354682560501,	0.00203495716657953,0.00248009455145037,
MESTIT1	2	HNSC,KIRP,	1.88470356679325e-08,0.0413217118826708,	0.0145623962918247,0.0327012321616784,
MGC16025	2	COADREAD,LUAD,	9.87234486707487e-06,2.32301321543383,	0.0375422900415332,0.0364011747866403,
MIMT1	2	KICH,THCA,	3.87267389355835e-28,17.4551505126881,	0.0148448386288215,0.00958502499492708,
MIR17HG	2	COADREAD,LUSC,	1.17332510068728,0.710749912081021,	0.0303869359103792,0.0187193852306515,
MIR22HG	2	LIHC,LUAD,	0.813324600022093,0.92561145068529,	0.000802522497449942,0.00327984847021001,
MIR3976HG	2	COADREAD,KIRP,	5.87077831489772e+23,6.84359503243255e+28,	0.00432584674661463,0.0185060055883004,
MIR4697HG	2	PRAD,UCEC,	3.77061673010305,2.5756471816242,	0.00666591840590636,0.00236003581587263,
MIR646HG	2	GBM,STAD,	22.8980714519718,0.0181125105365176,	0.000286471225746654,0.0370146465857648,
MRVI1-AS1	2	GBM,KICH,	1.57306437564815,2422.17088434625,	0.0242543928873913,0.00344695548800322,
NAPA-AS1	2	KIRC,KIRP,	0.904147472715218,0.515550695692943,	0.0335365581190434,0.00655393241185842,
NDUFB2-AS1	2	GBM,UCEC,	2.06758826880231,1.98160992952819,	0.0289504089640673,0.0126006334334634,
NEGR1-IT1	2	KIRP,LIHC,	1648014.28472793,3546788203.45151,	0.0285214123202585,0.00631295315100866,
NUTM2A-AS1	2	HNSC,KIRC,	1.06637683914045,1.11168945222934,	0.0348777334389176,0.0116541545998392,
PCAT6	2	KICH,KIRC,	1.43404349873074,1.08107427175509,	0.00257426488993473,8.29752666309247e-06,
PCGEM1	2	HNSC,UCEC,	61923.1146631637,339135346.538451,	0.0238709572536551,1.48185398963774e-05,
PGM5-AS1	2	GBM,UCEC,	0.259106515887569,1.22160491410951,	9.59111170900639e-05,0.0356802086972249,
PHKA2-AS1	2	COADREAD,KIRC,	5.66730061629851,1.15116279236514,	2.78896655213634e-05,0.00261768273741125,
PITPNA-AS1	2	KICH,LUAD,	1.23817911033065,0.96437409469395,	0.00107254866479467,0.0249849139771103,
PRINS	2	LUAD,THCA,	0.0920908577561455,5.850097541402,	0.00305784512433593,0.0490865877127431,
PROSER2-AS1	2	HNSC,KICH,	0.572749994559468,276660.952864623,	0.0280308414304845,0.0381881357143393,
PSORS1C3	2	COADREAD,LUSC,	4.39635355996266,1.75154195454797,	0.0100547078411499,0.0281568024258263,
PTENP1	2	LUAD,THCA,	1.08430794743371,1.26365564574943,	0.0326619581036716,0.0321017428662598,
PWAR4	2	KICH,LIHC,	28.7835390374634,0.000107632754796623,	0.0422314870807941,0.0248360694540587,
PWRN2	2	KIRP,UCEC,	6237480.35895189,13351353826.6077,	0.0148589606008552,0.0318296050187292,
PXN-AS1	2	KICH,KIRC,	2.3195188909212,1.22151958373113,	0.0346962777587472,0.000626560343762961,
RAB4B-EGLN2	2	GBM,UCEC,	3.14965678902839e-12,1.76544958082534e+26,	0.000744566566143967,0.000312784160607427,
RAD51-AS1	2	BLCA,HNSC,	2.13592380084679,0.55134801451234,	0.00569138018466742,0.0491058120489249,
RAMP2-AS1	2	HNSC,LUSC,	0.429568700063022,0.768467173916518,	0.00636770707928613,0.0427185350953855,
RAPGEF4-AS1	2	KIRC,UCEC,	255203.654150607,71665.4926710315,	0.00148024749346465,0.0285369340549047,
RBM5-AS1	2	HNSC,LIHC,	0.437028976304956,0.622503376299401,	0.000452450370389101,0.0466767184348608,
RNF157-AS1	2	KIRC,LUAD,	1.34986182370887,0.831366152132641,	0.034475948974327,0.0280277785165537,
SBF2-AS1	2	BLCA,UCEC,	1.70776577138519,0.481382378351276,	0.000150415774053614,0.00164497030709132,
SDCBP2-AS1	2	BLCA,KIRP,	2.07306522395485,0.451704066930004,	0.0047793204715233,0.0319379237943711,
SH3PXD2A-AS1	2	BLCA,KIRP,	0.861776491825883,4011.81470284833,	0.0416413754946767,0.0167958483232011,
SLC25A25-AS1	2	KIRC,LUSC,	1.08504418479265,0.845494662584636,	0.00852679109600674,0.00191533499781349,
SLC26A4-AS1	2	KIRP,STAD,	20.7050151535632,5.05140968570638e-07,	0.0123188040193303,0.00234031997395223,
SLC8A1-AS1	2	BRCA,KIRP,	2.05992447115702,3.02313819805767,	0.00448968730579613,0.00200725734205121,
SLIT2-IT1	2	KIRP,STAD,	32.1949124483308,3144838.9086083,	0.0265717092833267,0.0411529960718475,
SMAD5-AS1	2	LIHC,UCEC,	0.383883606505179,40.3664071048642,	0.0338444336603967,0.00523110141183325,
SMG7-AS1	2	BLCA,KICH,	18.6246185806324,1338.05435055504,	0.00574305632562133,0.000452285538653618,
SNAI3-AS1	2	GBM,KIRP,	2.01527486309058,0.142357092296852,	0.00176684949340311,0.00613572284972319,
SNHG1	2	KIRC,LUSC,	1.0098824977525,0.987836672429649,	0.00097321437439124,0.00107469762622237,
SNHG12	2	KICH,LUSC,	1.11190280543947,0.968510780426709,	0.00464345762292839,0.0047435035472313,
SNHG15	2	KICH,KIRC,	1.09536679259221,1.01519433840443,	0.0277443779736688,5.49138527023985e-05,
SNHG17	2	COADREAD,KIRC,	1.00914034385537,1.05284778160318,	0.00181848926963535,1.23480143887633e-08,
SNHG3	2	BLCA,KIRC,	0.966051427507844,1.05603144016339,	0.0126466806871605,3.0200187765006e-06,
SNHG6	2	GBM,KIRP,	1.00446060077813,1.00731786126085,	0.0323533677252141,0.0321569799251203,
SNORA58	2	BLCA,KIRP,	20.6719412335961,7.01574501441209,	0.00824999277133009,0.0014227651670452,
SOCS2-AS1	2	LUAD,STAD,	1.06134496444478,1.72752948457367,	0.00834434552882701,0.023309712581366,
SPAG5-AS1	2	HNSC,LUSC,	0.203106893805149,0.235893154340089,	0.0392586968022969,0.000865401130009213,
SPATA42	2	KIRC,STAD,	6.37986699721091,0.0117594297383664,	0.00281919162944644,0.0372899109910987,
SRP14-AS1	2	BLCA,LUSC,	2.12767167379763,0.529344784188155,	0.0174467137558092,0.000182577799104466,
TCL6	2	BRCA,KIRC,	1.42272946640759,0.562104653656158,	0.000270975666415874,0.00364045308951766,
TDRG1	2	KIRC,STAD,	3.56257647493843,78.0363774696405,	0.0238467595243979,0.0214319763545134,
TFAP2A-AS1	2	BRCA,KIRC,	0.642475270691994,1.52269220699577,	0.00856592552130153,1.74535660368846e-08,
TIPARP-AS1	2	BRCA,HNSC,	0.34260862534738,2.58811869990021,	0.0394587638826827,0.0096181047430467,
TMEM161B-AS1	2	BLCA,KICH,	1.39569015799567,1.6215902627406,	0.0265062206640101,0.00502798248831315,
TMEM72-AS1	2	LIHC,LUSC,	1.33375689895087e-09,11.1290465402629,	0.0288128169243298,0.0247543703146382,
TMLHE-AS1	2	GBM,LUAD,	14.4940914486328,0.0825493130257559,	0.00219698460693163,0.0204267524425586,
TSC22D1-AS1	2	COADREAD,KIRC,	1.53484197672077,1.8076265523413,	0.0275182682494552,0.0480408238896928,
TSIX	2	BLCA,STAD,	154441073393354144,1.05669589044747e-34,	0.012148335549988,0.00194083042600313,
TTTY10	2	KIRP,LUAD,	749.471622373937,1.63689669753466e-05,	0.00265689299517557,0.000506458434310741,
TTTY15	2	KIRP,UCEC,	1.61823083724478,1.16896216654632e+32,	0.0307384244884632,0.00136003842931687,
TUG1	2	LUSC,STAD,	0.979465708224926,0.94347840469446,	0.00070849677193241,0.0301804000649105,
TUSC7	2	COADREAD,GBM,	7.08932954490777e+20,10992029831121.4,	0.00151405574197749,0.00237598004994466,
USP3-AS1	2	KIRC,LUSC,	1.40226998467384,0.568958029486609,	0.00606580792015754,0.012891465239823,
USP30-AS1	2	BRCA,KIRC,	0.690584291853216,1.13596802660816,	0.0152621518202467,0.00292724679354361,
VENTXP1	2	KIRC,UCEC,	297551.207231212,206580523.068781,	0.000797775842195092,7.6757694644769e-08,
VWA8-AS1	2	HNSC,LUSC,	3.94861006079157,0.176705624949739,	0.0221438148811547,7.86328535876679e-05,
WAC-AS1	2	GBM,LUSC,	1.43075830947073,0.923698078077592,	0.000645723576727875,0.0155644732219719,
WDR11-AS1	2	BRCA,KIRC,	1.35193702785867,66.211008196272,	0.0027582471965002,0.00409612568296569,
ZBED3-AS1	2	LIHC,LUSC,	0.253889732958445,0.517741943445617,	0.00234883129945451,0.0132980682590271,
ZBED5-AS1	2	KIRP,UCEC,	0.914649859900393,0.933435344656066,	0.00944780486929897,0.0499861315808254,
ZEB1-AS1	2	COADREAD,LUAD,	1.33400370217656,1.198710510931,	0.0164856303127316,0.0162633108393527,
ZFAS1	2	HNSC,KIRP,	1.00620949100686,1.0259630562026,	0.000229098267114036,1.34113214511622e-06,
AA06	1	UCEC,	819.287708730574,	0.0233709891571698,
ADORA2A-AS1	1	PRAD,	1709119641.19242,	0.0109319209707407,
AGBL1-AS1	1	KIRP,	36.1162438525584,	0.00726640938428114,
ANKRD34C-AS1	1	UCEC,	29.9939727572021,	0.0107925265087304,
ATXN8OS	1	KIRP,	1830078.99975307,	0.0209421368402295,
C1RL-AS1	1	GBM,	3.06440031569144,	0.00807185739727656,
CACNA1C-AS1	1	COADREAD,	1.64547730145809,	0.0108006207697751,
CDIPT-AS1	1	GBM,	1.20263632789013,	0.037330922287136,
CDRT7	1	KIRP,	2.60527808133879,	0.0214575487796662,
CFLAR-AS1	1	HNSC,	0.0711017371044265,	0.0242302933071094,
CLIP1-AS1	1	LUAD,	8.60362342122153,	0.0108221853658927,
CLRN1-AS1	1	KIRP,	9.63625187651047e-29,	0.0165926218304978,
CNTFR-AS1	1	KIRP,	4814.89685893712,	0.0180404725244745,
CPB2-AS1	1	LIHC,	0.166472113166889,	0.0344679174532566,
CSNK1G2-AS1	1	GBM,	591.380302314005,	0.0256962115521019,
CYP1B1-AS1	1	KIRC,	1.20781423687833,	0.000131157663964099,
DCTN1-AS1	1	LUSC,	0.00468858140544656,	0.0252505715707575,
DKFZp451B082	1	KIRP,	2752829.41982358,	0.039963195234727,
DNMBP-AS1	1	GBM,	17.9126105329221,	0.0100117038635161,
DPP10-AS1	1	KIRP,	1.25208432393285,	3.23750684476654e-05,
DRAIC	1	UCEC,	1.04464437750205,	7.61420765278409e-05,
ENO1-AS1	1	KICH,	3.44160399104829,	0.00110984626767741,
ERC2-IT1	1	BRCA,	1.93400366294428e-12,	0.0340318413770405,
ERICH2	1	STAD,	0.708717593527034,	0.0234536224772126,
EWSAT1	1	UCEC,	1.13960277945942,	0.0037247108849755,
FAM138E	1	LIHC,	0.00356611055166343,	0.0420896955923037,
FAM212B-AS1	1	BLCA,	2.46864588764288,	0.0375110423505762,
FAM224B	1	BLCA,	1.92100246506859e+89,	0.0283935974039884,
FBXO22-AS1	1	KIRP,	119401227.114661,	0.0255628918425678,
FER1L6-AS1	1	KIRP,	6565931.49190943,	0.00361447114261904,
FGF13-AS1	1	KIRP,	5.58162902612498,	0.00259878866161656,
FIRRE	1	BLCA,	0.600576447540423,	0.0337010982033465,
FLJ16171	1	KIRP,	6028658.13737984,	0.0208756764161662,
FLJ26245	1	KIRP,	2.21579957360649,	0.000121111115367833,
FLJ33581	1	GBM,	7995.04733286755,	0.0467299634538551,
FLJ34503	1	PRAD,	4297.2245363791,	0.00584959977865762,
FLJ37505	1	KIRP,	3375.70138816199,	0.0292167614535271,
FLJ41278	1	KIRP,	57576.2232904582,	0.00213043280282676,
FTX	1	KICH,	10.0315950067219,	0.0127894937168108,
FZD10-AS1	1	KIRP,	1.93001309916338,	0.00904697669988841,
GAS5	1	KIRP,	1.00771191254059,	0.0101444580808145,
GATA3-AS1	1	LIHC,	0.00706731587035787,	0.016398314201969,
GLIS3-AS1	1	KIRC,	1.42503864097002,	0.022465056346429,
GM140	1	COADREAD,	186.745695796326,	0.0409747852155044,
GRIK1-AS1	1	KIRC,	5.63234262624261,	4.52335197020926e-06,
HAR1A	1	KIRC,	1.7287514625324,	0.00807559571666072,
HCG23	1	GBM,	3.80803963271916,	9.2645571568295e-05,
HCG4B	1	KIRC,	27.803342119131,	0.0241769565746256,
HSD52	1	KIRP,	234.245496255784,	0.00353382637821831,
HTT-AS	1	PRAD,	1801.36240123585,	0.0232180665088194,
IPW	1	KIRC,	1.1104729445677,	0.00401349586947719,
IQCH-AS1	1	KIRP,	0.298932795534094,	0.000849025281434157,
ISPD-AS1	1	GBM,	2907890.26575797,	0.000388946389059175,
KCNQ1DN	1	HNSC,	2.78762760943171e-05,	0.0169570456163237,
LINC00032	1	BRCA,	9.43152023317793e-07,	0.0317771834500357,
LINC00173	1	KIRC,	1.06745065320453,	0.00090625878369488,
LINC00244	1	KIRC,	3.92552999628582,	0.00458171042644284,
LINC00251	1	KIRP,	1.6760591815033e+26,	0.00363453059186369,
LINC00272	1	PRAD,	53772746.5010928,	0.0202076033137091,
LINC00303	1	KIRP,	19.179080778976,	0.025841485582926,
LINC00310	1	LUSC,	4.35016247333349,	0.00735011192241575,
LINC00347	1	LUAD,	88732088999.7345,	0.00110165063801582,
LINC00461	1	COADREAD,	244.668542732963,	3.82481646404864e-05,
LINC00474	1	LUAD,	2.61541637122535e-12,	0.00342669966227105,
LINC00523	1	BRCA,	151799151.637274,	0.0181899333966018,
LINC00526	1	KIRC,	0.873262799720645,	0.00899704593115358,
LINC00548	1	GBM,	2.30767737773997e-05,	0.000154479192473578,
LINC00624	1	KIRP,	399.769454199589,	0.0154776298956187,
LINC00628	1	LUSC,	10.0682598366861,	0.0137507698835977,
LINC00658	1	KIRC,	13299.0634716824,	0.0479762588992745,
LINC00659	1	BRCA,	1.33033506516526,	0.0308322916542364,
LINC00661	1	STAD,	2.84801114452667e-08,	0.0174686304503243,
LINC00662	1	THCA,	2.50331112493997,	0.00102081602396453,
LINC00691	1	GBM,	1.23984948322132e-12,	0.0289511356254563,
LINC00698	1	KIRP,	23642.9133886484,	0.00348474167833634,
LINC00707	1	LUAD,	1.06122086809053,	0.000135856067197682,
LINC00837	1	UCEC,	17.8107158423831,	0.0142108972367327,
LINC00838	1	KIRP,	12751.901561203,	0.00935393056240719,
LINC00864	1	STAD,	1.19225065828066e-07,	0.0495310419204651,
LINC00885	1	GBM,	2561385.8050842,	0.0469503868969315,
LINC00887	1	HNSC,	1.60415625378408,	0.0449507869768245,
LINC00889	1	GBM,	2.33409167121207,	0.0274895235692122,
LINC00898	1	UCEC,	8.35030904314474,	0.00643142869635704,
LINC00899	1	KIRP,	0.779178336738141,	0.0348745553858445,
LINC00925	1	LUSC,	0.917239961220498,	0.00147556680842598,
LINC00936	1	COADREAD,	6.83031848395207,	0.00017240936481222,
LINC00940	1	KIRC,	3.1588285090957,	0.00526630666967598,
LINC00950	1	LUAD,	0.316374635354178,	0.0278079069641594,
LINC00960	1	KICH,	1.01397646350136,	0.00828772907606001,
LINC00992	1	BRCA,	5.70514683973322,	0.00157563182125264,
LINC00996	1	HNSC,	0.094990596388912,	1.13924953031308e-05,
LINC01012	1	HNSC,	10.6613665474677,	0.009301146275695,
LINC01020	1	KIRC,	0.0144152409771042,	0.0217162382582483,
LINC01021	1	BRCA,	1.98305075170903,	0.00110702851846123,
LINC01023	1	UCEC,	0.900615467364258,	0.023372768628695,
LINC01114	1	UCEC,	2.55233481457486,	0.000690161550876756,
LINC01185	1	STAD,	0.000192696872677722,	0.0138238141881036,
LINC01242	1	GBM,	644854198.969238,	0.0263238581571723,
LINC01257	1	LUSC,	1.75453606258113,	0.0370117336083183,
LINC01268	1	KIRC,	1.08221495651378,	0.00440914141776372,
LINC01405	1	THCA,	1.5330773614677,	0.0324456348115896,
LINC01512	1	KIRC,	2.48638007899775,	0.000180343985378362,
LINC01532	1	THCA,	46838.864236154,	0.00767612959830211,
LINC01606	1	UCEC,	1.06315607305012,	0.0462041763843472,
LOC100128554	1	HNSC,	2.24756504415681e-18,	0.00413118828320991,
LOC100129046	1	LUSC,	1.38216331411857,	0.0306281828514513,
LOC100129148	1	GBM,	1.45535860970528,	0.0143285235863463,
LOC100129316	1	BLCA,	4172.79481762172,	0.0282679931074605,
LOC100132735	1	LIHC,	51.9794589593232,	0.0198794513444011,
LOC100133461	1	BRCA,	1861.2342336328,	0.0343632311317296,
LOC100134317	1	KIRC,	1.61632172814555,	1.88730911576673e-06,
LOC100270746	1	KIRC,	1.09775692411852,	0.0453313139818619,
LOC100271832	1	STAD,	0.000103415190165133,	0.0410731826539655,
LOC100288911	1	HNSC,	1.22088043302342,	0.000439629309767153,
LOC100505622	1	KIRC,	2.03737967701207,	0.000599165383603384,
LOC100506023	1	GBM,	11.314988052759,	0.0189867074731143,
LOC100506274	1	KIRC,	13.69505209687,	0.00983811703582649,
LOC100506497	1	KIRP,	0.358663017956446,	0.0479333954986544,
LOC100506804	1	KICH,	82.3776311288871,	0.00548015049625639,
LOC100507389	1	GBM,	4464.38173703032,	0.0171735982523971,
LOC100507443	1	KIRP,	8753.92353028972,	0.0341037486531249,
LOC100507557	1	GBM,	1.53156307952327,	0.005466786692779,
LOC100652999	1	LIHC,	5.10684152611031e-32,	0.0169984582348185,
LOC101927827	1	COADREAD,	998668.902734881,	0.0346564603557837,
LOC148696	1	LIHC,	6.24422607221271e-16,	0.00158488607339591,
LOC200772	1	THCA,	5.09125392670455,	0.00427131897737165,
LOC283299	1	KIRP,	2.94025370156764e-41,	0.0166821142722865,
LOC284578	1	GBM,	2.2361837523,	0.0404588782115737,
LOC284661	1	GBM,	10862.667127212,	0.0457848894371011,
LOC284798	1	STAD,	7.12879930878122e-06,	0.0329512647109088,
LOC285593	1	KIRP,	6.50636431506329e-05,	0.0324382923148986,
LOC285626	1	LUAD,	3.86136639443133,	0.0398205126022844,
LOC285627	1	STAD,	154225937.186896,	0.034163438005208,
LOC285819	1	GBM,	7.48338412086333e-12,	0.000100803942861494,
LOC286114	1	BRCA,	1.25922053621339e+22,	0.00277899969722095,
LOC286177	1	COADREAD,	1352815.30112637,	0.011148381337307,
LOC286370	1	GBM,	4.41529594230357e-08,	0.0314296233852521,
LOC339298	1	KIRP,	5739437.03926993,	0.0424616226905166,
LOC339568	1	UCEC,	10358624.519657,	0.0163468070657673,
LOC339685	1	KIRC,	31.2077658725248,	0.0308883166162341,
LOC339803	1	HNSC,	1.12282447143287,	0.0397194461454431,
LOC388942	1	KIRP,	2067.8983757253,	0.00125260591807186,
LOC400548	1	KIRP,	23.2875081822519,	0.00551878617366397,
LOC400684	1	KIRC,	1.94394022528242,	1.07625278689127e-07,
LOC401324	1	STAD,	1.7427076785989e-14,	0.00926063720291126,
LOC440117	1	GBM,	5576902018819.48,	0.0300082630461884,
LOC441025	1	STAD,	3.653388629606e-34,	0.0353559474724762,
LOC550113	1	GBM,	2.30345582062105e+51,	0.0115819982184306,
LOC63930	1	KIRP,	1323133.62201652,	0.0185996957069083,
LOC644554	1	KIRC,	0.795212566929554,	0.00429587151304422,
LOC646329	1	KICH,	2.53428094712852,	0.0193997137738675,
LOC728040	1	KICH,	1.56843696132296e+36,	0.00117982099340685,
LOC728175	1	STAD,	0.00479467205526819,	0.0154669308535627,
LOC729609	1	GBM,	9165.00809044376,	0.0157762667708499,
LOC731424	1	THCA,	1.64695300017878,	0.000117240068072344,
LOC90246	1	KIRP,	1.79746022614713,	0.00333489074112303,
MCHR2-AS1	1	GBM,	2954083.96010398,	0.00447674497100825,
MIR4458HG	1	KIRP,	0.754616343083123,	0.0276573961101847,
MIR4500HG	1	LIHC,	0.108681111209927,	0.0350319195543068,
MLLT4-AS1	1	STAD,	0.161542728547658,	0.0100756362322844,
MORF4L2-AS1	1	LUSC,	0.125264741956578,	5.24113957156569e-05,
MRPL23-AS1	1	KIRC,	1.32131183534476,	0.00035814083169694,
NPHP3-AS1	1	BRCA,	6099.90474511686,	0.0165860578079,
NR2F1-AS1	1	LUAD,	0.795790178410394,	0.000122953392360792,
NRAV	1	HNSC,	1.12281788957437,	0.0347174844806656,
OSER1-AS1	1	HNSC,	1.16957376322352,	0.0111192561025643,
PACRG-AS1	1	LUSC,	6.19852574934933,	0.0413292707063138,
PART1	1	BRCA,	1.19020496599868,	0.0265131830661929,
PCAT18	1	GBM,	0.111213199635549,	0.037637438756131,
PCAT19	1	KIRP,	5.3645822387457,	0.000178042621983732,
PCAT4	1	GBM,	4745880590549646,	0.02513428314366,
PRICKLE2-AS1	1	LIHC,	5.38797348131008e-57,	0.0342253901442308,
PRKCQ-AS1	1	LUAD,	1.13970056806089,	0.00885545147263178,
PRO0611	1	GBM,	0.0161422524799651,	0.0333334360928255,
PROX1-AS1	1	THCA,	4.39573645811816,	0.00234149913460902,
PVRL3-AS1	1	BRCA,	0.000115029299001411,	0.0065976769960252,
PWRN1	1	BRCA,	5.69876140934863,	0.000663895900795963,
RAB11B-AS1	1	UCEC,	0.862714005802971,	0.0210920302002598,
RAET1E-AS1	1	LUAD,	0.100638797598917,	0.000991465576333006,
RASSF8-AS1	1	LUAD,	1.11437374311417,	0.0441823750970428,
RBM26-AS1	1	LUSC,	0.36488430188481,	0.00228344946030856,
SCARNA9L	1	KIRP,	42.5518520262406,	0.00592997733261591,
SLC39A12-AS1	1	HNSC,	1.60789859128209e-23,	0.0361772091952436,
SLIT1-AS1	1	UCEC,	3.87671082788519,	0.00291691209280964,
SMC5-AS1	1	LUAD,	0.377227817872876,	0.00493582259693115,
SNHG5	1	KIRP,	1.00806478785894,	0.00195127911442128,
SNHG7	1	STAD,	1.09259514189262,	0.0196199673346267,
SRD5A3-AS1	1	KIRC,	1.34028064489604,	3.1853356154965e-05,
ST7-AS2	1	GBM,	2.56518746610686e-06,	0.0334313337747434,
TEX26-AS1	1	KIRP,	271.918936365871,	0.00957348242430478,
TEX36-AS1	1	GBM,	7.31572369987235e-13,	0.0264709814397242,
TMEM254-AS1	1	LUSC,	0.702508437082252,	0.00874818766329155,
TMEM51-AS1	1	COADREAD,	2.35661571963738,	0.00303787279819578,
TTC28-AS1	1	KIRC,	1.14702297494458,	0.00877160869877891,
TTTY12	1	UCEC,	4.56718440993318e+23,	0.0124716416778429,
TTTY13	1	LUAD,	3848967051453.09,	0.0129871848333234,
TTTY19	1	GBM,	1.97964864441632e-17,	4.23787209435922e-07,
TTTY22	1	UCEC,	35083907155.1287,	0.0107953066887861,
TTTY7	1	KIRP,	8.75548321381094e+60,	0.00693497063538429,
UBAC2-AS1	1	HNSC,	1.75401130436187,	0.00367402719485521,
UBL7-AS1	1	UCEC,	1.61820098836195,	0.00457252168173539,
UCA1	1	HNSC,	1.04256931728602,	0.0144750716287446,
WT1-AS	1	THCA,	110.619408467044,	0.0380360576676285,
XIST	1	PRAD,	5.86120160278271e+36,	0.0407012044789632,
ZNF32-AS3	1	BRCA,	167137.484580172,	0.0120845302375707,
ZNF667-AS1	1	KICH,	0.838052969173248,	0.0134515300131051,
ZRANB2-AS1	1	HNSC,	0.0848350753090951,	0.000716499796642123,
