# Supplementary material for: Integrative analysis reveals clinical phenotypes and oncogenic potentials of long non-coding RNAs across 15 cancer types
Source: Oncotarget. 2016 Apr 27;7(23):35044–55. doi: 10.18632/oncotarget.9037 (PMC5085208; doi:10.18632/oncotarget.9037)
Supplement: Supplementary file 4 [file oncotarget-07-35044-s004.xlsx]

## Sheet: Sheet1
The lncRNAs that expressions are positively correlated with gene copy number and located in recurrent SCNA regions across 15 cancer types.
Gene Symbol	Numbers	Cancer Type	SCNA	R	P Value	FDR
CHKB-AS1	10	BLCA,BRCA,COADREAD,GBM,LIHC,LUAD,LUSC,STAD,THCA,UCEC,	Del,Del,Del,Del,Del,Del,Del,Del,Del,Del,	0.179306866583164,0.280117682135953,0.148529154653495,0.323603316828922,0.304666238448085,0.244029721066299,0.335618293261587,0.268936674062493,0.255040301628081,0.241663067008221,	0.00352622552004389,0,0.000274073197928493,5.68106962788306e-05,8.48821012966461e-06,4.92221774450741e-08,2.93098878501041e-14,0.00107215614859779,9.58950452378815e-09,2.4748469495961e-08,	0.0141049020801756,0,0.00106832613886413,0.000627042647619198,8.44105340672203e-05,2.81796965873049e-07,5.59818857936988e-13,0.00826190914507709,2.92848715072607e-07,2.08178302230731e-07,
LOC90834	9	BRCA,COADREAD,GBM,LIHC,LUAD,LUSC,STAD,THCA,UCEC,	Del,Del,Del,Del,Del,Del,Del,Del,Del,	0.22219247362297,0.139597140247436,0.271539601443772,0.214682947505594,0.130866019940099,0.226563805613028,0.264126494283335,0.139819967932579,0.230186133316948,	4.13225009765483e-13,0.000631772942422559,0.000808652715922342,0.00194344382244038,0.0038159247638021,4.47363105227083e-07,0.00132651183084564,0.00187879277701586,1.14084306002127e-07,	1.51085394195505e-12,0.00227676664156054,0.00530872374375539,0.0091546432688639,0.00981850304394023,2.75633397091525e-06,0.00919873706702676,0.0146251124014764,8.15702787915208e-07,
LINC00909	7	BLCA,BRCA,GBM,LIHC,PRAD,THCA,UCEC,	Del,Del,Del,Del,Del,Del,Del,	0.525366018996785,0.607354201693095,0.335231945645116,0.23018535949333,0.52712708001234,0.200368221019,0.434992733579613,	0,0,2.92605672651547e-05,0.000873187918967844,0,7.51433879631058e-06,0,	0,0,0.00049315230919062,0.00459707757338953,0,0.00011473817315905,0,
LINC01128	7	HNSC,KIRC,KIRP,LIHC,LUAD,LUSC,UCEC,	Del,Del,Del,Del,Del,Del,Del,	0.325081461798946,0.440749992910883,0.436475062719105,0.446583984209704,0.408655600170971,0.451991430588633,0.275167619290662,	3.5349501104065e-13,0,6.99929003644684e-12,1.71762604139758e-11,0,0,1.80413017858427e-10,	1.0887646340052e-11,0,4.00709354586582e-10,7.68637653525417e-10,0,0,2.57990615537551e-09,
LOC100506730	7	BRCA,KIRC,KIRP,LIHC,LUAD,LUSC,UCEC,	Del,Del,Del,Del,Del,Del,Del,	0.325000777006044,0.419093132798551,0.246316355935876,0.273604202872634,0.309611162191394,0.267650623741039,0.22001312921912,	0,0,0.000190095656940725,6.91299937565226e-05,2.80064860191942e-12,2.03496552941829e-09,4.14187212971484e-07,	0,0,0.0011475357066002,0.000458306254904353,2.56539411935819e-11,2.04567587430997e-08,2.82041768832963e-06,
OIP5-AS1	7	COADREAD,GBM,HNSC,KIRP,LUAD,STAD,UCEC,	Del,Del,Del,Del,Del,Del,Del,	0.4459811803734,0.534951391493458,0.379075319211645,0.220677393507616,0.435926379325231,0.496159001576825,0.185626379847681,	0,2.09565698128245e-12,0,0.000859433292865974,0,2.20825357999388e-10,2.08390904083977e-05,	0,1.27835075858229e-10,0,0.00447295963787064,0,1.3461310880795e-08,9.93329976133624e-05,
RAD51-AS1	7	COADREAD,GBM,HNSC,KIRP,LUAD,LUSC,UCEC,	Del,Del,Del,Del,Del,Del,Del,	0.163145866492836,0.373206539519684,0.180586964713311,0.179870288775359,0.268037616605713,0.197085346438116,0.248015247775852,	6.29752182663701e-05,2.76289969436405e-06,7.42606092716258e-05,0.00682786935110924,1.85299242616566e-09,1.20524007547473e-05,1.02668837875797e-08,	0.000300706667221917,8.5807779042657e-05,0.000637633180202688,0.0269583117483451,1.3260477049748e-08,5.90258601065829e-05,1.04868884401707e-07,
SRP14-AS1	7	COADREAD,GBM,HNSC,KIRP,LUAD,LUSC,UCEC,	Del,Del,Del,Del,Del,Del,Del,	0.11817996380711,0.221440718065658,0.152019419457951,0.372945100964888,0.245634956757721,0.122775725009186,0.278117516396499,	0.00386205424301544,0.00664674795052944,0.00087688785902329,7.80421505197637e-09,3.99413477847332e-08,0.00672973170594915,1.13091536135812e-10,	0.0120926616461631,0.0279621810332618,0.00465657690653747,1.62469567900235e-07,2.34527401094972e-07,0.0183625536548041,1.79689885193568e-09,
BACE1-AS	6	BLCA,BRCA,COADREAD,KIRP,LUAD,STAD,	Del,Del,Del,Del,Del,Del,	0.218103030074466,0.422953338860585,0.173865860104326,0.395262336162979,0.358191082414489,0.287931558516938,	0.000366389100941777,0,1.97016056873167e-05,7.84151410471168e-10,4.44089209850063e-16,0.000445050804253722,	0.00250365885643548,0,9.64873509301921e-05,2.24463341247372e-08,7.82280223505111e-15,0.00448474271978751,
GMDS-AS1	6	BLCA,BRCA,COADREAD,LIHC,LUSC,STAD,	Del,Del,Del,Amp,Del,Del,	0.272030375870196,0.25260315765247,0.29639480454115,0.488251070474775,0.349302050957854,0.213277349466169,	7.63187451990888e-06,0,1.49658063719471e-13,9.72555369571637e-14,2.22044604925031e-15,0.0100044029080126,	0.000104302285105421,0,2.19882232080146e-12,8.70437055766615e-12,5.30131494258511e-14,0.0451923027913673,
HEIH	6	KIRC,KIRP,LUAD,LUSC,PRAD,THCA,	Amp,Amp,Del,Del,Amp,Del,	0.334326693026671,0.416416776987244,0.124111698639329,0.266891464194265,0.138740169941856,0.189777971130248,	3.99680288865056e-15,7.53832551936284e-11,0.00609773764969646,2.26807861380962e-09,0.00458309542766777,2.26183884186604e-05,	1.26184776913111e-13,2.87712757322348e-09,0.0150148593739838,2.06287150113161e-08,0.0168850884177234,0.000320696435793149,
LINC00847	6	KIRC,KIRP,LUAD,LUSC,PRAD,THCA,	Amp,Amp,Del,Del,Amp,Del,	0.264431671632622,0.391595983131585,0.118519855143649,0.27689019756469,0.182850124672134,0.138493056363968,	8.12117484372266e-10,1.15749920759356e-09,0.00884423184241312,5.2893978086388e-10,0.00017693000707153,0.00207724142006382,	1.28198545747336e-08,2.94519242821028e-08,0.0208796813599238,6.31421863406257e-09,0.000825673366333807,0.0158589393031795,
TMEM51-AS1	6	BRCA,HNSC,KIRP,LUAD,LUSC,UCEC,	Del,Del,Del,Del,Del,Del,	0.251023418238146,0.276223684663878,0.323216100778704,0.144240317347554,0.239887755334477,0.114715469606969,	2.22044604925031e-16,8.77054873171801e-10,7.23768615262799e-07,0.00141471484032274,8.64283293822155e-08,0.00890349586614114,	9.62193288008468e-16,1.68833063085572e-08,8.28715064475905e-06,0.00415345767222958,5.69234859034592e-07,0.0282933313079596,
EIF3J-AS1	5	GBM,HNSC,KIRP,LUAD,UCEC,	Del,Del,Del,Del,Del,	0.344978271388824,0.137565074561043,0.384455994545045,0.356472176068408,0.191130430269488,	1.64324520657289e-05,0.00263201657360401,2.4376554108585e-09,4.44089209850063e-16,1.16394373206319e-05,	0.000334126525336488,0.012282744010152,5.58223089086596e-08,7.82280223505111e-15,5.85541494370872e-05,
EPB41L4A-AS1	5	COADREAD,KIRP,LUAD,LUSC,STAD,	Del,Amp,Del,Del,Del,	0.353619476985663,0.30803931287181,0.355219868057364,0.243099259607009,0.383318142009433,	0,2.47856932222845e-06,6.66133814775094e-16,5.72948812838092e-08,1.94678419918048e-06,	0,2.70282083233483e-05,1.08960459702498e-14,3.90832940185984e-07,3.244104405567e-05,
LINC00476	5	BLCA,LIHC,PRAD,THCA,UCEC,	Del,Del,Amp,Del,Del,	0.310972213469688,0.371795096484278,0.302421079279536,0.27407963852894,0.302610555494226,	2.64283162021428e-07,3.74841024886052e-08,3.02075253699741e-10,6.30147267699499e-10,1.87982962529532e-12,	5.41780482143927e-06,5.59137862121694e-07,4.87967717514966e-09,3.12710581595876e-08,4.20764375722423e-11,
LINC00511	5	BLCA,COADREAD,KIRP,LUSC,STAD,	Amp,Del,Amp,Amp,Del,	0.180463848723651,0.270573461477231,0.253099474598711,0.264497872338508,0.514345482870977,	0.00331573521579642,1.85034210176127e-11,0.000124028035328738,3.18567239254719e-09,3.65416585879075e-11,	0.0135945143847653,2.07891377315531e-10,0.000865706411040979,2.76574284989324e-08,4.78695727501588e-09,
LINC01003	5	BLCA,HNSC,KIRC,LUSC,UCEC,	Del,Del,Amp,Del,Del,	0.223224968084649,0.224658632178621,0.297680898909292,0.340984098616503,0.270228477101993,	0.000263255281211849,7.34446670591637e-07,3.66329189205317e-12,1.06581410364015e-14,3.8948000380401e-10,	0.0021353768458399,9.42539893925934e-06,7.35988643767046e-11,2.26189437550298e-13,4.64130337866445e-09,
LINC01220	5	BRCA,COADREAD,GBM,KIRC,KIRP,	Del,Del,Del,Del,Del,	0.246291106342871,0.243077959504417,0.263948259393441,0.397513456460171,0.358366681251842,	8.88178419700125e-16,1.82981829688345e-09,0.00114335999345316,0,3.19609934074094e-08,	3.46389583683049e-15,1.39798117881896e-08,0.00634045087278571,0,5.63005191561289e-07,
LINC01341	5	BRCA,GBM,HNSC,LIHC,UCEC,	Amp,Del,Del,Amp,Amp,	0.250208843233216,0.372932973627132,0.182322321663398,0.303689893004124,0.164535840170112,	2.22044604925031e-16,2.81336980467728e-06,6.30945135280392e-05,9.10089414052351e-06,0.000166524281819402,	9.62193288008468e-16,8.5807779042657e-05,0.000607284692707377,8.57400026923004e-05,0.000661471452782625,
LOC100289230	5	COADREAD,KIRP,LUAD,LUSC,PRAD,	Del,Amp,Del,Del,Del,	0.13570819718448,0.162802733507652,0.250842509945752,0.194186177661892,0.256852197807477,	0.000895407942612003,0.0144943767391095,2.00756544721514e-08,1.62522945663657e-05,1.0819129347972e-07,	0.00310950758252532,0.0461001704618899,1.20982233529544e-07,7.57119088335573e-05,1.0327350741246e-06,
MIR210HG	5	GBM,HNSC,LUAD,LUSC,UCEC,	Del,Del,Del,Del,Del,	0.290167216719912,0.198353785853431,0.149271147967717,0.159403110721546,0.244629007597704,	0.000331109188714596,1.30311140389416e-05,0.000952505385193536,0.000419284320779756,1.64610056696546e-08,	0.00269302140154538,0.000154368581692077,0.00290831644279093,0.00145606009579879,1.56928254050707e-07,
PRR7-AS1	5	KIRC,KIRP,LUAD,LUSC,PRAD,	Amp,Amp,Del,Del,Amp,	0.110834879090265,0.28555124200023,0.110429072007594,0.107485673462409,0.117740367483861,	0.0111979997636582,1.35930986433497e-05,0.0147624120239058,0.0177720071137351,0.0162799590994871,	0.0334426749698441,0.000129700816221962,0.0322466969937777,0.0440838098535507,0.0474832140401707,
RNF217-AS1	5	GBM,KIRC,KIRP,LUAD,LUSC,	Del,Del,Del,Del,Del,	0.353937260743235,0.276367177609551,0.169157321163974,0.259421058201409,0.260825975292412,	9.50360856633026e-06,1.26900268071495e-10,0.0110356037462123,6.24832896534144e-09,5.32973642997092e-09,	0.000231888049018458,2.15730455721541e-09,0.0388792808905018,4.08819238018054e-08,4.42599851358455e-08,
SNHG10	5	COADREAD,GBM,HNSC,KIRP,LUAD,	Del,Del,Del,Del,Del,	0.216574928556488,0.213107642656742,0.146383430234882,0.192681647281768,0.275408433162668,	9.3116106825164e-08,0.0090688246660211,0.00136202359427662,0.00371542523221913,6.32672580991311e-10,	5.92839213453544e-07,0.0325410767427816,0.00676618172640644,0.017363926085269,4.67361358216162e-09,
SPATA41	5	COADREAD,HNSC,LIHC,LUSC,UCEC,	Amp,Amp,Del,Amp,Amp,	0.249872709430395,0.335337252069157,0.28757784851372,0.438970800679662,0.118756674095407,	6.1807403639591e-10,5.6621374255883e-14,2.77381394846454e-05,0,0.0067581755298447,	4.91883920631745e-09,2.1799229088515e-12,0.000225687589443251,0,0.0219640704719953,
TCEB3-AS1	5	KIRC,KIRP,LIHC,LUAD,LUSC,	Del,Del,Del,Del,Del,	0.177912902352017,0.24712529575464,0.400118939865646,0.317165898852382,0.157767820334814,	4.28264630270014e-05,0.000180769764001498,2.54351562034572e-09,7.66053886991358e-13,0.000481240445071585,	0.000287687546186913,0.0011475357066002,7.5881549340314e-08,7.9739245509555e-12,0.00164137366086916,
TP73-AS1	5	GBM,KIRC,LIHC,LUAD,LUSC,	Del,Del,Del,Del,Del,	0.269183884690278,0.25694640885332,0.289082199605474,0.313388599546257,0.206666426814806,	0.000901374631865348,2.4842055079688e-09,2.50675342978735e-05,1.47126755223326e-12,4.34827004536231e-06,	0.00549838525437862,3.19728288536127e-08,0.000213670887586636,1.46487073678877e-11,2.37291308189772e-05,
C9orf173-AS1	4	BRCA,HNSC,PRAD,STAD,	Del,Amp,Amp,Amp,	0.0967383495875,0.147289470762466,0.188813453520691,0.263995224816217,	0.00177926618425817,0.00127023536335225,0.000106900824129674,0.0013341679715535,	0.00330435148505089,0.00652054153187488,0.000522073792261199,0.00919873706702676,
DLG1-AS1	4	BLCA,KIRP,LUAD,PRAD,	Amp,Amp,Del,Del,	0.282291722456095,0.510276252559135,0.32133348797346,0.154372503759633,	3.3010873763395e-06,2.22044604925031e-16,3.68594044175552e-13,0.00158816987593058,	5.41378329719678e-05,5.08482145278321e-14,4.22040180581007e-12,0.00653952301853768,
ENO1-AS1	4	KIRP,LUAD,LUSC,UCEC,	Del,Del,Del,Del,	0.330069635415397,0.15411400309145,0.114564029015768,0.161944585254619,	4.05907502942782e-07,0.000643299797502994,0.0114899546531411,0.000211440391668205,	4.89225358809985e-06,0.0020180226524409,0.0300627580650678,0.000817188540771711,
FLJ44511	4	BRCA,COADREAD,STAD,UCEC,	Del,Amp,Amp,Del,	0.169328039148707,0.283600233979704,0.433770858948559,0.168308146311406,	3.87485357133954e-08,1.73372427525464e-12,5.02814505587423e-08,0.000116872129021006,	9.85560582275492e-08,2.20760891049091e-11,1.64671750579881e-06,0.000491550425000113,
GTSE1-AS1	4	BRCA,LIHC,LUSC,STAD,	Del,Del,Del,Del,	0.32126360026022,0.234517734083123,0.333596087472264,0.277455123263912,	0,0.00069151086171404,4.2632564145606e-14,0.000728370706821746,	0,0.00375092255293373,7.40256341073704e-13,0.00636110417290991,
HNRNPU-AS1	4	BRCA,KIRC,LIHC,UCEC,	Amp,Del,Amp,Amp,	0.533666665287257,0.191676283068434,0.432460004760889,0.469499275012169,	0,1.01484695822496e-05,8.51085868447399e-11,0,	0,7.47603925892387e-05,3.04688740904169e-09,0,
IPW	4	BLCA,KIRP,LUSC,PRAD,	Del,Del,Del,Amp,	0.204188994923279,0.34015299123191,0.192587115640708,0.306749447802264,	0.000866040481962038,1.68882092088651e-07,1.91299490039931e-05,1.6328716156977e-10,	0.00458163351747659,2.27494112284124e-06,8.69957204705401e-05,3.42903039296517e-09,
LINC00673	4	BLCA,COADREAD,KIRP,STAD,	Amp,Del,Amp,Del,	0.173665021146566,0.412127582452704,0.2718117676633,0.492665410273684,	0.00473616158888901,0,3.58777145508249e-05,3.08274294980038e-10,	0.0173879323667252,0,0.0003042961715607,1.3461310880795e-08,
LINC01023	4	KIRP,LUAD,LUSC,THCA,	Amp,Del,Del,Del,	0.208790877212915,0.183421320859325,0.143508609220707,0.167144061355786,	0.00163717885754622,4.66210523248911e-05,0.00151396839539997,0.000195908331143801,	0.00815030344300183,0.000201438131743397,0.00462083782113683,0.00210204344497538,
LINC01184	4	KIRP,LUAD,LUSC,STAD,	Amp,Del,Del,Del,	0.232781581801587,0.299094043221134,0.255657894663357,0.289102486548066,	0.000430303418906153,1.60222946021804e-11,1.08519238040117e-08,0.000420707590605529,	0.00243591443313936,1.35892794959234e-10,8.43822076486319e-08,0.00448474271978751,
LOC100288123	4	BLCA,BRCA,COADREAD,LIHC,	Del,Del,Del,Del,	0.211418144165779,0.253286550438524,0.117290035396454,0.174363679488767,	0.000557708034248705,0,0.00413982535536483,0.0121901059216352,	0.00326657562917099,0,0.0127533329495917,0.0484895324438378,
LOC100506314	4	BLCA,BRCA,COADREAD,LUAD,	Del,Del,Del,Del,	0.182459101404806,0.200708588754875,0.264629069655439,0.386108531871722,	0.00297930731001061,6.37823127647152e-11,5.23012744224616e-11,0,	0.0131382272921965,1.91346938294146e-10,4.54070155213189e-10,0,
LOC100652768	4	BLCA,BRCA,KIRP,LUAD,	Del,Del,Del,Del,	0.181724781682282,0.249326374459662,0.251260709464014,0.179507721472254,	0.0030993453141801,4.44089209850063e-16,0.000139412556422691,6.78751556382196e-05,	0.0131382272921965,1.79167026042956e-15,0.000912156440594178,0.000282607466202769,
LOC442497	4	BRCA,COADREAD,STAD,UCEC,	Del,Amp,Amp,Del,	0.201722864650367,0.267427160581427,0.231409282522895,0.190943987053001,	5.08895148243482e-11,3.21729309860075e-11,0.00510177315552696,1.18746177180107e-05,	1.56686137748651e-10,3.23422622017233e-10,0.0257050878220781,5.85541494370872e-05,
LOC553103	4	KIRP,LUAD,LUSC,PRAD,	Amp,Del,Del,Amp,	0.167593628494005,0.311919077335027,0.14980301389596,0.133075149188374,	0.0118111994455554,1.89204207856619e-12,0.000924080691650397,0.00656494121412599,	0.040369621985555,1.80532348329857e-11,0.00304309331215907,0.0215412133588509,
LOC728175	4	BRCA,COADREAD,LIHC,LUAD,	Del,Del,Del,Del,	0.248046001562878,0.157148544777774,0.224912628095609,0.134013440259178,	4.44089209850063e-16,0.000116969507052422,0.00115322048875255,0.00304462553287088,	1.79167026042956e-15,0.000519562229000293,0.00589789907104876,0.0081072005468306,
MFI2-AS1	4	BLCA,GBM,LUAD,PRAD,	Amp,Del,Del,Del,	0.253630276920212,0.21687701941822,0.421260320628898,0.12607544576079,	3.15674724720161e-05,0.00789040346816128,0,0.0100534482709937,	0.000323566592838165,0.0302015237164734,0,0.030597451259546,
MNX1-AS1	4	BLCA,KIRC,LUSC,UCEC,	Del,Amp,Del,Del,	0.173522436490366,0.148210966506172,0.177608964260182,0.169254434967724,	0.00477107900306484,0.000673484745232766,8.26024349009913e-05,0.000106811526302097,	0.0173879323667252,0.00314178620685546,0.000328688855543528,0.000462849947309087,
NOP14-AS1	4	COADREAD,LIHC,LUAD,PRAD,	Del,Del,Del,Amp,	0.515873463955378,0.383005413337762,0.457461683183081,0.278675935539868,	0,1.332341925675e-08,0,7.39392946869089e-09,	0,2.38489204695825e-07,0,8.17223783381625e-08,
NRAV	4	BRCA,HNSC,LUAD,LUSC,	Del,Del,Del,Del,	0.262215542017708,0.171511400306646,0.161294534513417,0.143421428220467,	0,0.000169916289487926,0.000351918977518295,0.00152415069492995,	0,0.00113770037309307,0.00122105220987408,0.00462083782113683,
PITRM1-AS1	4	HNSC,KIRC,LUAD,LUSC,	Del,Amp,Del,Del,	0.175469295522987,0.148056257256895,0.212336556996049,0.288115900785993,	0.000119028366258211,0.000682378904656389,2.2692528152124e-06,9.60513890646553e-11,	0.000872874685893547,0.00314178620685546,1.10565722273115e-05,1.31041537938208e-09,
PVT1	4	GBM,KIRC,LIHC,PRAD,	Amp,Amp,Amp,Amp,	0.30759549145744,0.31027083550952,0.513022344886358,0.453486014381469,	0.000135631974657269,3.91242593877905e-13,3.10862446895044e-15,0,	0.0011819357791562,8.6464613247017e-12,5.56443779942129e-13,0,
RBM5-AS1	4	BRCA,GBM,KIRC,LUAD,	Del,Del,Del,Del,	0.368682879955158,0.216698275429881,0.148278623461193,0.282090743939283,	0,0.00794305734566869,0.000669629055991106,2.32197372440623e-10,	0,0.0302015237164734,0.00314178620685546,1.89904279603224e-09,
RNASEH1-AS1	4	BLCA,KIRP,LUSC,UCEC,	Amp,Del,Del,Del,	0.314140549467574,0.291435220151414,0.312104335475904,0.302088898572216,	1.96588813894394e-07,8.82897267651117e-06,1.93134397363792e-12,2.05968575528459e-12,	4.60579506838294e-06,9.19015792236844e-05,3.07405582470702e-11,4.20764375722423e-11,
RNF157-AS1	4	BLCA,KIRP,LUSC,THCA,	Amp,Amp,Amp,Del,	0.263707903766542,0.210597137596949,0.200925422668124,0.206868764599115,	1.46957722324537e-05,0.0014877158711526,8.05647775292684e-06,3.70922149439679e-06,	0.000185392818932493,0.00757082076653212,4.04944013370796e-05,6.13567055531469e-05,
SNHG7	4	BRCA,HNSC,PRAD,THCA,	Del,Amp,Amp,Del,	0.218350535487515,0.370516674708906,0.230291220337771,0.180094077120792,	1.05893072088747e-12,0,2.06603211050371e-06,5.88405000370162e-05,	3.643967480701e-12,0,1.35583357251806e-05,0.000729989953584232,
STX17-AS1	4	LIHC,PRAD,THCA,UCEC,	Del,Amp,Del,Del,	0.251030321304678,0.170739158433096,0.189257699711835,0.194023903295203,	0.000273178023112663,0.000469382264471463,2.38402091126133e-05,8.5119267017042e-06,	0.00161315435599222,0.00205354740706265,0.000326364241989913,4.68155968593731e-05,
STX18-AS1	4	COADREAD,LIHC,LUAD,THCA,	Del,Del,Del,Del,	0.276523762429607,0.246256266195124,0.281702781540033,0.243583364751126,	6.3726801613484e-12,0.000359661116338339,2.46292763961264e-10,4.45419032768513e-08,	7.60738694260965e-11,0.00201185436951758,1.94486354990102e-09,1.10519597505687e-06,
TMPO-AS1	4	COADREAD,HNSC,LUAD,LUSC,	Del,Del,Del,Del,	0.174858585446825,0.161920574699056,0.392987188576109,0.180618189333724,	1.76276852439372e-05,0.000389890148108973,0,6.21408843710647e-05,	8.86023126734738e-05,0.00250179511703258,0,0.000258019759018986,
AKIRIN2-AS1	3	BLCA,BRCA,LUAD,	Del,Del,Del,	0.172797396367578,0.294620867987521,0.123563982143325,	0.00495224245736425,0,0.00632801268141137,	0.0176558209349508,0,0.0152538410951916,
ATP6V0E2-AS1	3	HNSC,KIRC,UCEC,	Del,Amp,Del,	0.17435707552295,0.142847308865158,0.232310302977597,	0.000131653088130346,0.00105362966782363,8.64891711582771e-08,	0.000921571616912422,0.00475208482834739,6.50944814507033e-07,
CAHM	3	BLCA,GBM,KIRC,	Del,Del,Del,	0.169340000605448,0.321792283236124,0.11214896600864,	0.0059040537561601,6.28441045442685e-05,0.0102665038787495,	0.0197605064491889,0.000627042647619198,0.031512463294495,
CCDC183-AS1	3	BRCA,HNSC,PRAD,	Del,Amp,Amp,	0.269127752749954,0.183261554977373,0.37185616124107,	0,5.77320043966267e-05,4.44089209850063e-15,	0,0.000592715245138701,1.16573417585642e-13,
DLEU2	3	GBM,LUAD,THCA,	Del,Del,Del,	0.331466489413483,0.134507667112444,0.182154656390505,	3.63800883829146e-05,0.00293730350974353,4.82059580209082e-05,	0.00049315230919062,0.00791344122036786,0.000637925511143352,
DPH6-AS1	3	HNSC,KIRP,LUAD,	Del,Del,Del,	0.129990267730103,0.240585322134639,0.103907249796524,	0.00450205693343619,0.000270188034603658,0.0218277819858148,	0.0198090505071192,0.00158648871600609,0.0454414734068326,
FGD5-AS1	3	BRCA,COADREAD,LUAD,	Amp,Del,Del,	0.543986413918307,0.339551660700589,0.405629447425426,	0,0,0,	0,0,0,
FLJ36777	3	COADREAD,LUAD,PRAD,	Del,Del,Amp,	0.120540480136212,0.123710219281864,0.16504004172079,	0.00320516695948281,0.00626577921294968,0.000726859437542249,	0.0102031148210203,0.0152538410951916,0.00311511187518107,
JHDM1D-AS1	3	KIRC,THCA,UCEC,	Amp,Amp,Del,	0.399577390783347,0.288521873617005,0.396240246510185,	0,6.90687507187704e-11,0,	0,5.48405880707037e-09,0,
KIF9-AS1	3	GBM,KIRC,LUAD,	Del,Del,Del,	0.320686996918062,0.404418694991665,0.223720026978186,	6.68160198282752e-05,0,6.10895049213411e-07,	0.000627042647619198,0,3.33083253023503e-06,
LIMD1-AS1	3	GBM,KIRC,LUAD,	Del,Del,Del,	0.211253370299253,0.153733017193883,0.195698503794078,	0.00970364996630702,0.000418184288721646,1.36311460114946e-05,	0.0338241513111273,0.00220044590017818,6.24306487326453e-05,
LINC00605	3	KIRP,LUAD,STAD,	Del,Del,Del,	0.176059847059,0.105787022860142,0.232444282143864,	0.00812342791854004,0.0195396386657847,0.00490181964806946,	0.030835965139471,0.0414312708746731,0.025685534955884,
LINC00884	3	GBM,KIRP,LUAD,	Del,Amp,Del,	0.271060507244368,0.3457217187582,0.339962610027756,	0.000826768451896331,1.02656787070998e-07,1.22124532708767e-14,	0.00530872374375539,1.67917173137561e-06,1.64508929354751e-13,
LINC00910	3	BRCA,THCA,UCEC,	Del,Del,Del,	0.561845368693438,0.136686983919579,0.243410483873306,	0,0.00237818638658016,1.94756548665964e-08,	0,0.0174531485114695,1.74063665370205e-07,
LINC00963	3	BRCA,HNSC,THCA,	Del,Amp,Del,	0.362398047746928,0.288173218838438,0.262197141086915,	0,1.48331569249649e-10,3.53431417465799e-09,	0,3.26329452349228e-09,1.27556611576293e-07,
LOC100130417	3	KIRC,LUAD,LUSC,	Del,Del,Del,	0.227359091284897,0.146651003258087,0.275181663193297,	1.4716870833098e-07,0.00117222790853599,6.81199541219257e-10,	1.30097138164586e-06,0.003524738591532,7.65347719840459e-09,
LOC100132111	3	COADREAD,KIRC,LUSC,	Amp,Amp,Amp,	0.224726281009279,0.104919179410788,0.127117471873302,	2.92547635005747e-08,0.0163814618205356,0.00500776752065279,	1.99559279593206e-07,0.0464141418248509,0.013862081107894,
LOC100272217	3	BRCA,HNSC,PRAD,	Del,Amp,Amp,	0.150857922649617,0.178001411360453,0.302512827539286,	1.01081812609038e-06,9.4402330498955e-05,2.98193025827231e-10,	2.15028583186499e-06,0.000765155731412583,4.87967717514966e-09,
LOC100289495	3	BLCA,KIRC,KIRP,	Del,Del,Del,	0.315379786319394,0.382633708685918,0.284174525973283,	1.74938718844331e-07,0,1.5016395839007e-05,	4.60579506838294e-06,0,0.000137550185885304,
LOC115110	3	LUAD,LUSC,UCEC,	Del,Del,Del,	0.165971735485922,0.186550642282033,0.130479236791566,	0.000234324380733897,3.49768926919403e-05,0.00290045282713081,	0.000879676773574794,0.000148457477870235,0.0101162135190172,
LOC153684	3	COADREAD,LUSC,STAD,	Amp,Amp,Amp,	0.116699720358012,0.372726094314181,0.383055646477814,	0.00433392523506848,0,1.98113246141496e-06,	0.0131393606333029,0,3.244104405567e-05,
LOC285626	3	KIRP,LUAD,PRAD,	Amp,Del,Amp,	0.360743505148435,0.149595585798125,0.218108757246705,	2.55192431630746e-08,0.000928119966468799,7.14442202531806e-06,	4.8699222369534e-07,0.00287215503136966,4.19231927839547e-05,
LOC339529	3	BRCA,GBM,UCEC,	Amp,Amp,Amp,	0.180088447844678,0.237962160241736,0.192675845250748,	4.87475837473994e-09,0.0034741869799455,9.85365205385946e-06,	1.29624256782858e-08,0.0176604504813896,5.21878608778483e-05,
LOC389247	3	BLCA,BRCA,COADREAD,	Del,Del,Del,	0.215079586978904,0.220465084239133,0.11573996560317,	0.000443764944593195,6.32383034826489e-13,0.00466712228651733,	0.002799132727434,2.24208530529392e-12,0.0139284430738252,
LOC440600	3	BRCA,COADREAD,LUAD,	Del,Del,Del,	0.178981610337938,0.203666174160798,0.155909395622991,	6.06937011760067e-09,5.32168737521488e-07,0.00055456089928807,	1.57803623057617e-08,3.17638215208138e-06,0.00179275287235215,
LOC728875	3	COADREAD,HNSC,KIRC,	Amp,Del,Amp,	0.155516318748812,0.124434073648426,0.131522445576157,	0.000137912363566084,0.00656252286008852,0.00258068526667898,	0.000572636118285262,0.0265954873803587,0.0093496958022304,
LOC90768	3	BRCA,KIRP,THCA,	Del,Del,Del,	0.110711569162593,0.408846600506832,0.146640562974567,	0.000345212487266267,1.77613479479533e-10,0.00110620566680941,	0.000662128869018906,5.81049811440187e-09,0.00954703586355078,
LPP-AS2	3	BLCA,KIRP,LUAD,	Amp,Amp,Del,	0.221241630922328,0.473886474525134,0.416988557075218,	0.000299473582038523,5.37347943918576e-14,0,	0.0021353768458399,4.1017559719118e-12,0,
MEG8	3	GBM,HNSC,LUAD,	Del,Del,Del,	0.284571637524062,0.142927708832125,0.143061226324616,	0.000435803117501132,0.00177092902917675,0.00154939554012046,	0.00332299877094613,0.00852259595291311,0.00443514473359482,
MIR181A2HG	3	HNSC,PRAD,THCA,	Amp,Amp,Del,	0.126938100753077,0.132427710644865,0.255555488618362,	0.00554725304825698,0.00683453403245138,8.9336116282368e-09,	0.0237299158175437,0.0217763049261912,2.92848715072607e-07,
MIR22HG	3	LIHC,LUAD,THCA,	Del,Del,Del,	0.374719492558279,0.348262871360426,0.177793636763352,	2.87270209842205e-08,2.44249065417534e-15,7.33166749227188e-05,	4.67466977834134e-07,3.49581474878846e-14,0.000831620569837696,
MIR4697HG	3	BRCA,LUAD,LUSC,	Del,Del,Del,	0.154940219453041,0.143574424631508,0.107170962747016,	5.07560494522608e-07,0.00148939116751179,0.0181103691037525,	1.12046373319142e-06,0.00431734908050886,0.0443471858822657,
MIRLET7DHG	3	BLCA,LIHC,THCA,	Del,Del,Del,	0.15018911748364,0.283984742039657,0.153587630648317,	0.0147728511123306,3.52437468107425e-05,0.000629959994386642,	0.0448656959707818,0.000262859611630121,0.00581614227375574,
MLLT4-AS1	3	BLCA,BRCA,KIRC,	Del,Del,Del,	0.214366875590764,0.27969494059943,0.233747944459579,	0.000464090751560509,0,6.37569084194212e-08,	0.00281892160207124,0,6.12620728725743e-07,
NDUFB2-AS1	3	KIRC,THCA,UCEC,	Amp,Amp,Del,	0.21105584721513,0.180730004020162,0.218872720367106,	1.11545743708419e-06,5.53426171525651e-05,4.76796013781922e-07,	8.80414619984307e-06,0.000708742548695753,2.96442739003543e-06,
NIPBL-AS1	3	COADREAD,LUSC,THCA,	Amp,Amp,Del,	0.198895078142398,0.468185823150049,0.158452263858102,	9.85877608439267e-07,0,0.000418689943217032,	5.53831244740882e-06,0,0.00408252482975407,
PCAT1	3	GBM,LIHC,PRAD,	Amp,Amp,Amp,	0.264096861373945,0.310874276182684,0.252677627092144,	0.00113574294774743,5.41759771044426e-06,1.75934007362599e-07,	0.00634045087278571,6.46499993446348e-05,1.60635398026721e-06,
PITPNA-AS1	3	LIHC,LUAD,THCA,	Del,Del,Del,	0.275200635961833,0.326188508646223,0.248498083723534,	6.24346734192649e-05,1.54987134237672e-13,2.32643182496162e-08,	0.000429838713155708,1.92420348660587e-12,6.15728956339842e-07,
PRKAG2-AS1	3	BLCA,KIRC,UCEC,	Del,Amp,Del,	0.150277916964497,0.24374368534343,0.280284942969317,	0.0147133750524437,1.6397437407889e-08,7.99551536090348e-11,	0.0448656959707818,1.81191683357173e-07,1.4291983707615e-09,
PXN-AS1	3	BRCA,LUAD,LUSC,	Del,Del,Del,	0.317796619459716,0.253557110724582,0.269355935346731,	0,1.39399172205401e-08,1.59299595736684e-09,	0,8.6276784959559e-08,1.69034571031704e-08,
RCAN3AS	3	KIRP,LUAD,LUSC,	Del,Del,Del,	0.180640374428826,0.279258931792302,0.120493316001044,	0.00658964267231754,3.56258800238152e-10,0.00783313706866218,	0.0264741784554512,2.71944217515123e-09,0.0210722419734433,
SNAI3-AS1	3	BRCA,GBM,KIRP,	Del,Del,Del,	0.297323791745994,0.271970416734983,0.344483301557693,	0,0.00079267456445975,1.14770969172895e-07,	0,0.00530872374375539,1.75217012937286e-06,
SNHG12	3	KIRC,LUAD,LUSC,	Del,Del,Del,	0.132124579400008,0.17448647583609,0.245547374922546,	0.00246474651826878,0.000108649766487723,4.17173318112418e-08,	0.00923235560232882,0.000428979250442906,2.95111495405451e-07,
SNHG4	3	KIRP,PRAD,THCA,	Amp,Amp,Del,	0.18527759571561,0.153862488681439,0.152143129659041,	0.00530569955334581,0.00164666943967617,0.000709595316583878,	0.022392148949554,0.00665001119869222,0.0064024850155409,
TMEM161B-AS1	3	LUAD,LUSC,THCA,	Del,Del,Del,	0.254992488569991,0.195194684261501,0.164526773578864,	1.14750409174746e-08,1.46542853429743e-05,0.000247238665861627,	7.29940102806023e-08,6.99742125127023e-05,0.00251676282941195,
ARRDC3-AS1	2	LUAD,LUSC,	Del,Del,	0.165473292323863,0.107596430364654,	0.000244830910410609,0.0176542472683483,	0.00090429481425854,0.0440838098535507,
BREA2	2	KIRC,LIHC,	Amp,Amp,	0.177882508385226,0.30848652934706,	4.29578688876386e-05,6.44666964078056e-06,	0.000287687546186913,6.78796391588071e-05,
CASC8	2	COADREAD,KIRC,	Amp,Amp,	0.233872486179364,0.242643598960714,	7.56450369010508e-09,1.90971625180225e-08,	5.351185943741e-08,2.00974900784903e-07,
CKMT2-AS1	2	LUAD,LUSC,	Del,Del,	0.318820049968029,0.168729588496391,	5.73763259126281e-13,0.00018625818493101,	6.2567517304723e-12,0.000697555163172998,
CPB2-AS1	2	KIRC,PRAD,	Del,Del,	0.12196526736672,0.237519284204198,	0.00522204931257653,9.57471864015957e-07,	0.0169716602658737,7.18103898011968e-06,
DICER1-AS1	2	KIRP,LUAD,	Del,Del,	0.164378837228895,0.175721021804852,	0.0135580008056218,9.68971933379414e-05,	0.0456585615365793,0.000396240308471225,
DKFZp451B082	2	GBM,KIRC,	Del,Del,	0.327993914408248,0.130606082187962,	4.43609746829665e-05,0.00276669237741833,	0.000541203891132191,0.00986191960337824,
FAM212B-AS1	2	BRCA,LUAD,	Del,Del,	0.07116127995184,0.164990870446071,	0.0216679748220274,0.000255417875368646,	0.0342588250564487,0.000928423705705078,
FAM222A-AS1	2	LUAD,LUSC,	Del,Del,	0.219738621324983,0.148065725193729,	9.74485684146487e-07,0.00106101759200738,	5.07175503794422e-06,0.00343481966226118,
FGF14-AS2	2	BRCA,LIHC,	Amp,Amp,	0.25197916380343,0.250644535979602,	0,0.000279373100758429,	0,0.00161315435599222,
FLJ34503	2	GBM,KIRC,	Del,Del,	0.225282209888634,0.121982604791465,	0.00573846571071157,0.0052155952100934,	0.0257004694545416,0.0169716602658737,
FLJ42969	2	KIRC,PRAD,	Amp,Amp,	0.108581754433415,0.200424614678219,	0.0129702362849973,3.83123047003053e-05,	0.0380990276671435,0.000206297025309336,
GAS5	2	COADREAD,KIRC,	Amp,Amp,	0.330338990478989,0.256625544731148,	0,2.60412180708158e-09,	0,3.19728288536127e-08,
GATA3-AS1	2	BLCA,KIRC,	Amp,Amp,	0.169716981470304,0.124205550775231,	0.00579284958176829,0.00444522595484731,	0.0197605064491889,0.0148847717578978,
HOTAIRM1	2	COADREAD,PRAD,	Amp,Amp,	0.256374959536722,0.190367403922835,	2.12200923499495e-10,9.35071853866987e-05,	1.76219027775668e-09,0.000467535926933494,
KLHL7-AS1	2	COADREAD,PRAD,	Amp,Amp,	0.291730586978339,0.293780124165776,	3.71036534829727e-13,1.00095176591708e-09,	5.0619984394627e-12,1.50142764887562e-08,
LHX4-AS1	2	COADREAD,KIRC,	Amp,Amp,	0.268501867304839,0.16809976309006,	2.66551225536205e-11,0.000112173950997274,	2.82840467096751e-10,0.000654649807341371,
LINC00184	2	PRAD,UCEC,	Del,Amp,	0.1353083102934,0.164779093372005,	0.00570664888414418,0.000162802806953577,	0.0196458404208242,0.000661471452782625,
LINC00323	2	HNSC,LUSC,	Del,Del,	0.249625841747723,0.136962534297861,	3.39984582709008e-08,0.00247901549015839,	5.81751397079858e-07,0.00717412058515534,
LINC00467	2	BLCA,COADREAD,	Del,Amp,	0.262614458204234,0.131795369926955,	1.59911601842477e-05,0.00126035223426957,	0.000187325019301187,0.00422328555693838,
LINC00628	2	COADREAD,KIRC,	Amp,Amp,	0.108487400614394,0.108425406413756,	0.00803055401969477,0.013101928066529,	0.0235974741194108,0.0380990276671435,
LINC00641	2	COADREAD,HNSC,	Del,Del,	0.156017698678632,0.156574462139639,	0.000131131130804762,0.000607514547335875,	0.00055657879963799,0.00359835539575864,
LINC00662	2	COADREAD,LUAD,	Amp,Del,	0.208953240232101,0.442850216799181,	2.64098967805992e-07,0,	1.6271904145466e-06,0,
LINC00704	2	KIRC,LUSC,	Amp,Del,	0.119315461956553,0.111105633086303,	0.00629731762963015,0.0142597183783431,	0.0201696695093951,0.0368054893278856,
LINC00852	2	COADREAD,LUAD,	Del,Del,	0.193502933455498,0.140305131931889,	1.94415906684675e-06,0.0019113424027184,	1.06095537647923e-05,0.00533777329539651,
LINC00857	2	BRCA,COADREAD,	Amp,Amp,	0.161703299463712,0.333904026706648,	1.55798825840492e-07,0,	3.79759637986199e-07,0,
LINC00885	2	LUAD,PRAD,	Del,Del,	0.326026070248549,0.18121731999439,	1.59650070941098e-13,0.000202552730500738,	1.92420348660587e-12,0.000924697247938152,
LINC00894	2	KIRP,STAD,	Del,Amp,	0.16195546627807,0.291541438660927,	0.0150207829048723,0.000373902928571423,	0.047119990208435,0.0044528439675324,
LINC00898	2	BRCA,LUSC,	Del,Del,	0.101425138311902,0.255239869179256,	0.00104932483182774,1.14865832401279e-08,	0.00198017750522332,8.43822076486319e-08,
LINC00899	2	BRCA,LUSC,	Del,Del,	0.212961996433261,0.129799329717068,	3.84803300335079e-12,0.00415372479624088,	1.28634246112012e-11,0.0116670799423825,
LINC00900	2	BRCA,LUAD,	Del,Del,	0.180452491779997,0.111100118639694,	4.534343123197e-09,0.0141645188907369,	1.23376312886988e-08,0.0314919886017354,
LINC00939	2	BRCA,PRAD,	Del,Del,	0.11342914945496,0.124031243492492,	0.000245237651667507,0.0113439023048616,	0.000478213420751639,0.0340317069145848,
LINC00943	2	HNSC,LUSC,	Del,Del,	0.112010966705218,0.118964509491117,	0.0144826309299777,0.00865990407176787,	0.0497533910084418,0.0229728010792731,
LINC00950	2	LUSC,THCA,	Amp,Del,	0.41651233782554,0.165301298612636,	0,0.000230869154506985,	0,0.0024119751141914,
LINC00967	2	COADREAD,PRAD,	Amp,Amp,	0.137739463067254,0.264107974785809,	0.000747130657298367,4.55282833655701e-08,	0.00264262880637015,4.55282833655701e-07,
LINC01160	2	BRCA,LUAD,	Del,Del,	0.130029479802586,0.131385833141942,	2.57438714572622e-05,0.00367743273690824,	5.28426835175382e-05,0.00956968291763621,
LINC01185	2	KIRP,LUSC,	Del,Amp,	0.178676484511117,0.189839926656071,	0.00721238473900687,2.52346585765117e-05,	0.0279938322920775,0.000112088832281715,
LINC01249	2	LUSC,UCEC,	Del,Del,	0.136306599209589,0.194034006898296,	0.00260163787938938,8.50256114892645e-06,	0.00741660947706525,4.68155968593731e-05,
LINC01268	2	KIRC,LUAD,	Del,Del,	0.263659917452875,0.107525462007066,	9.12830255828112e-10,0.0176123908743313,	1.34490324358675e-08,0.0376938085067464,
LINC01354	2	PRAD,UCEC,	Del,Amp,	0.132405439523035,0.14091008788155,	0.00684398154823151,0.0012886950023403,	0.0217763049261912,0.0047252150085811,
LINC01366	2	KIRC,LUSC,	Amp,Del,	0.117733992784635,0.203225820527482,	0.00703001246663737,6.30576357751877e-06,	0.02188215148066,3.34555789807246e-05,
LOC100128239	2	BRCA,LUSC,	Del,Del,	0.166836987026781,0.15056839152192,	6.14805490961601e-08,0.00086909642674704,	1.5304732434576e-07,0.0029122353948892,
LOC100132077	2	LIHC,THCA,	Del,Del,	0.221919612945061,0.126093767009385,	0.00134671960420452,0.00509495122615999,	0.00669618914312803,0.0354858883646582,
LOC100287015	2	BLCA,LUAD,	Del,Del,	0.51710092971346,0.467494050536143,	0,0,	0,0,
LOC100288181	2	KIRC,LIHC,	Amp,Amp,	0.251269141121457,0.190395624393464,	5.66682745173352e-09,0.00612183305642811,	6.5914150885953e-08,0.0273952029275158,
LOC100289361	2	KIRC,PRAD,	Del,Amp,	0.148639430803088,0.283747762313154,	0.000649410365861858,3.82826748079879e-09,	0.00314178620685546,5.02460106854841e-08,
LOC100505912	2	THCA,UCEC,	Del,Del,	0.262728914201633,0.138454563992543,	3.27772520236636e-09,0.00156771254976196,	1.27556611576293e-07,0.00560457236539901,
LOC100506083	2	BLCA,THCA,	Amp,Del,	0.43865742984852,0.295961202601706,	8.54871728961371e-14,2.10298445324497e-11,	2.8039792709933e-12,2.08721206984563e-09,
LOC100506100	2	HNSC,THCA,	Amp,Del,	0.353797798484024,0.122589315307253,	1.77635683940025e-15,0.00647858027072523,	9.11863177558795e-14,0.0435931587708121,
LOC100506801	2	LUAD,LUSC,	Del,Del,	0.128937432392873,0.214849893707271,	0.00437200156779749,1.75127808210718e-06,	0.0111243151002847,1.01361852631052e-05,
LOC100507250	2	GBM,LUSC,	Del,Amp,	0.557525550486477,0.388825577130989,	1.51878509768721e-13,0,	1.8529178191784e-11,0,
LOC100507391	2	BLCA,LUAD,	Amp,Del,	0.186933047951082,0.206815659348849,	0.00233469507241413,4.18164316906555e-06,	0.0109397140535976,1.99499226190836e-05,
LOC100507557	2	KIRC,KIRP,	Del,Del,	0.319595702824038,0.343099982473137,	6.97220059464598e-14,1.29926359004884e-07,	1.92607041427095e-12,1.8595710132574e-06,
LOC151475	2	HNSC,LUSC,	Del,Del,	0.152025029341443,0.110854453404275,	0.00087649697194303,0.0144820533341528,	0.00465657690653747,0.0368809624909758,
LOC284581	2	COADREAD,KIRC,	Amp,Amp,	0.152223987029024,0.140651728000796,	0.000191312906754115,0.00125998851749598,	0.000777463089149701,0.00535495119935791,
LOC285593	2	KIRC,LUAD,	Amp,Del,	0.277421883424844,0.167623881878711,	1.07230002655001e-10,0.000202437665657307,	1.97481921556294e-09,0.000772637090592055,
LOC285768	2	BRCA,LUSC,	Del,Del,	0.0748444210850946,0.141336362525713,	0.0157219429748419,0.00178721433353912,	0.0269051395913423,0.00533371777665581,
LOC339298	2	GBM,UCEC,	Del,Del,	0.227768725843564,0.109451001354432,	0.00521129140412158,0.0125973721909396,	0.0251141775378462,0.0375296713188409,
LOC339874	2	KIRC,PRAD,	Del,Amp,	0.134402674440086,0.23668059207301,	0.00206782901729197,1.04817709800642e-06,	0.0080173721547636,7.59024795108097e-06,
LOC400684	2	COADREAD,STAD,	Amp,Del,	0.265475140137281,0.371521563522255,	4.51818582547503e-11,4.20956233115888e-06,	4.10939758412253e-10,6.1272518375757e-05,
LOC642361	2	BRCA,COADREAD,	Amp,Amp,	0.357834594116847,0.394782588638394,	0,0,	0,0,
LOC643441	2	BRCA,LUAD,	Del,Del,	0.0728739557561536,0.126260946130483,	0.0186955614003259,0.00526509499431249,	0.0308081786456075,0.0132495247659073,
LOC647323	2	BLCA,LUAD,	Amp,Del,	0.14817327205987,0.113091449572901,	0.0161808750286103,0.0125138207180364,	0.048248427358038,0.0285409755891544,
LOC728730	2	KIRP,PRAD,	Del,Del,	0.198081906474913,0.136359353047939,	0.00284222292735237,0.0053387410457062,	0.0135597718825769,0.0188547070089044,
MACROD2-AS1	2	STAD,UCEC,	Del,Del,	0.226809870365132,0.112864164707443,	0.00608138056912777,0.010074836530636,	0.0293064320861819,0.031319600519151,
MAFG-AS1	2	BLCA,KIRP,	Amp,Amp,	0.178845293029161,0.271038479616004,	0.00361351998793835,3.78343936615622e-05,	0.0141099351909974,0.000309431291017777,
MAP3K14-AS1	2	BRCA,UCEC,	Del,Del,	0.39927524194386,0.311873096501532,	0,3.59712259978551e-13,	0,1.02877706353866e-11,
MEG3	2	GBM,HNSC,	Del,Del,	0.333121276475506,0.113141899713952,	3.30712296969793e-05,0.0135146988177275,	0.00049315230919062,0.0494350761617285,
MGC12916	2	BLCA,UCEC,	Del,Del,	0.222153025853512,0.120882042196594,	0.000282289590343598,0.00582700311247919,	0.0021353768458399,0.0193781731415006,
MGC16025	2	HNSC,KIRP,	Del,Del,	0.112797431818203,0.169858406475271,	0.0138033004867164,0.0107027061129543,	0.0494350761617285,0.0388792808905018,
MGC16275	2	KIRP,LUSC,	Amp,Amp,	0.481897011307735,0.278408389901687,	1.73194791841524e-14,4.21832346830797e-10,	1.98308036658545e-12,5.37133188297881e-09,
MGC2889	2	BLCA,LUAD,	Amp,Del,	0.192507028121391,0.115205079762672,	0.00171002510883844,0.0109497710016813,	0.00849830660150013,0.025586709789643,
MYLK-AS1	2	GBM,KIRC,	Del,Del,	0.227082837137871,0.169909904559293,	0.00535220177036067,9.42903680005713e-05,	0.0251141775378462,0.000588209147820034,
NUP50-AS1	2	LIHC,STAD,	Del,Del,	0.388561003399758,0.25726585094622,	7.86383957951386e-09,0.0017851219163374,	1.83742674575438e-07,0.01169254855201,
OSER1-AS1	2	LUAD,PRAD,	Del,Amp,	0.388375566508244,0.192951360316132,	0,7.46704337601933e-05,	0,0.000382458319259527,
PCAT6	2	COADREAD,KIRC,	Amp,Amp,	0.176871877872094,0.174785419819836,	1.40412050817496e-05,5.85418382503811e-05,	7.24829775841669e-05,0.000380521948627477,
PROX1-AS1	2	BLCA,COADREAD,	Del,Amp,	0.245071002692943,0.265986304689427,	5.89743870540449e-05,4.13487022399295e-11,	0.000568929380991963,3.94880106391327e-10,
RBM26-AS1	2	LUAD,PRAD,	Del,Del,	0.102451321244444,0.136217667835726,	0.0237564077383305,0.00538705914540127,	0.0485733693935508,0.0188547070089044,
RGMB-AS1	2	LUAD,STAD,	Del,Del,	0.219132232788034,0.239735511935581,	1.0455256802544e-06,0.0036808874992813,	5.32056401729461e-06,0.0209650548872109,
RNF144A-AS1	2	LUSC,UCEC,	Del,Del,	0.213005708854801,0.197630338573509,	2.15636954870035e-06,5.72522066089043e-06,	1.21137230529931e-05,3.41127731044721e-05,
SDCBP2-AS1	2	LUAD,THCA,	Del,Amp,	0.266150402841476,0.277483140169955,	2.42724662591343e-09,3.78575837345352e-10,	1.6843620525278e-08,2.14706582037292e-08,
SH3BP5-AS1	2	COADREAD,LUAD,	Del,Del,	0.105371340379975,0.205283943275477,	0.0100468823258351,4.94018414531894e-06,	0.0285324197923047,2.30877993730212e-05,
SLC25A25-AS1	2	HNSC,PRAD,	Amp,Amp,	0.18054842525175,0.546582048385429,	7.45285535301843e-05,0,	0.000637633180202688,0,
SMG7-AS1	2	COADREAD,KIRC,	Amp,Amp,	0.221127271931112,0.219271403765319,	4.90450404733167e-08,4.09858305516764e-07,	3.23020783807017e-07,3.48379559689249e-06,
SNHG5	2	BRCA,STAD,	Del,Del,	0.202644365359219,0.226026609159494,	4.14075440602346e-11,0.00626397021689384,	1.34574518195762e-10,0.0293064320861819,
SNHG6	2	COADREAD,PRAD,	Amp,Amp,	0.459144362640481,0.400114872124538,	0,0,	0,0,
SPAG5-AS1	2	THCA,UCEC,	Del,Amp,	0.2351915016795,0.170358701011696,	1.3078598293248e-07,9.61024302577052e-05,	2.88455751245525e-06,0.000433588630774081,
SPATA42	2	BRCA,LUAD,	Del,Del,	0.155007035610276,0.11262006709538,	5.01794483742657e-07,0.0128884209866607,	1.12046373319142e-06,0.0289357686857382,
STK4-AS1	2	LUAD,PRAD,	Del,Amp,	0.30222257415284,0.245912618089344,	9.60675983208148e-12,3.79908966507969e-07,	8.46133846748715e-11,3.19123531866694e-06,
STXBP5-AS1	2	KIRC,KIRP,	Del,Del,	0.210001014093211,0.163673495629784,	1.26488019924764e-06,0.0139702787846656,	9.63925944943891e-06,0.0461001704618899,
THRB-AS1	2	KIRC,LUAD,	Del,Del,	0.2572080220698,0.10298087143051,	2.39041764160675e-09,0.0230385197982819,	3.19728288536127e-08,0.0475299192234825,
TMEM254-AS1	2	BRCA,COADREAD,	Amp,Amp,	0.387092958071661,0.12090051435297,	0,0.00311442934134076,	0,0.0100823051558658,
TMLHE-AS1	2	HNSC,LUSC,	Amp,Amp,	0.176987169235685,0.266920601517701,	0.000103626685915348,2.25867147207737e-09,	0.00079792548154818,2.06287150113161e-08,
TSC22D1-AS1	2	LUAD,PRAD,	Del,Del,	0.195215489457072,0.307223296396228,	1.43280665050316e-05,1.52558854438212e-10,	6.43358280323968e-05,3.42903039296517e-09,
UBAC2-AS1	2	BRCA,LIHC,	Amp,Amp,	0.292480499463648,0.356875620538467,	0,1.39904927198842e-07,	0,1.92638322835329e-06,
UBOX5-AS1	2	LUAD,UCEC,	Del,Amp,	0.164195792001961,0.262643818204495,	0.000273804947531264,1.23215615488448e-09,	0.000979708327885304,1.35537177037293e-08,
USP30-AS1	2	HNSC,LUSC,	Del,Del,	0.154820656006755,0.10549131136037,	0.00070054775526307,0.0200129974022774,	0.00399571682631529,0.0483858544789238,
WDFY3-AS2	2	LIHC,THCA,	Del,Del,	0.282850621559674,0.136149664233928,	3.79853904630689e-05,0.00247511061483108,	0.000271975395715573,0.0175467663229989,
WWTR1-AS1	2	KIRC,PRAD,	Del,Amp,	0.153314170872352,0.228543578419529,	0.000433821243232657,2.47905660288872e-06,	0.00222963941289342,1.57758147456555e-05,
ZFAS1	2	LUAD,PRAD,	Del,Amp,	0.22210242042166,0.146003474672561,	7.39298135599142e-07,0.00283625907068474,	3.93719239656287e-06,0.0112380076385622,
ZNF582-AS1	2	BRCA,PRAD,	Amp,Amp,	0.129868451724322,0.218048971443134,	2.63492086249872e-05,7.18683304867795e-06,	5.31527139504052e-05,4.19231927839547e-05,
ZNF667-AS1	2	BRCA,PRAD,	Amp,Amp,	0.1428309590573,0.290879208495687,	3.71757724759725e-06,1.48329459825902e-09,	7.76708103515854e-06,2.07661243756263e-08,
A1BG-AS1	1	UCEC,	Del,	0.110848959576802,	0.0115036091573557,	0.0350003427553588,
AFAP1-AS1	1	LUAD,	Del,	0.146511168796569,	0.00118517411156316,	0.003524738591532,
ALKBH3-AS1	1	GBM,	Del,	0.218578858503368,	0.00740437249078285,	0.0301111147958503,
ARHGAP5-AS1	1	COADREAD,	Del,	0.36202917164368,	0,	0,
ARHGEF26-AS1	1	PRAD,	Amp,	0.233830260739116,	1.42213442311245e-06,	9.95494096178715e-06,
ASAP1-IT2	1	LIHC,	Amp,	0.255405562750329,	0.000211313393849499,	0.00130431370686415,
BOLA3-AS1	1	KIRP,	Del,	0.18395663951412,	0.00564639611456474,	0.023089726968488,
BSN-AS2	1	KIRC,	Del,	0.111530352929057,	0.0106960827233662,	0.0323812915323826,
CEP83-AS1	1	LUAD,	Del,	0.234467230952114,	1.65807597873879e-07,	9.26096095441909e-07,
CLIP1-AS1	1	PRAD,	Amp,	0.161160692047201,	0.000971185374127881,	0.0040789785713371,
CRNDE	1	UCEC,	Del,	0.270532546926573,	3.71624508943569e-10,	4.64130337866445e-09,
CRYM-AS1	1	THCA,	Del,	0.239995029356658,	7.09453311653618e-08,	1.65678214544992e-06,
CSTF3-AS1	1	BRCA,	Amp,	0.193533752851688,	3.04648750670822e-10,	8.48664376868718e-10,
CYP1B1-AS1	1	THCA,	Amp,	0.139821623265773,	0.001878556442235,	0.0146251124014764,
DACT3-AS1	1	BRCA,	Del,	0.159290790892218,	2.38788286477387e-07,	5.58764590357086e-07,
DGCR10	1	LUSC,	Del,	0.255381736275719,	1.1267267785442e-08,	8.43822076486319e-08,
DIO3OS	1	HNSC,	Del,	0.118348006548938,	0.00975633068290227,	0.0375618731291737,
DLGAP1-AS3	1	COADREAD,	Del,	0.105017697838275,	0.0103020117707464,	0.0285324197923047,
DLGAP1-AS5	1	COADREAD,	Del,	0.24016420586438,	2.88573831497274e-09,	2.11990776215305e-08,
DSG2-AS1	1	THCA,	Del,	0.136464213269751,	0.00241794248899452,	0.0174531485114695,
EHMT1-IT1	1	BRCA,	Del,	0.0723742247800982,	0.0195236775022067,	0.031291373530934,
EIF1B-AS1	1	KIRC,	Del,	0.105089397766696,	0.0162070224902324,	0.0464141418248509,
ELOVL2-AS1	1	LIHC,	Amp,	0.471346488007616,	8.64197602368222e-13,	5.15637902746372e-11,
ENTPD3-AS1	1	KIRC,	Del,	0.131639382436046,	0.00255778773656612,	0.0093496958022304,
EPHA5-AS1	1	THCA,	Del,	0.175884145331977,	8.78202504583925e-05,	0.00096846220644394,
FAM138D	1	HNSC,	Amp,	0.29704531604212,	3.75128816898496e-11,	9.62830630039473e-10,
FAM181A-AS1	1	LUAD,	Del,	0.154988718376519,	0.000598539273103826,	0.00190368741028856,
FENDRR	1	PRAD,	Del,	0.380577976507298,	8.88178419700125e-16,	2.66453525910038e-14,
FIRRE	1	KIRP,	Del,	0.227532732215861,	0.000583430780864314,	0.00318108687661733,
FLJ16171	1	KIRP,	Amp,	0.330423909118349,	3.93799966413866e-07,	4.89225358809985e-06,
FLJ27354	1	BRCA,	Del,	0.262467844599253,	0,	0,
FLJ31662	1	BRCA,	Del,	0.0701131297144523,	0.0236829577233613,	0.0369454140484436,
FLJ37035	1	LIHC,	Del,	0.220791212015362,	0.00142708077740172,	0.00690398538256508,
FLJ37505	1	LUSC,	Del,	0.163440554538416,	0.000296666412606061,	0.00104932008903255,
FLJ41941	1	LUSC,	Del,	0.137973875378588,	0.00230025299712944,	0.00675920496079574,
FLJ43663	1	UCEC,	Del,	0.12877907751188,	0.00329313055873071,	0.0112123254737736,
FZD10-AS1	1	LUAD,	Del,	0.218711215137797,	1.09774377365923e-06,	5.4648548732166e-06,
GAS5-AS1	1	COADREAD,	Amp,	0.146556528837279,	0.000330943701957187,	0.00126420494147645,
GM140	1	KIRC,	Amp,	0.139015096353707,	0.0014373486212218,	0.00588248232018551,
GNAS-AS1	1	COADREAD,	Amp,	0.156562702618843,	0.000124115983036965,	0.00053877619909228,
H19	1	HNSC,	Del,	0.111947933590294,	0.0145383285414278,	0.0497533910084418,
H1FX-AS1	1	PRAD,	Amp,	0.184226069405463,	0.000157729376518922,	0.000752799297022128,
HAS2-AS1	1	KIRC,	Amp,	0.141390801851988,	0.00118669776370184,	0.00518309708739177,
HMGN3-AS1	1	LUAD,	Del,	0.131658551248159,	0.00360661027275055,	0.00949326152252731,
HOTTIP	1	COADREAD,	Amp,	0.133253924606029,	0.00111072267624968,	0.00378835769935159,
HPYR1	1	KIRC,	Amp,	0.181503982284984,	2.97136064015824e-05,	0.000211829258540313,
HTT-AS	1	COADREAD,	Del,	0.105010144216593,	0.0103075233804661,	0.0285324197923047,
HULC	1	LIHC,	Amp,	0.293703450963179,	1.83014998240694e-05,	0.000163798423425421,
ILF3-AS1	1	THCA,	Del,	0.202378576953252,	6.0550839360296e-06,	9.615473290415e-05,
INE1	1	UCEC,	Amp,	0.339889533390652,	1.77635683940025e-15,	6.35047570085589e-14,
KC6	1	COADREAD,	Del,	0.141948056667685,	0.000509458282144326,	0.00187127945941474,
KCNJ2-AS1	1	KIRP,	Amp,	0.433793155504205,	9.70556968127312e-12,	4.44515091402309e-10,
KCNQ1OT1	1	STAD,	Del,	0.241915737011806,	0.00337318273579967,	0.0209650548872109,
KMT2E-AS1	1	PRAD,	Amp,	0.145596267703194,	0.00291527122592661,	0.0113371658786035,
KRTAP5-AS1	1	LUAD,	Del,	0.159723030016014,	0.000402461910310459,	0.00137557876807605,
LEMD1-AS1	1	COADREAD,	Amp,	0.125423756624632,	0.00215728939280968,	0.0071041771383905,
LINC00111	1	LUSC,	Del,	0.189160973301975,	2.70061515319497e-05,	0.000117231248695509,
LINC00152	1	THCA,	Amp,	0.140243031487584,	0.00181926925767506,	0.0146251124014764,
LINC00173	1	LUSC,	Del,	0.145123797664266,	0.00133627130069369,	0.00418406259725401,
LINC00251	1	PRAD,	Amp,	0.278816074621123,	7.26195725775369e-09,	8.17223783381625e-08,
LINC00299	1	KIRP,	Del,	0.188549265446812,	0.00453992368151579,	0.0203851475111199,
LINC00303	1	BLCA,	Del,	0.163657186809167,	0.00782833668428706,	0.0256769443244616,
LINC00304	1	BRCA,	Del,	0.0667046890334499,	0.0313968043113388,	0.0464990646129954,
LINC00311	1	THCA,	Del,	0.284559443163679,	1.2830669859909e-10,	8.48962655730645e-09,
LINC00312	1	COADREAD,	Del,	0.102988270116064,	0.011880361025709,	0.0324164136558631,
LINC00317	1	GBM,	Del,	0.245091161441191,	0.00259011534875042,	0.0137388727194587,
LINC00330	1	LUAD,	Del,	0.104311045873843,	0.021317556162733,	0.0447864253327143,
LINC00460	1	BRCA,	Amp,	0.158651843524577,	2.67095935146955e-07,	6.12749498278309e-07,
LINC00475	1	BLCA,	Del,	0.171638701426811,	0.00525462875184068,	0.0183353003255717,
LINC00485	1	PRAD,	Amp,	0.305907147137728,	1.84198878372399e-10,	3.51652404165489e-09,
LINC00518	1	HNSC,	Del,	0.248281511641946,	4.04681195220746e-08,	6.23209040639949e-07,
LINC00536	1	PRAD,	Amp,	0.230819720432099,	1.95469373220902e-06,	1.3241473669803e-05,
LINC00538	1	BLCA,	Del,	0.181575162247639,	0.00312433453899796,	0.0131382272921965,
LINC00548	1	LUAD,	Del,	0.155881855550286,	0.000555831676580798,	0.00179275287235215,
LINC00574	1	LIHC,	Del,	0.383959526608025,	1.217848222268e-08,	2.38489204695825e-07,
LINC00589	1	BLCA,	Del,	0.274158964988881,	6.43173707870481e-06,	9.58913528097808e-05,
LINC00607	1	LUSC,	Del,	0.177694063810031,	8.19454046117052e-05,	0.000328688855543528,
LINC00608	1	KIRP,	Del,	0.162892084046773,	0.0144398165687916,	0.0461001704618899,
LINC00622	1	LUAD,	Del,	0.138016859471861,	0.00226897919957536,	0.00626019562292479,
LINC00626	1	KIRC,	Amp,	0.138179843202357,	0.0015364533494433,	0.00617374891321762,
LINC00642	1	KIRP,	Del,	0.19922229219766,	0.00268354163033213,	0.0130751283690651,
LINC00659	1	PRAD,	Amp,	0.213091867590283,	1.16729051196085e-05,	6.6251623651832e-05,
LINC00669	1	COADREAD,	Del,	0.30435917418297,	3.06421554796543e-14,	4.87720974717831e-13,
LINC00837	1	BLCA,	Del,	0.155491793152269,	0.0115692358171331,	0.0365445071608481,
LINC00838	1	BLCA,	Del,	0.183078981539078,	0.00288127640864655,	0.0131258147505009,
LINC00865	1	THCA,	Del,	0.12162737305594,	0.00691318277473463,	0.0457422260261608,
LINC00870	1	PRAD,	Del,	0.224115125646767,	3.90896738755586e-06,	2.41436220996097e-05,
LINC00882	1	KIRC,	Del,	0.22813878806245,	1.33059340212682e-07,	1.22525475779178e-06,
LINC00883	1	KIRC,	Del,	0.168063373928015,	0.000112564220266842,	0.000654649807341371,
LINC00887	1	BLCA,	Amp,	0.21664106510846,	0.000402087104351523,	0.00263769140454599,
LINC00889	1	KIRP,	Del,	0.258595775397252,	8.69858024086234e-05,	0.000663991625052492,
LINC00920	1	UCEC,	Del,	0.219443893615034,	4.44379222974689e-07,	2.88846494933548e-06,
LINC00926	1	PRAD,	Del,	0.14135131171535,	0.00386646847656635,	0.0144992567871238,
LINC00930	1	COADREAD,	Amp,	0.0976616576148558,	0.0170826947456608,	0.045954854879172,
LINC00936	1	LUAD,	Del,	0.142141587976654,	0.00166250351966912,	0.00470016427165714,
LINC00942	1	BRCA,	Amp,	0.160270057266856,	2.00941436157009e-07,	4.79798939395307e-07,
LINC00944	1	LUSC,	Del,	0.215169665098163,	1.68890350327189e-06,	1.00806427851541e-05,
LINC00960	1	KIRC,	Del,	0.13920283119427,	0.00141589798621,	0.00588248232018551,
LINC00965	1	BLCA,	Del,	0.190031156524091,	0.0019657279783627,	0.00948174671916126,
LINC00977	1	GBM,	Amp,	0.224567878913809,	0.005898468399403,	0.0257004694545416,
LINC00992	1	KIRP,	Amp,	0.289210582717885,	1.04053856291308e-05,	0.000103601448220476,
LINC00997	1	COADREAD,	Amp,	0.3653044346723,	0,	0,
LINC01004	1	PRAD,	Amp,	0.144097364721563,	0.00322365536006708,	0.0123085022838925,
LINC01018	1	KIRP,	Del,	0.175814336104425,	0.00821394704588529,	0.030835965139471,
LINC01060	1	BRCA,	Del,	0.0758718811013453,	0.0143428673856976,	0.0250464997630839,
LINC01093	1	BRCA,	Del,	0.0891303981154106,	0.00400173158260797,	0.00720311684869435,
LINC01106	1	THCA,	Amp,	0.136593172247318,	0.00239485491905089,	0.0174531485114695,
LINC01115	1	LUSC,	Del,	0.16577481243201,	0.000241991020924814,	0.000872080848993198,
LINC01121	1	KIRP,	Del,	0.275103344027847,	2.85677523716998e-05,	0.000251615972812279,
LINC01134	1	LIHC,	Del,	0.198338622392769,	0.00426563476627084,	0.019578169824679,
LINC01136	1	BLCA,	Del,	0.155458469710543,	0.0115872827583177,	0.0365445071608481,
LINC01139	1	UCEC,	Amp,	0.237037004371581,	4.62563258807336e-08,	3.67480811163606e-07,
LINC01141	1	LUSC,	Del,	0.147244444116747,	0.00113206327384585,	0.00360373475507596,
LINC01146	1	COADREAD,	Del,	0.181321158473461,	8.41694727604647e-06,	4.46565813812465e-05,
LINC01193	1	STAD,	Del,	0.240446855610428,	0.00357782436433096,	0.0209650548872109,
LINC01226	1	LIHC,	Del,	0.18399231165049,	0.00811235969489887,	0.0345741044139738,
LINC01257	1	LUAD,	Del,	0.18228608017138,	5.20299380815104e-05,	0.000220645478160479,
LINC01260	1	PRAD,	Amp,	0.24061045851056,	6.83889858521525e-07,	5.31914334405631e-06,
LINC01270	1	LUAD,	Del,	0.171300989710297,	0.000145466884354351,	0.000564608754527905,
LINC01277	1	KIRC,	Del,	0.240206674541609,	2.66969690798646e-08,	2.68183189393185e-07,
LINC01304	1	KIRP,	Del,	0.22318325998467,	0.00074696976734101,	0.00397804829583933,
LINC01310	1	BRCA,	Del,	0.0916897049726426,	0.00306631693632786,	0.00560561064922437,
LINC01405	1	HNSC,	Del,	0.130178327471188,	0.00444389100089504,	0.0198090505071192,
LINC01512	1	STAD,	Amp,	0.233487482315724,	0.00470740825460636,	0.025685534955884,
LINC01539	1	HNSC,	Del,	0.114356835329058,	0.0125387880971228,	0.047096911389193,
LINC01541	1	BRCA,	Del,	0.0658863643902704,	0.0335408665084835,	0.0490535172686571,
LOC100128593	1	BRCA,	Del,	0.0724185514139158,	0.0194489511351852,	0.031291373530934,
LOC100129046	1	BRCA,	Del,	0.195974015337189,	1.80178094666417e-10,	5.14166757950507e-10,
LOC100129148	1	KIRC,	Amp,	0.104417074056229,	0.0169056348145489,	0.047292978405257,
LOC100129316	1	BLCA,	Del,	0.224386969813217,	0.000243977110144122,	0.00210590768755979,
LOC100130238	1	LUAD,	Del,	0.113073458850976,	0.0125279393165374,	0.0285409755891544,
LOC100130744	1	KIRP,	Del,	0.246288828589758,	0.000190420772274269,	0.0011475357066002,
LOC100130964	1	LIHC,	Del,	0.285634015128614,	3.15877392005337e-05,	0.000245835013778067,
LOC100130987	1	PRAD,	Amp,	0.380729632691068,	8.88178419700125e-16,	2.66453525910038e-14,
LOC100131564	1	BRCA,	Del,	0.239638168100786,	4.66293670342566e-15,	1.75988256226065e-14,
LOC100132078	1	BLCA,	Del,	0.209513483431534,	0.000627169691243878,	0.00354675273668952,
LOC100271832	1	KIRP,	Del,	0.184990932853806,	0.00537802704028589,	0.022392148949554,
LOC100288846	1	COADREAD,	Del,	0.202844456576958,	5.9241617700323e-07,	3.42883302447324e-06,
LOC100288911	1	KIRP,	Del,	0.186308190929898,	0.00505282439642674,	0.0218320148449382,
LOC100379224	1	KIRP,	Del,	0.160285133758182,	0.0161077383351214,	0.0491822943832373,
LOC100499183	1	KIRC,	Amp,	0.159152954110075,	0.000257875913264538,	0.00139001406906007,
LOC100506085	1	KIRC,	Del,	0.118092524596258,	0.00685751983654814,	0.0216501697696734,
LOC100506274	1	UCEC,	Del,	0.106573822205177,	0.0151411057930275,	0.044187308742917,
LOC100506497	1	PRAD,	Amp,	0.128131820147798,	0.00888843691834817,	0.0274495846007811,
LOC100506804	1	LUAD,	Del,	0.135382030967301,	0.00275582963350196,	0.00751291650085653,
LOC100506990	1	BLCA,	Del,	0.307993163123949,	3.47969312919361e-07,	6.34077414653058e-06,
LOC100507156	1	LIHC,	Del,	0.185289939943513,	0.00766782237606867,	0.0334765903735681,
LOC100507194	1	LUSC,	Del,	0.177062959138988,	8.69375306187248e-05,	0.000338878945881152,
LOC100507346	1	THCA,	Del,	0.154073158572637,	0.000605111135656644,	0.00571974097275447,
LOC100507351	1	KIRP,	Amp,	0.173904830574184,	0.008949125751055,	0.0330540289837354,
LOC100507424	1	LUSC,	Amp,	0.29235019945254,	4.94724261557167e-11,	7.26864107364761e-10,
LOC101927827	1	BRCA,	Del,	0.0747409106366781,	0.0158671336051506,	0.0269051395913423,
LOC143188	1	COADREAD,	Del,	0.161073793603539,	7.8191343933165e-05,	0.000364257236371574,
LOC151484	1	THCA,	Amp,	0.253525462089148,	1.17999172655203e-08,	3.34611939600826e-07,
LOC158435	1	PRAD,	Amp,	0.267410859592718,	3.04360179281815e-08,	3.19578188245906e-07,
LOC257396	1	THCA,	Del,	0.226807174417024,	3.68716079890419e-07,	7.70422545876296e-06,
LOC283038	1	LIHC,	Del,	0.256438151404621,	0.000198755918510596,	0.0012706181933356,
LOC283856	1	THCA,	Del,	0.198429738572504,	9.23467631208652e-06,	0.000135783944292531,
LOC284661	1	LIHC,	Del,	0.175928609953878,	0.0114242890221883,	0.0464760848857206,
LOC285629	1	LUAD,	Del,	0.156165244682551,	0.000542883576572617,	0.00179275287235215,
LOC285889	1	KIRC,	Amp,	0.135707912550522,	0.00186767129965837,	0.00737063137900892,
LOC339685	1	BRCA,	Del,	0.069199054565564,	0.0255707523481816,	0.0388542600615227,
LOC339803	1	KIRP,	Del,	0.232552382589154,	0.000436124418160322,	0.00243591443313936,
LOC340113	1	THCA,	Del,	0.124673563973578,	0.00561991338046508,	0.0384673381387006,
LOC400548	1	THCA,	Del,	0.349923536578095,	1.33226762955019e-15,	2.64455124465713e-13,
LOC400620	1	KIRP,	Amp,	0.263135150186522,	6.45072110567746e-05,	0.000509384528689703,
LOC400685	1	STAD,	Del,	0.417909416569391,	1.69417236239866e-07,	4.43873158948449e-06,
LOC574538	1	BRCA,	Amp,	0.196485460281724,	1.6125789592536e-10,	4.71679345581678e-10,
LOC642366	1	THCA,	Del,	0.219729029382467,	8.57940863241424e-07,	1.6219167747945e-05,
LOC643542	1	PRAD,	Del,	0.171286397650819,	0.000449751725867475,	0.00200952898791851,
LOC644554	1	LUSC,	Amp,	0.41713533144802,	0,	0,
LOC645434	1	KIRC,	Del,	0.133465023437902,	0.00222352498863754,	0.00847239693946373,
LOC646626	1	BRCA,	Del,	0.202256390960985,	4.51683135338499e-11,	1.42829531985417e-10,
LOC649133	1	STAD,	Del,	0.2800283197686,	0.000646503499312168,	0.00604942560070672,
LOC728084	1	PRAD,	Amp,	0.200803012089313,	3.70148296471307e-05,	0.000204555637523617,
LOC729506	1	THCA,	Del,	0.212972625689765,	1.87231318515835e-06,	3.37867424776302e-05,
LOC729950	1	LUAD,	Amp,	0.163625506353927,	0.000287747232736502,	0.00101375563533321,
LOC729987	1	LUAD,	Del,	0.119811504566023,	0.0081268190971886,	0.0193858497214186,
LOC731424	1	LUAD,	Del,	0.112997200123191,	0.01258794119871,	0.0285409755891544,
LOC90246	1	PRAD,	Amp,	0.417409196803052,	0,	0,
LYPLAL1-AS1	1	KIRC,	Del,	0.217915153165538,	4.84832940461644e-07,	3.96844740155642e-06,
MAPT-AS1	1	BRCA,	Del,	0.152046475284792,	8.28651957718307e-07,	1.79541257505633e-06,
MATN1-AS1	1	LUAD,	Del,	0.175262213028867,	0.000101117797839168,	0.000406245187809991,
MESTIT1	1	KIRC,	Amp,	0.129450618710458,	0.00301861341422405,	0.0105891041991034,
MIR137HG	1	BRCA,	Del,	0.0689384395550456,	0.0261322526010641,	0.0391983789015962,
MIR143HG	1	LUSC,	Del,	0.166683986402606,	0.000223368230052756,	0.000820448691155315,
MIR17HG	1	LIHC,	Amp,	0.338987744006834,	6.22353426571465e-07,	7.95723309687802e-06,
MIR181A1HG	1	COADREAD,	Amp,	0.107293024000917,	0.0087562130180181,	0.0253399497945675,
MIR4458HG	1	KIRP,	Del,	0.187680423509974,	0.00473293262676577,	0.0208431071447954,
MIR497HG	1	THCA,	Del,	0.143620038763243,	0.0014025900150767,	0.0116005882496969,
N4BP2L2-IT2	1	STAD,	Amp,	0.389458835232442,	1.2874769197424e-06,	2.81099127477091e-05,
NAPA-AS1	1	LUSC,	Del,	0.227423659283774,	4.03525674874672e-07,	2.56911346336874e-06,
NCAM1-AS1	1	BRCA,	Del,	0.126779206667567,	4.0938206210317e-05,	8.11825445187642e-05,
NIFK-AS1	1	THCA,	Amp,	0.179583515601873,	6.17988066013986e-05,	0.000743458370325917,
NR2F1-AS1	1	LUAD,	Del,	0.189286235503583,	2.61639388376977e-05,	0.000115221961419861,
PARTICL	1	KIRP,	Del,	0.253008218950128,	0.00012475245224608,	0.000865706411040979,
PDCD4-AS1	1	COADREAD,	Del,	0.150913830220414,	0.000217527418727936,	0.000865577853688245,
PRINS	1	BLCA,	Del,	0.233258368911178,	0.000134761346348933,	0.00122782560006806,
PRKCQ-AS1	1	KIRC,	Amp,	0.164625931571892,	0.000155769590634236,	0.000882694346927337,
PVRL3-AS1	1	KIRC,	Del,	0.169743291198012,	9.58168747580146e-05,	0.000588209147820034,
PWAR1	1	PRAD,	Amp,	0.133413562784518,	0.00642785258649781,	0.0215412133588509,
RAMP2-AS1	1	BRCA,	Del,	0.30180571604359,	0,	0,
RASSF8-AS1	1	BLCA,	Amp,	0.261134545084341,	1.79175018963917e-05,	0.000195898020733883,
RMST	1	PRAD,	Amp,	0.279901497812987,	6.31428687114521e-09,	7.80000142906173e-08,
SAMD12-AS1	1	LIHC,	Amp,	0.309928678805195,	5.8049204796351e-06,	6.49425478659177e-05,
SENCR	1	BLCA,	Del,	0.206906618089887,	0.000735252546480325,	0.00401938058742578,
SLC26A4-AS1	1	THCA,	Del,	0.178729400166346,	6.70637982136402e-05,	0.000783068467376916,
SLCO4A1-AS1	1	PRAD,	Amp,	0.117150843553921,	0.0168270680709868,	0.0484066341768113,
SMAD5-AS1	1	PRAD,	Amp,	0.131531269315208,	0.00722416938511294,	0.0226429189682644,
SMC5-AS1	1	THCA,	Del,	0.269880674246786,	1.17020837464565e-09,	5.1619191637147e-08,
SNHG11	1	LUAD,	Del,	0.351011973548474,	1.33226762955019e-15,	2.03392858111329e-14,
SNHG17	1	LUAD,	Del,	0.259890763733497,	5.85428816535227e-09,	3.94303526431079e-08,
SNHG18	1	KIRP,	Del,	0.160640045168747,	0.0158712033316235,	0.0491149400397538,
SNHG3	1	LUSC,	Del,	0.173403489757899,	0.000122010626715019,	0.000466080594051373,
SNHG9	1	THCA,	Del,	0.158370359653951,	0.000421620952191226,	0.00408252482975407,
SNORA58	1	PRAD,	Amp,	0.120769635212492,	0.0137073258868636,	0.0405427948766388,
SOCS2-AS1	1	PRAD,	Amp,	0.249469880872931,	2.54146546030398e-07,	2.22378227776598e-06,
SRRM2-AS1	1	THCA,	Del,	0.21008643976647,	2.59335024632712e-06,	4.47634803387768e-05,
ST7-AS2	1	KIRP,	Amp,	0.257166447103794,	9.54651194147171e-05,	0.000705210075676459,
STARD4-AS1	1	THCA,	Del,	0.144776072041097,	0.00128145466313878,	0.0108242021545978,
TCL6	1	COADREAD,	Del,	0.142700125766831,	0.000475237374742754,	0.0017798105603111,
TFAP2A-AS1	1	HNSC,	Del,	0.24174818305651,	9.30180501512723e-08,	1.30225270211781e-06,
TGFB2-AS1	1	GBM,	Del,	0.215942121093845,	0.00816926461183298,	0.0302015237164734,
TIPARP-AS1	1	PRAD,	Amp,	0.196960436534293,	5.2362858411481e-05,	0.000274905006660275,
TP53TG1	1	PRAD,	Amp,	0.24367755448152,	4.87548939664961e-07,	3.9378952819093e-06,
TTC28-AS1	1	LIHC,	Del,	0.388108448930121,	8.21196310951677e-09,	1.83742674575438e-07,
TUG1	1	BLCA,	Amp,	0.558507207829048,	0,	0,
UNQ6494	1	BLCA,	Del,	0.177350979298894,	0.00390969745917724,	0.0149114042629085,
USP3-AS1	1	KICH,	Amp,	0.436006672137459,	0.000252829954960676,	0.00429810923433149,
VLDLR-AS1	1	COADREAD,	Del,	0.157649393564631,	0.000111168564568054,	0.00050555228172615,
VWA8-AS1	1	LUAD,	Del,	0.108831856006328,	0.0162754940043031,	0.0351612087451454,
WAC-AS1	1	BLCA,	Del,	0.453872941544595,	9.10382880192628e-15,	3.73256980878977e-13,
ZBED3-AS1	1	LUAD,	Del,	0.110403527581825,	0.0147856034250946,	0.0322466969937777,
ZEB1-AS1	1	BLCA,	Del,	0.221418570257916,	0.000296063101654198,	0.0021353768458399,
ZNF503-AS1	1	STAD,	Amp,	0.344221049425374,	2.24128994186223e-05,	0.000293608982383952,
ZRANB2-AS2	1	KIRC,	Del,	0.164102235616977,	0.000163581295037796,	0.000903786655083823,
