# Supplementary material for: Integrative analysis reveals clinical phenotypes and oncogenic potentials of long non-coding RNAs across 15 cancer types
Source: Oncotarget. 2016 Apr 27;7(23):35044–55. doi: 10.18632/oncotarget.9037 (PMC5085208; doi:10.18632/oncotarget.9037)
Supplement: Supplementary file 5 [file oncotarget-07-35044-s005.xlsx]

## Sheet: Sheet1
116 dysregulated lncRNAs are strikingly genomic altered across 15 cancer types
Gene Symbol	Number	Cancer Type	SCNA	log2(FC)	R
LINC00511	3	COADREAD,KIRP,LUSC,	Del,Amp,Amp,	-1.03109015355719,2.44287791309784,2.59289601648718,	0.270573461477231,0.253099474598711,0.264497872338508,
PVT1	3	GBM,KIRC,LIHC,	Amp,Amp,Amp,	2.15677113424267,4.43507186831358,1.70818307068147,	0.30759549145744,0.31027083550952,0.513022344886358,
LOC100652768	3	BLCA,BRCA,LUAD,	Del,Del,Del,	-1.44205091106445,-1.02005041981769,-1.0744250676787,	0.181724781682282,0.249326374459662,0.179507721472254,
LIMD1-AS1	2	GBM,KIRC,	Del,Del,	-1.20215625937729,-1.37021315468172,	0.211253370299253,0.153733017193883,
FLJ36777	2	COADREAD,LUAD,	Del,Del,	-2.26841265075319,-1.52749547006504,	0.120540480136212,0.123710219281864,
LINC00885	2	LUAD,PRAD,	Del,Del,	-1.34557199584108,-1.56761179252773,	0.326026070248549,0.18121731999439,
RNF217-AS1	2	GBM,LUAD,	Del,Del,	-1.5212554533872,-1.16399295169484,	0.353937260743235,0.259421058201409,
MIR4697HG	2	BRCA,LUSC,	Del,Del,	-1.57989731477666,-1.64676811954276,	0.154940219453041,0.107170962747016,
FAM212B-AS1	2	BRCA,LUAD,	Del,Del,	-1.2132139026585,-1.31826751633524,	0.07116127995184,0.164990870446071,
MIR22HG	2	LUAD,THCA,	Del,Del,	-2.01762772316287,-1.2108358178431,	0.348262871360426,0.177793636763352,
LOC100130417	2	KIRC,LUSC,	Del,Del,	-1.19202408313881,-1.56715979461632,	0.227359091284897,0.275181663193297,
DPH6-AS1	2	KIRP,LUAD,	Del,Del,	-2.02291693184167,-1.89636097257254,	0.240585322134639,0.103907249796524,
THRB-AS1	2	KIRC,LUAD,	Del,Del,	-2.80301853058335,-1.71764549471417,	0.2572080220698,0.10298087143051,
PRR7-AS1	2	KIRC,KIRP,	Amp,Amp,	2.28853305770996,1.67194956166483,	0.110834879090265,0.28555124200023,
LOC100289495	2	BLCA,KIRC,	Del,Del,	-1.1395988563937,-1.25813726157353,	0.315379786319394,0.382633708685918,
PCAT1	2	GBM,PRAD,	Amp,Amp,	1.2699717447385,2.49999843209598,	0.264096861373945,0.252677627092144,
IPW	2	BLCA,LUSC,	Del,Del,	-2.05965352605489,-1.45353165403366,	0.204188994923279,0.192587115640708,
LOC100507346	1	THCA,	Del,	-1.16066536988932,	0.154073158572637,
LINC00622	1	LUAD,	Del,	-1.96929068774025,	0.138016859471861,
EIF1B-AS1	1	KIRC,	Del,	-1.01641671955929,	0.105089397766696,
LINC01366	1	LUSC,	Del,	-2.02997003917204,	0.203225820527482,
LINC01018	1	KIRP,	Del,	-4.68160314427656,	0.175814336104425,
A1BG-AS1	1	UCEC,	Del,	-1.10610246972904,	0.110848959576802,
MFI2-AS1	1	BLCA,	Amp,	1.26928088901446,	0.253630276920212,
LOC100506100	1	HNSC,	Amp,	1.3446878085016,	0.353797798484024,
DKFZp451B082	1	KIRC,	Del,	-1.08624330266663,	0.130606082187962,
FLJ31662	1	BRCA,	Del,	-2.03366422250937,	0.0701131297144523,
LOC100505912	1	THCA,	Del,	-1.57901090635404,	0.262728914201633,
LINC00965	1	BLCA,	Del,	-1.69388825198518,	0.190031156524091,
MYLK-AS1	1	KIRC,	Del,	-1.5728512530716,	0.169909904559293,
LOC729506	1	THCA,	Del,	-1.0443493788106,	0.212972625689765,
EPHA5-AS1	1	THCA,	Del,	-4.54545243879162,	0.175884145331977,
SH3BP5-AS1	1	COADREAD,	Del,	-1.00709521635903,	0.105371340379975,
LOC285593	1	LUAD,	Del,	-1.19761614741712,	0.167623881878711,
RGMB-AS1	1	STAD,	Del,	-1.45090859850959,	0.239735511935581,
LINC00476	1	BLCA,	Del,	-1.49582333885592,	0.310972213469688,
LINC01512	1	STAD,	Amp,	1.28491928724819,	0.233487482315724,
FZD10-AS1	1	LUAD,	Del,	-1.32332886658835,	0.218711215137797,
LOC642366	1	THCA,	Del,	-1.76928384606441,	0.219729029382467,
LOC731424	1	LUAD,	Del,	-4.21568997066243,	0.112997200123191,
PROX1-AS1	1	BLCA,	Del,	-2.19309654437939,	0.245071002692943,
LOC643441	1	LUAD,	Del,	-2.84770249694472,	0.126260946130483,
H19	1	HNSC,	Del,	-1.28110821999651,	0.111947933590294,
LOC100288846	1	COADREAD,	Del,	-1.20345758536204,	0.202844456576958,
KIF9-AS1	1	KIRC,	Del,	-1.52747352359782,	0.404418694991665,
SPAG5-AS1	1	THCA,	Del,	-1.60453191331816,	0.2351915016795,
LOC100507557	1	KIRC,	Del,	-1.42868714367279,	0.319595702824038,
MEG8	1	GBM,	Del,	-2.15749571956261,	0.284571637524062,
TP73-AS1	1	LUSC,	Del,	-1.16563886911005,	0.206666426814806,
LINC01093	1	BRCA,	Del,	-1.61165993885322,	0.0891303981154106,
SENCR	1	BLCA,	Del,	-1.3750857673736,	0.206906618089887,
MIR181A2HG	1	HNSC,	Amp,	1.22038580155671,	0.126938100753077,
LINC00607	1	LUSC,	Del,	-3.71023997668985,	0.177694063810031,
LOC645434	1	KIRC,	Del,	-2.32497972303941,	0.133465023437902,
LEMD1-AS1	1	COADREAD,	Amp,	1.1331679757486,	0.125423756624632,
RAMP2-AS1	1	BRCA,	Del,	-1.25922693595506,	0.30180571604359,
SNAI3-AS1	1	GBM,	Del,	-2.25642221998912,	0.271970416734983,
VLDLR-AS1	1	COADREAD,	Del,	-2.26351782352999,	0.157649393564631,
RBM5-AS1	1	GBM,	Del,	-1.21169299854707,	0.216698275429881,
LOC400684	1	COADREAD,	Amp,	1.05948289103836,	0.265475140137281,
HEIH	1	LUSC,	Del,	-1.09033399635053,	0.266891464194265,
ENTPD3-AS1	1	KIRC,	Del,	-1.58591680175018,	0.131639382436046,
LINC00936	1	LUAD,	Del,	-1.72499744495999,	0.142141587976654,
SNHG4	1	PRAD,	Amp,	1.41888497148281,	0.153862488681439,
DLG1-AS1	1	BLCA,	Amp,	1.31758060158461,	0.282291722456095,
LINC00704	1	KIRC,	Amp,	2.17294467847788,	0.119315461956553,
LINC00977	1	GBM,	Amp,	2.24371649404172,	0.224567878913809,
CPB2-AS1	1	KIRC,	Del,	-1.33274034362078,	0.12196526736672,
LINC00641	1	COADREAD,	Del,	-1.48950253279658,	0.156017698678632,
MIR143HG	1	LUSC,	Del,	-1.54422526024025,	0.166683986402606,
LINC01060	1	BRCA,	Del,	-1.5773854690748,	0.0758718811013453,
LOC90768	1	BRCA,	Del,	-1.49329331631665,	0.110711569162593,
MEG3	1	GBM,	Del,	-2.24722838408767,	0.333121276475506,
RBM26-AS1	1	LUAD,	Del,	-1.30563915212062,	0.102451321244444,
LINC00884	1	GBM,	Del,	-1.55448873517899,	0.271060507244368,
PDCD4-AS1	1	COADREAD,	Del,	-1.95131472279628,	0.150913830220414,
LOC100506990	1	BLCA,	Del,	-1.97006466205852,	0.307993163123949,
LOC115110	1	LUSC,	Del,	-2.02997030378989,	0.186550642282033,
FENDRR	1	PRAD,	Del,	-1.64064082934758,	0.380577976507298,
LOC442497	1	BRCA,	Del,	-2.47121027439764,	0.201722864650367,
LINC00852	1	LUAD,	Del,	-1.34128581101724,	0.140305131931889,
LOC100289361	1	KIRC,	Del,	-1.61853815642805,	0.148639430803088,
LINC01277	1	KIRC,	Del,	-1.11795393734682,	0.240206674541609,
SLC26A4-AS1	1	THCA,	Del,	-2.91809451013417,	0.178729400166346,
FLJ27354	1	BRCA,	Del,	-1.88593182967353,	0.262467844599253,
PRKAG2-AS1	1	BLCA,	Del,	-2.65882191659553,	0.150277916964497,
CYP1B1-AS1	1	THCA,	Amp,	1.87866900848411,	0.139821623265773,
OIP5-AS1	1	GBM,	Del,	-1.05969169858509,	0.534951391493458,
LOC728730	1	KIRP,	Del,	-1.23375688166265,	0.198081906474913,
BSN-AS2	1	KIRC,	Del,	-1.42322543861007,	0.111530352929057,
USP30-AS1	1	LUSC,	Del,	-2.35675512742795,	0.10549131136037,
FAM181A-AS1	1	LUAD,	Del,	-3.01920090370111,	0.154988718376519,
LOC100128593	1	BRCA,	Del,	-3.65053160559537,	0.0724185514139158,
LINC00323	1	LUSC,	Del,	-1.09901337964006,	0.136962534297861,
ZRANB2-AS2	1	KIRC,	Del,	-1.23591107684009,	0.164102235616977,
AKIRIN2-AS1	1	BLCA,	Del,	-1.22097216080921,	0.172797396367578,
MAFG-AS1	1	BLCA,	Amp,	1.49079072010228,	0.178845293029161,
LINC01220	1	KIRC,	Del,	-1.31420923567275,	0.397513456460171,
SRP14-AS1	1	COADREAD,	Del,	-1.32000663591768,	0.11817996380711,
GAS5	1	KIRC,	Amp,	1.12340342978546,	0.256625544731148,
LINC00574	1	LIHC,	Del,	-1.3831880784931,	0.383959526608025,
PITRM1-AS1	1	KIRC,	Amp,	1.37304115062706,	0.148056257256895,
LINC01405	1	HNSC,	Del,	-2.0427327082286,	0.130178327471188,
VWA8-AS1	1	LUAD,	Del,	-1.94439789491676,	0.108831856006328,
MIRLET7DHG	1	BLCA,	Del,	-1.27391025525948,	0.15018911748364,
LINC01268	1	LUAD,	Del,	-1.97697665266314,	0.107525462007066,
LYPLAL1-AS1	1	KIRC,	Del,	-2.57323420721305,	0.217915153165538,
LINC01354	1	PRAD,	Del,	-1.1921862126484,	0.132405439523035,
LINC00152	1	THCA,	Amp,	1.30249451418365,	0.140243031487584,
WDFY3-AS2	1	LIHC,	Del,	-1.22902032050664,	0.282850621559674,
FLJ43663	1	UCEC,	Del,	-1.85523038076144,	0.12877907751188,
TCL6	1	COADREAD,	Del,	-1.66658072649842,	0.142700125766831,
RNF157-AS1	1	THCA,	Del,	-1.82687792459487,	0.206868764599115,
CASC8	1	COADREAD,	Amp,	1.03815922322249,	0.233872486179364,
LINC00460	1	BRCA,	Amp,	2.04283242607984,	0.158651843524577,
LINC00673	1	KIRP,	Amp,	2.79113344976074,	0.2718117676633,
