# Supplementary material for: Integrative analysis reveals clinical phenotypes and oncogenic potentials of long non-coding RNAs across 15 cancer types
Source: Oncotarget. 2016 Apr 27;7(23):35044–55. doi: 10.18632/oncotarget.9037 (PMC5085208; doi:10.18632/oncotarget.9037)
Supplement: Supplementary file 6 [file oncotarget-07-35044-s006.xlsx]

## Sheet: Sheet1
Summarized clinical information of analyzed 15 cancer types
sample	gender	vital_status	following_days	age_at_diagnosis	cancer
TCGA-CF-A47T-01A-11R-A23W-07	female	alive	2	61	BLCA
TCGA-CF-A47W-01A-11R-A23W-07	male	alive	2	61	BLCA
TCGA-CF-A47V-01A-11R-A23W-07	male	alive	3	61	BLCA
TCGA-CF-A47X-01A-31R-A23W-07	male	alive	3	61	BLCA
TCGA-CF-A47Y-01A-11R-A23W-07	male	alive	3	61	BLCA
TCGA-E7-A3Y1-01A-11R-A22U-07	male	alive	3	61	BLCA
TCGA-CF-A47S-01A-11R-A23W-07	male	alive	4	61	BLCA
TCGA-CF-A1HS-01A-11R-A13Y-07	female	alive	13	63	BLCA
TCGA-CF-A1HR-01A-11R-A13Y-07	male	alive	14	63	BLCA
TCGA-E7-A4IJ-01A-31R-A26T-07	male	alive	15	63	BLCA
TCGA-E7-A4XJ-01A-11R-A26T-07	male	alive	16	63	BLCA
TCGA-E7-A5KE-01A-11R-A28M-07	female	alive	17	64	BLCA
TCGA-E7-A541-01A-11R-A26T-07	male	alive	18	64	BLCA
TCGA-E7-A5KF-01A-11R-A28M-07	male	alive	20	64	BLCA
TCGA-CF-A27C-01A-11R-A16R-07	male	alive	21	64	BLCA
TCGA-E7-A678-01A-11R-A30C-07	male	alive	25	65	BLCA
TCGA-G2-A3VY-01A-11R-A22U-07	male	alive	26	65	BLCA
TCGA-GC-A3YS-01A-11R-A23N-07	male	alive	34	66	BLCA
TCGA-GC-A3RD-01A-12R-A22U-07	female	alive	35	66	BLCA
TCGA-E7-A7DV-01A-11R-A33J-07	male	alive	37	67	BLCA
TCGA-GC-A3OO-01A-11R-A22U-07	male	alive	40	67	BLCA
TCGA-E7-A677-01A-11R-A30C-07	male	alive	42	67	BLCA
TCGA-GC-A3RC-01A-11R-A22U-07	male	alive	42	67	BLCA
TCGA-H4-A2HO-01A-11R-A180-07	male	alive	46	67	BLCA
TCGA-K4-A5RJ-01A-11R-A28M-07	male	alive	49	68	BLCA
TCGA-DK-A2HX-01A-12R-A18C-07	female	alive	55	68	BLCA
TCGA-K4-A6FZ-01A-11R-A31N-07	female	alive	55	68	BLCA
TCGA-CU-A5W6-01A-11R-A28M-07	male	dead	56	30	BLCA
TCGA-C4-A0F0-01A-12R-A10U-07	male	alive	59	68	BLCA
TCGA-FD-A3SS-01A-12R-A22U-07	male	alive	60	68	BLCA
TCGA-C4-A0F6-01A-11R-A10U-07	female	alive	61	68	BLCA
TCGA-C4-A0F7-01A-11R-A084-07	male	dead	62	30	BLCA
TCGA-BT-A3PK-01A-21R-A220-07	male	alive	63	69	BLCA
TCGA-GD-A3OP-01A-21R-A220-07	female	alive	64	69	BLCA
TCGA-DK-A1A5-01A-11R-A13Y-07	male	dead	65	30	BLCA
TCGA-DK-A3IK-01A-32R-A21D-07	male	alive	67	69	BLCA
TCGA-FD-A6TH-01A-11R-A32O-07	male	alive	67	69	BLCA
TCGA-GD-A6C6-01A-21R-A31N-07	male	alive	67	69	BLCA
TCGA-GC-A3I6-01A-11R-A20F-07	male	alive	68	69	BLCA
TCGA-K4-A4AB-01B-12R-A28M-07	male	alive	76	69	BLCA
TCGA-DK-A1A3-01A-11R-A13Y-07	male	alive	77	69	BLCA
TCGA-GC-A3WC-01A-31R-A22U-07	female	alive	77	69	BLCA
TCGA-FD-A62N-01A-11R-A30C-07	male	alive	81	70	BLCA
TCGA-FD-A6TG-01A-11R-A32O-07	male	alive	81	70	BLCA
TCGA-GC-A6I1-01A-12R-A31N-07	female	alive	81	70	BLCA
TCGA-GC-A3BM-01A-11R-A22U-07	male	alive	88	70	BLCA
TCGA-C4-A0F1-01A-11R-A034-07	male	alive	89	70	BLCA
TCGA-GD-A3OQ-01A-32R-A220-07	male	alive	95	70	BLCA
TCGA-GU-A42R-01A-11R-A23N-07	male	alive	98	71	BLCA
TCGA-FT-A3EE-01A-11R-A206-07	female	dead	99	34	BLCA
TCGA-K4-A3WU-01B-11R-A23N-07	male	alive	105	71	BLCA
TCGA-LT-A5Z6-01A-11R-A28M-07	male	alive	105	71	BLCA
TCGA-FJ-A3ZE-01A-11R-A23N-07	male	alive	106	71	BLCA
TCGA-FD-A43X-01A-11R-A23W-07	male	alive	110	71	BLCA
TCGA-BT-A2LD-01A-12R-A20F-07	female	alive	111	71	BLCA
TCGA-MV-A51V-01A-11R-A26T-07	male	alive	112	71	BLCA
TCGA-DK-A3IL-01A-11R-A20F-07	female	alive	121	72	BLCA
TCGA-FD-A3B7-01A-31R-A20F-07	male	dead	122	35	BLCA
TCGA-FD-A6TI-01A-11R-A32O-07	male	alive	122	72	BLCA
TCGA-FJ-A3ZF-01A-11R-A23N-07	male	alive	124	72	BLCA
TCGA-FD-A43P-01A-31R-A23W-07	male	alive	125	72	BLCA
TCGA-FD-A6TE-01A-12R-A33J-07	male	alive	125	72	BLCA
TCGA-GV-A3QI-01A-11R-A220-07	male	alive	126	72	BLCA
TCGA-K4-A6MB-01A-11R-A31N-07	male	alive	130	73	BLCA
TCGA-GV-A3JV-01A-11R-A220-07	male	alive	134	73	BLCA
TCGA-GC-A3RB-01A-12R-A220-07	male	alive	137	73	BLCA
TCGA-FD-A3SP-01A-31R-A22U-07	male	alive	139	73	BLCA
TCGA-BT-A3PH-01A-11R-A220-07	male	dead	142	36	BLCA
TCGA-K4-A3WV-01A-11R-A22U-07	female	alive	142	73	BLCA
TCGA-FD-A62O-01A-11R-A30C-07	male	alive	147	73	BLCA
TCGA-CU-A0YO-01A-11R-A10U-07	male	dead	149	36	BLCA
TCGA-BT-A20R-01A-12R-A16R-07	female	dead	154	37	BLCA
TCGA-BT-A20V-01A-11R-A14Y-07	female	dead	154	37	BLCA
TCGA-CU-A3QU-01A-11R-A22U-07	male	alive	158	74	BLCA
TCGA-GV-A40G-01A-11R-A23N-07	male	alive	162	74	BLCA
TCGA-FD-A5BV-01A-11R-A26T-07	female	dead	163	38	BLCA
TCGA-CU-A3KJ-01A-11R-A21D-07	male	alive	166	74	BLCA
TCGA-FD-A3SO-01A-11R-A22U-07	male	dead	168	38	BLCA
TCGA-DK-A3IT-01A-31R-A20F-07	male	alive	168	75	BLCA
TCGA-BT-A2LB-01A-11R-A18C-07	female	alive	170	75	BLCA
TCGA-FD-A5BX-01A-11R-A26T-07	male	dead	173	38	BLCA
TCGA-G2-A2EK-01A-22R-A18C-07	male	alive	173	75	BLCA
TCGA-GV-A3JZ-01A-11R-A21D-07	male	alive	173	75	BLCA
TCGA-FD-A43S-01A-21R-A23W-07	female	alive	175	75	BLCA
TCGA-GD-A3OS-01A-12R-A220-07	female	alive	177	75	BLCA
TCGA-DK-A1AF-01A-11R-A13Y-07	female	alive	178	75	BLCA
TCGA-BT-A2LA-01A-11R-A18C-07	male	alive	180	75	BLCA
TCGA-FD-A3SM-01A-11R-A22U-07	male	alive	186	76	BLCA
TCGA-GV-A3JX-01A-11R-A20F-07	male	alive	187	76	BLCA
TCGA-FD-A62P-01A-32R-A30C-07	male	dead	191	39	BLCA
TCGA-LC-A66R-01A-41R-A30C-07	male	alive	193	77	BLCA
TCGA-FD-A62S-01A-11R-A30C-07	female	alive	194	77	BLCA
TCGA-K4-A83P-01A-11R-A352-07	male	alive	194	77	BLCA
TCGA-GU-A42P-01A-11R-A23W-07	male	alive	195	77	BLCA
TCGA-GV-A3JW-01A-11R-A20F-07	male	alive	195	77	BLCA
TCGA-GV-A40E-01A-12R-A23N-07	male	alive	195	77	BLCA
TCGA-BL-A5ZZ-01A-31R-A30C-07	female	alive	197	77	BLCA
TCGA-FT-A61P-01A-11R-A30C-07	male	alive	197	77	BLCA
TCGA-K4-A4AC-01A-21R-A26T-07	male	alive	197	77	BLCA
TCGA-BT-A0S7-01A-11R-A10U-07	male	dead	200	39	BLCA
TCGA-BT-A3PJ-01A-21R-A220-07	male	alive	201	78	BLCA
TCGA-DK-A1AG-01A-11R-A13Y-07	male	alive	202	78	BLCA
TCGA-GV-A3QK-01B-11R-A23N-07	female	alive	203	78	BLCA
TCGA-FD-A6TD-01A-51R-A33J-07	male	alive	204	78	BLCA
TCGA-BL-A3JM-01A-12R-A21D-07	male	dead	205	40	BLCA
TCGA-H4-A2HQ-01A-11R-A180-07	female	alive	205	78	BLCA
TCGA-FD-A3SN-01A-12R-A22U-07	male	alive	208	79	BLCA
TCGA-FD-A43U-01A-11R-A23W-07	male	alive	208	79	BLCA
TCGA-FD-A5BY-01A-31R-A28M-07	female	alive	208	79	BLCA
TCGA-FD-A3B6-01A-21R-A20F-07	male	alive	209	79	BLCA
TCGA-FD-A5BU-01A-31R-A26T-07	female	alive	209	79	BLCA
TCGA-FD-A5C0-01A-11R-A28M-07	male	alive	209	79	BLCA
TCGA-DK-A1AA-01A-11R-A13Y-07	male	alive	214	79	BLCA
TCGA-G2-A3IB-01A-11R-A20F-07	male	alive	214	80	BLCA
TCGA-FJ-A3Z9-01A-11R-A26T-07	male	alive	217	80	BLCA
TCGA-DK-A1AE-01A-11R-A13Y-07	male	alive	218	80	BLCA
TCGA-CU-A0YR-01A-12R-A10U-07	male	alive	219	80	BLCA
TCGA-GU-A42Q-01A-11R-A23W-07	male	alive	231	82	BLCA
TCGA-GV-A3QF-01A-31R-A22U-07	male	alive	232	82	BLCA
TCGA-GD-A2C5-01A-12R-A180-07	female	alive	235	83	BLCA
TCGA-DK-A2I2-01A-11R-A180-07	female	dead	237	41	BLCA
TCGA-GV-A3QH-01A-11R-A220-07	male	alive	237	83	BLCA
TCGA-DK-A3IM-01A-11R-A20F-07	male	alive	238	84	BLCA
TCGA-FD-A43N-01A-11R-A23W-07	male	alive	240	84	BLCA
TCGA-FD-A3N6-01A-11R-A21D-07	female	alive	242	84	BLCA
TCGA-FD-A43Y-01A-21R-A26T-07	male	alive	243	85	BLCA
TCGA-CU-A3YL-01A-11R-A22U-07	male	alive	247	87	BLCA
TCGA-DK-A3IN-01A-11R-A20F-07	male	dead	250	41	BLCA
TCGA-BT-A20X-01A-11R-A16R-07	male	dead	251	41	BLCA
TCGA-DK-A3WW-01A-22R-A23N-07	male	alive	252	89	BLCA
TCGA-FD-A3B4-01A-12R-A206-07	female	alive	253	90	BLCA
TCGA-BT-A20W-01A-21R-A14Y-07	male	dead	254	41	BLCA
TCGA-BT-A20U-01A-11R-A14Y-07	female	dead	263	42	BLCA
TCGA-K4-A3WS-01A-11R-A22U-07	male	alive	266	72	BLCA
TCGA-FD-A3B3-01A-12R-A206-07	female	alive	268	88	BLCA
TCGA-DK-A1AB-01A-11R-A13Y-07	female	alive	271	35	BLCA
TCGA-FD-A3B5-01A-11R-A20F-07	male	dead	272	42	BLCA
TCGA-FD-A3N5-01A-11R-A21D-07	male	alive	272	67	BLCA
TCGA-C4-A0EZ-01A-21R-A24X-07	female	dead	273	42	BLCA
TCGA-DK-A1A7-01A-11R-A13Y-07	female	alive	273	67	BLCA
TCGA-FD-A6TC-01A-21R-A33J-07	female	alive	283	72	BLCA
TCGA-CU-A72E-01A-12R-A33J-07	male	alive	284	66	BLCA
TCGA-DK-A3IV-01A-22R-A21D-07	male	dead	294	42	BLCA
TCGA-BT-A42E-01A-11R-A23W-07	male	alive	304	56	BLCA
TCGA-DK-A3IQ-01A-31R-A32Y-07	male	alive	319	59	BLCA
TCGA-K4-A54R-01A-11R-A26T-07	male	alive	320	76	BLCA
TCGA-DK-A3WX-01A-22R-A22U-07	female	dead	321	43	BLCA
TCGA-DK-A2I1-01A-11R-A180-07	female	alive	322	75	BLCA
TCGA-FD-A3SL-01A-21R-A22U-07	male	alive	334	80	BLCA
TCGA-FD-A5BT-01A-11R-A26T-07	male	dead	335	44	BLCA
TCGA-FD-A3B8-01A-31R-A20F-07	male	alive	336	63	BLCA
TCGA-GV-A6ZA-01A-12R-A33J-07	male	alive	351	52	BLCA
TCGA-DK-A3IU-01A-11R-A20F-07	male	alive	352	76	BLCA
TCGA-BT-A0YX-01A-11R-A10U-07	female	alive	363	32	BLCA
TCGA-BT-A20O-01A-21R-A14Y-07	male	dead	370	45	BLCA
TCGA-PQ-A6FI-01A-11R-A31N-07	male	alive	372	46	BLCA
TCGA-BT-A42F-01A-11R-A23W-07	male	alive	380	35	BLCA
TCGA-CU-A0YN-01A-21R-A10U-07	male	dead	393	46	BLCA
TCGA-FD-A5BR-01A-11R-A26T-07	male	alive	407	58	BLCA
TCGA-G2-A2EC-01A-11R-A180-07	female	alive	418	81	BLCA
TCGA-BT-A42C-01A-11R-A23N-07	male	alive	421	58	BLCA
TCGA-BT-A20T-01A-11R-A14Y-07	male	dead	453	47	BLCA
TCGA-FJ-A3Z7-01A-12R-A23N-07	male	alive	462	66	BLCA
TCGA-E5-A4TZ-01A-11R-A31N-07	male	dead	467	47	BLCA
TCGA-XF-A8HG-01A-11R-A36F-07	male	dead	467	47	BLCA
TCGA-DK-A6B2-01A-11R-A30C-07	male	alive	477	50	BLCA
TCGA-PQ-A6FN-01A-11R-A31N-07	female	alive	507	51	BLCA
TCGA-G2-A2ES-01A-11R-A180-07	male	alive	525	84	BLCA
TCGA-BT-A20P-01A-11R-A14Y-07	female	dead	544	48	BLCA
TCGA-DK-A3X2-01A-11R-A22U-07	male	dead	547	48	BLCA
TCGA-BT-A20J-01A-11R-A14Y-07	male	dead	579	49	BLCA
TCGA-BT-A20Q-01A-11R-A14Y-07	male	dead	593	49	BLCA
TCGA-FD-A3SR-01A-11R-A22U-07	male	dead	602	49	BLCA
TCGA-G2-A3IE-01A-11R-A20F-07	male	dead	612	49	BLCA
TCGA-DK-A6B6-01A-11R-A30C-07	male	alive	646	65	BLCA
TCGA-FD-A3SJ-01A-12R-A22U-07	male	dead	739	51	BLCA
TCGA-BT-A20N-01A-11R-A14Y-07	male	dead	795	51	BLCA
TCGA-E5-A4U1-01A-11R-A31N-07	male	alive	796	66	BLCA
TCGA-G2-A2EJ-01A-11R-A180-07	female	alive	806	74	BLCA
TCGA-G2-A2EL-01A-12R-A18C-07	male	dead	819	51	BLCA
TCGA-FD-A5BZ-01A-11R-A28M-07	female	dead	835	51	BLCA
TCGA-DK-A1A6-01A-11R-A13Y-07	male	alive	955	44	BLCA
TCGA-FD-A3NA-01A-11R-A21D-07	male	alive	974	71	BLCA
TCGA-DK-A6B5-01A-11R-A31N-07	male	alive	982	52	BLCA
TCGA-G2-A2EO-01A-11R-A180-07	male	alive	997	77	BLCA
TCGA-E5-A2PC-01A-11R-A206-07	female	alive	1108	53	BLCA
TCGA-FD-A5BS-01A-21R-A26T-07	male	alive	1130	61	BLCA
TCGA-DK-A3IS-01A-21R-A21D-07	male	alive	1151	46	BLCA
TCGA-DK-A3X1-01A-12R-A22U-07	female	alive	1248	89	BLCA
TCGA-FD-A3SQ-01A-21R-A22U-07	male	dead	1423	54	BLCA
TCGA-DK-A6AW-01A-11R-A30C-07	male	alive	1476	82	BLCA
TCGA-FD-A5C1-01A-11R-A28M-07	female	alive	1511	54	BLCA
TCGA-G2-A2EF-01A-12R-A18C-07	male	alive	1518	55	BLCA
TCGA-FD-A6TA-01A-12R-A33J-07	male	alive	1541	51	BLCA
TCGA-XF-A8HF-01A-11R-A36F-07	male	alive	1709	58	BLCA
TCGA-DK-A6AV-01A-12R-A30C-07	female	alive	1952	57	BLCA
TCGA-DK-A6B0-01A-11R-A31N-07	male	alive	1966	53	BLCA
TCGA-DK-A6B1-01A-12R-A30C-07	male	alive	2049	75	BLCA
TCGA-DK-A2I6-01A-12R-A18C-07	male	alive	2292	29	BLCA
TCGA-XF-A8HD-01A-11R-A36F-07	male	alive	2705	40	BLCA
TCGA-XF-A8HE-01A-11R-A36F-07	male	alive	2964	58	BLCA
TCGA-DK-A1AD-01A-11R-A13Y-07	male	alive	3056	79	BLCA
TCGA-DK-A1AC-01A-11R-A13Y-07	male	alive	3617	33	BLCA
TCGA-DK-A2I4-01A-11R-A21D-07	male	alive	3767	50	BLCA
TCGA-DK-A3WY-01A-11R-A22U-07	female	alive	3989	62	BLCA
TCGA-C8-A134-01A-11R-A115-07	female	alive	1	61	BRCA
TCGA-C8-A274-01A-11R-A16F-07	female	alive	1	61	BRCA
TCGA-C8-A275-01A-21R-A16F-07	female	alive	1	61	BRCA
TCGA-C8-A278-01A-11R-A169-07	female	alive	1	61	BRCA
TCGA-C8-A3M7-01A-12R-A21T-07	female	alive	1	61	BRCA
TCGA-AC-A62V-01A-11R-A31O-07	male	alive	2	61	BRCA
TCGA-C8-A12Q-01A-11R-A115-07	female	alive	2	61	BRCA
TCGA-C8-A1HI-01A-11R-A137-07	female	alive	2	61	BRCA
TCGA-C8-A1HL-01A-11R-A137-07	female	alive	2	61	BRCA
TCGA-C8-A1HN-01A-11R-A137-07	female	alive	2	61	BRCA
TCGA-D8-A147-01A-11R-A115-07	female	alive	2	61	BRCA
TCGA-C8-A130-01A-31R-A115-07	female	alive	3	61	BRCA
TCGA-C8-A26Z-01A-11R-A16F-07	female	alive	4	61	BRCA
TCGA-AN-A0AM-01A-11R-A034-07	female	alive	5	61	BRCA
TCGA-C8-A1HJ-01A-11R-A13Q-07	female	alive	5	61	BRCA
TCGA-E9-A1N4-01A-11R-A14M-07	female	alive	5	62	BRCA
TCGA-C8-A1HM-01A-12R-A137-07	female	alive	6	62	BRCA
TCGA-C8-A273-01A-11R-A16F-07	female	alive	6	62	BRCA
TCGA-AN-A041-01A-11R-A034-07	female	alive	7	62	BRCA
TCGA-C8-A12W-01A-11R-A115-07	female	alive	7	62	BRCA
TCGA-C8-A1HK-01A-21R-A13Q-07	female	alive	7	62	BRCA
TCGA-C8-A26W-01A-11R-A16F-07	female	alive	7	62	BRCA
TCGA-C8-A3M8-01A-11R-A213-07	female	alive	7	62	BRCA
TCGA-E9-A5UO-01A-11R-A28M-07	female	alive	7	62	BRCA
TCGA-E9-A5FL-01A-11R-A27Q-07	female	alive	8	62	BRCA
TCGA-AN-A0XP-01A-11R-A109-07	female	alive	9	62	BRCA
TCGA-C8-A26V-01A-11R-A16F-07	female	alive	9	62	BRCA
TCGA-AN-A03X-01A-21R-A00Z-07	female	alive	10	62	BRCA
TCGA-AN-A03Y-01A-21R-A00Z-07	female	alive	10	62	BRCA
TCGA-AN-A046-01A-21R-A034-07	female	alive	10	62	BRCA
TCGA-AN-A0AR-01A-11R-A00Z-07	female	alive	10	62	BRCA
TCGA-AN-A0AS-01A-11R-A00Z-07	female	alive	10	62	BRCA
TCGA-AN-A0AT-01A-11R-A034-07	female	alive	10	62	BRCA
TCGA-AN-A0FV-01A-11R-A00Z-07	female	alive	10	62	BRCA
TCGA-AN-A0FX-01A-11R-A034-07	female	alive	10	62	BRCA
TCGA-AN-A0FY-01A-11R-A034-07	female	alive	10	62	BRCA
TCGA-AN-A0FZ-01A-11R-A034-07	female	alive	10	62	BRCA
TCGA-AN-A0XL-01A-11R-A10J-07	female	alive	10	62	BRCA
TCGA-AN-A0XN-01A-21R-A109-07	female	alive	10	62	BRCA
TCGA-AN-A0XR-01A-11R-A109-07	female	alive	10	62	BRCA
TCGA-AN-A0XS-01A-22R-A109-07	female	alive	10	62	BRCA
TCGA-AN-A0XT-01A-11R-A109-07	female	alive	10	62	BRCA
TCGA-AN-A0XU-01A-11R-A109-07	female	alive	10	62	BRCA
TCGA-AN-A0FW-01A-11R-A034-07	female	alive	11	63	BRCA
TCGA-C8-A26X-01A-31R-A16F-07	female	alive	11	63	BRCA
TCGA-E9-A24A-01A-11R-A169-07	female	alive	11	63	BRCA
TCGA-E9-A5FK-01A-11R-A27Q-07	female	alive	12	63	BRCA
TCGA-C8-A26Y-01A-11R-A16F-07	female	alive	13	63	BRCA
TCGA-E9-A247-01A-11R-A169-07	female	alive	13	63	BRCA
TCGA-E9-A2JS-01A-11R-A180-07	female	alive	13	63	BRCA
TCGA-E2-A1IL-01A-11R-A14D-07	female	alive	14	63	BRCA
TCGA-E9-A1RH-01A-21R-A169-07	female	alive	14	63	BRCA
TCGA-D8-A27W-01A-11R-A16F-07	female	alive	15	63	BRCA
TCGA-AN-A0G0-01A-11R-A034-07	female	alive	16	63	BRCA
TCGA-AO-A1KS-01A-11R-A13Q-07	female	alive	16	63	BRCA
TCGA-E9-A226-01A-21R-A157-07	female	alive	16	63	BRCA
TCGA-D8-A1JA-01A-11R-A13Q-07	female	alive	18	64	BRCA
TCGA-AN-A049-01A-21R-A00Z-07	female	alive	19	64	BRCA
TCGA-D8-A27H-01A-11R-A16F-07	female	alive	19	64	BRCA
TCGA-E9-A1R2-01A-11R-A14D-07	female	alive	19	64	BRCA
TCGA-E9-A3HO-01A-11R-A213-07	female	alive	19	64	BRCA
TCGA-E9-A3QA-01A-61R-A22K-07	female	alive	19	64	BRCA
TCGA-E9-A1RD-01A-11R-A157-07	female	alive	20	64	BRCA
TCGA-LL-A440-01A-11R-A24H-07	female	alive	20	64	BRCA
TCGA-AC-A3HN-01A-11R-A213-07	female	alive	21	64	BRCA
TCGA-AC-A6IW-01A-12R-A33J-07	female	alive	21	64	BRCA
TCGA-D8-A1JI-01A-11R-A13Q-07	female	alive	21	64	BRCA
TCGA-E9-A1RB-01A-11R-A157-07	female	alive	21	64	BRCA
TCGA-E9-A244-01A-11R-A169-07	female	alive	21	64	BRCA
TCGA-BH-A202-01A-11R-A14M-07	female	alive	22	64	BRCA
TCGA-E9-A248-01A-11R-A169-07	female	alive	22	64	BRCA
TCGA-E9-A295-01A-11R-A16F-07	female	alive	22	64	BRCA
TCGA-D8-A27P-01A-11R-A16F-07	female	alive	23	64	BRCA
TCGA-E9-A2JT-01A-22R-A18M-07	female	alive	23	64	BRCA
TCGA-E9-A3X8-01A-31R-A22U-07	female	alive	23	64	BRCA
TCGA-E9-A227-01A-11R-A157-07	female	alive	24	65	BRCA
TCGA-AR-A24P-01A-11R-A169-07	female	alive	26	65	BRCA
TCGA-C8-A137-01A-11R-A115-07	female	alive	26	65	BRCA
TCGA-E9-A245-01A-22R-A16F-07	female	alive	26	65	BRCA
TCGA-D8-A140-01A-11R-A115-07	female	alive	27	65	BRCA
TCGA-AC-A2QI-01A-12R-A19W-07	female	alive	28	65	BRCA
TCGA-AC-A23C-01A-12R-A169-07	female	alive	29	65	BRCA
TCGA-D8-A27R-01A-11R-A16F-07	female	alive	29	65	BRCA
TCGA-E9-A1R4-01A-21R-A14D-07	female	alive	29	65	BRCA
TCGA-E9-A1RA-01A-11R-A14D-07	female	alive	29	65	BRCA
TCGA-E9-A249-01A-11R-A169-07	female	alive	29	65	BRCA
TCGA-A8-A08A-01A-11R-A32Y-07	female	alive	30	65	BRCA
TCGA-A8-A08R-01A-11R-A034-07	female	alive	30	65	BRCA
TCGA-A8-A09W-01A-11R-A00Z-07	female	alive	30	65	BRCA
TCGA-A8-A0A7-01A-11R-A00Z-07	female	alive	30	65	BRCA
TCGA-AC-A3BB-01A-21R-A19W-07	female	alive	30	65	BRCA
TCGA-BH-A42T-01A-11R-A24H-07	female	alive	30	66	BRCA
TCGA-C8-A27B-01A-11R-A169-07	female	alive	30	66	BRCA
TCGA-A8-A06Q-01A-11R-A034-07	female	alive	31	66	BRCA
TCGA-A8-A06Z-01A-11R-A00Z-07	female	alive	31	66	BRCA
TCGA-A8-A09C-01A-11R-A00Z-07	female	alive	31	66	BRCA
TCGA-A8-A09N-01A-11R-A00Z-07	female	alive	31	66	BRCA
TCGA-E9-A3Q9-01A-11R-A21T-07	female	alive	31	66	BRCA
TCGA-AC-A3TN-01A-11R-A22K-07	female	alive	34	66	BRCA
TCGA-AC-A62X-01A-11R-A29R-07	female	alive	34	66	BRCA
TCGA-E9-A1R7-01A-11R-A14M-07	female	alive	34	66	BRCA
TCGA-E9-A1RG-01A-11R-A14D-07	female	alive	35	66	BRCA
TCGA-AC-A6IV-01A-12R-A33J-07	female	alive	36	66	BRCA
TCGA-E9-A1RF-01A-11R-A157-07	female	alive	38	67	BRCA
TCGA-AC-A3YJ-01A-11R-A22U-07	female	alive	40	67	BRCA
TCGA-E2-A15H-01A-11R-A12D-07	female	alive	42	67	BRCA
TCGA-E9-A1R5-01A-11R-A14M-07	female	alive	42	67	BRCA
TCGA-E9-A243-01A-21R-A169-07	female	alive	43	67	BRCA
TCGA-AC-A2FB-01A-11R-A17B-07	female	alive	44	67	BRCA
TCGA-AC-A2B8-01A-11R-A17B-07	female	alive	45	67	BRCA
TCGA-AC-A3YI-01A-21R-A239-07	female	alive	47	67	BRCA
TCGA-AC-A5XS-01A-11R-A29R-07	female	alive	47	67	BRCA
TCGA-E9-A1RE-01A-11R-A157-07	female	alive	47	67	BRCA
TCGA-E9-A1RI-01A-11R-A169-07	female	alive	48	68	BRCA
TCGA-D8-A145-01A-11R-A115-07	female	alive	49	68	BRCA
TCGA-D8-A1XS-01A-11R-A14M-07	male	alive	50	68	BRCA
TCGA-AC-A3W6-01A-12R-A22K-07	female	alive	51	68	BRCA
TCGA-AN-A04D-01A-21R-A034-07	female	alive	52	68	BRCA
TCGA-AC-A8OP-01A-11R-A36F-07	female	alive	53	68	BRCA
TCGA-A7-A3RF-01A-11R-A22K-07	female	alive	54	68	BRCA
TCGA-AN-A04C-01A-21R-A034-07	female	alive	54	68	BRCA
TCGA-AC-A3W5-01A-11R-A22K-07	female	alive	55	68	BRCA
TCGA-AC-A62Y-01A-11R-A29R-07	female	alive	55	68	BRCA
TCGA-D8-A1JE-01A-11R-A13Q-07	female	alive	57	68	BRCA
TCGA-BH-A18G-01A-11R-A12D-07	female	alive	61	68	BRCA
TCGA-D8-A142-01A-11R-A115-07	female	alive	61	68	BRCA
TCGA-E9-A1R3-01A-31R-A14M-07	female	alive	64	69	BRCA
TCGA-OK-A5Q2-01A-11R-A27Q-07	female	alive	64	69	BRCA
TCGA-A7-A26H-01A-11R-A169-07	female	alive	65	69	BRCA
TCGA-AC-A2QJ-01A-12R-A19W-07	female	alive	69	69	BRCA
TCGA-AC-A23E-01A-11R-A157-07	female	alive	72	69	BRCA
TCGA-BH-A0HL-01A-11R-A10U-07	female	alive	72	69	BRCA
TCGA-D8-A1Y2-01A-11R-A157-07	female	alive	73	69	BRCA
TCGA-D8-A27V-01A-12R-A17B-07	female	alive	73	69	BRCA
TCGA-A7-A3J1-01A-11R-A213-07	female	alive	75	69	BRCA
TCGA-D8-A1XG-01A-11R-A14D-07	female	alive	75	69	BRCA
TCGA-A7-A3J0-01A-11R-A213-07	female	alive	76	69	BRCA
TCGA-BH-A0HO-01A-11R-A034-07	female	alive	76	69	BRCA
TCGA-AQ-A54N-01A-11R-A266-07	female	alive	78	69	BRCA
TCGA-BH-A0DS-01A-11R-A056-07	female	alive	78	69	BRCA
TCGA-LL-A6FQ-01A-11R-A31O-07	female	alive	80	69	BRCA
TCGA-AC-A23H-01A-11R-A157-07	female	alive	81	69	BRCA
TCGA-D8-A1XC-01A-11R-A14D-07	female	alive	81	69	BRCA
TCGA-D8-A1XY-01A-11R-A14M-07	female	alive	81	69	BRCA
TCGA-E9-A1R6-01A-11R-A14D-07	female	alive	84	70	BRCA
TCGA-D8-A1X7-01A-11R-A14M-07	female	alive	85	70	BRCA
TCGA-MS-A51U-01A-31R-A266-07	female	alive	85	70	BRCA
TCGA-AN-A04A-01A-21R-A034-07	female	alive	90	70	BRCA
TCGA-LL-A441-01A-11R-A24H-07	female	alive	91	70	BRCA
TCGA-E9-A6HE-01A-11R-A31O-07	female	alive	92	70	BRCA
TCGA-D8-A1JF-01A-11R-A13Q-07	female	alive	96	70	BRCA
TCGA-D8-A1XF-01A-11R-A14D-07	female	alive	97	70	BRCA
TCGA-LL-A5YO-01A-21R-A28M-07	female	alive	97	70	BRCA
TCGA-BH-A0DQ-01A-11R-A084-07	female	alive	98	70	BRCA
TCGA-LL-A7T0-01A-31R-A352-07	female	alive	98	71	BRCA
TCGA-LL-A5YP-01A-21R-A28M-07	female	alive	99	71	BRCA
TCGA-A2-A4S3-01A-21R-A266-07	female	alive	104	71	BRCA
TCGA-D8-A1JS-01A-11R-A13Q-07	female	alive	105	71	BRCA
TCGA-D8-A1JU-01A-11R-A13Q-07	female	alive	106	71	BRCA
TCGA-D8-A27F-01A-11R-A16F-07	female	alive	106	71	BRCA
TCGA-EW-A1PE-01A-11R-A144-07	female	alive	107	71	BRCA
TCGA-D8-A1JK-01A-11R-A13Q-07	female	alive	109	71	BRCA
TCGA-LL-A442-01A-11R-A24H-07	female	alive	109	71	BRCA
TCGA-LL-A5YN-01A-11R-A28M-07	female	alive	111	71	BRCA
TCGA-D8-A141-01A-11R-A115-07	female	alive	113	71	BRCA
TCGA-A2-A25F-01A-11R-A169-07	female	alive	114	71	BRCA
TCGA-D8-A1Y1-01A-21R-A14M-07	female	alive	116	72	BRCA
TCGA-D8-A1XW-01A-11R-A14M-07	female	alive	118	72	BRCA
TCGA-LL-A6FR-01A-12R-A31O-07	female	alive	118	72	BRCA
TCGA-D8-A27K-01A-11R-A16F-07	female	alive	119	72	BRCA
TCGA-D8-A1XZ-01A-11R-A14M-07	female	alive	121	72	BRCA
TCGA-D8-A1JT-01A-31R-A13Q-07	female	alive	123	72	BRCA
TCGA-E2-A108-01A-13R-A10J-07	female	alive	124	72	BRCA
TCGA-A7-A6VY-01A-12R-A33J-07	female	alive	125	72	BRCA
TCGA-D8-A1Y3-01A-11R-A157-07	female	alive	125	72	BRCA
TCGA-D8-A27L-01A-11R-A16F-07	female	alive	126	72	BRCA
TCGA-LL-A73Y-01A-11R-A33J-07	female	alive	126	72	BRCA
TCGA-E2-A1IU-01A-11R-A14D-07	female	alive	127	72	BRCA
TCGA-A2-A1G6-01A-11R-A13Q-07	female	alive	132	73	BRCA
TCGA-A7-A5ZX-01A-12R-A29R-07	female	alive	132	73	BRCA
TCGA-A7-A5ZW-01A-12R-A29R-07	female	alive	134	73	BRCA
TCGA-BH-A0E0-01A-11R-A056-07	female	alive	134	73	BRCA
TCGA-OL-A66P-01A-11R-A31O-07	female	alive	135	73	BRCA
TCGA-D8-A27T-01A-11R-A16F-07	female	alive	136	73	BRCA
TCGA-LL-A73Z-01A-11R-A32P-07	female	alive	137	73	BRCA
TCGA-LL-A740-01A-21R-A32P-07	female	alive	137	73	BRCA
TCGA-EW-A1J2-01A-21R-A13Q-07	female	alive	140	73	BRCA
TCGA-EW-A1PF-01A-11R-A144-07	female	alive	140	73	BRCA
TCGA-EW-A1PH-01A-11R-A14M-07	female	alive	140	73	BRCA
TCGA-LD-A7W6-01A-81R-A352-07	female	alive	140	73	BRCA
TCGA-AN-A0FF-01A-11R-A034-07	female	alive	141	73	BRCA
TCGA-LL-A5YM-01A-11R-A28M-07	female	alive	143	73	BRCA
TCGA-D8-A27M-01A-11R-A16F-07	female	alive	145	73	BRCA
TCGA-D8-A27N-01A-11R-A16F-07	female	alive	146	73	BRCA
TCGA-D8-A1XV-01A-11R-A14M-07	female	alive	147	73	BRCA
TCGA-A7-A3IZ-01A-11R-A213-07	female	alive	148	73	BRCA
TCGA-D8-A1XU-01A-11R-A14M-07	female	alive	150	74	BRCA
TCGA-A7-A3IY-01A-21R-A21T-07	female	alive	151	74	BRCA
TCGA-D8-A1XD-01A-11R-A14D-07	female	alive	155	74	BRCA
TCGA-A2-A0CU-01A-12R-A034-07	female	dead	158	37	BRCA
TCGA-AR-A0TR-01A-11R-A084-07	female	dead	160	38	BRCA
TCGA-A7-A0D9-01A-31R-A056-07	female	alive	160	74	BRCA
TCGA-AQ-A04J-01A-02R-A034-07	female	alive	160	74	BRCA
TCGA-W8-A86G-01A-21R-A36F-07	female	alive	161	74	BRCA
TCGA-A7-A0CH-01A-21R-A00Z-07	female	alive	162	74	BRCA
TCGA-AN-A0XV-01A-11R-A109-07	female	alive	162	74	BRCA
TCGA-AQ-A1H3-01A-31R-A13Q-07	female	alive	162	74	BRCA
TCGA-A7-A0CG-01A-12R-A056-07	female	alive	167	75	BRCA
TCGA-D8-A1JP-01A-11R-A13Q-07	female	alive	167	75	BRCA
TCGA-D8-A1Y0-01A-11R-A14M-07	female	alive	167	75	BRCA
TCGA-A7-A4SD-01A-11R-A266-07	female	alive	168	75	BRCA
TCGA-BH-A2L8-01A-11R-A18M-07	female	alive	168	75	BRCA
TCGA-D8-A1XR-01A-11R-A14M-07	female	alive	168	75	BRCA
TCGA-E2-A2P6-01A-11R-A19W-07	female	alive	168	75	BRCA
TCGA-A7-A6VX-01A-12R-A33J-07	female	alive	169	75	BRCA
TCGA-LL-A5YL-01A-12R-A29R-07	female	alive	169	75	BRCA
TCGA-AN-A0XW-01A-11R-A109-07	female	alive	170	75	BRCA
TCGA-BH-A0RX-01A-21R-A084-07	female	alive	170	75	BRCA
TCGA-LL-A7SZ-01A-32R-A352-07	female	alive	170	75	BRCA
TCGA-A7-A0CD-01A-11R-A00Z-07	female	alive	171	75	BRCA
TCGA-D8-A1X5-01A-11R-A14D-07	female	alive	171	75	BRCA
TCGA-AQ-A0Y5-01A-11R-A14M-07	female	dead	172	38	BRCA
TCGA-D8-A143-01A-11R-A115-07	female	alive	172	75	BRCA
TCGA-BH-A0W4-01A-11R-A109-07	female	alive	175	75	BRCA
TCGA-EW-A1PD-01A-11R-A144-07	male	alive	175	75	BRCA
TCGA-A7-A6VW-01A-21R-A33J-07	female	alive	176	75	BRCA
TCGA-A7-A56D-01A-11R-A27Q-07	female	alive	177	75	BRCA
TCGA-D8-A1XQ-01A-11R-A14M-07	female	alive	177	75	BRCA
TCGA-BH-A0HK-01A-11R-A056-07	female	alive	178	75	BRCA
TCGA-D8-A1JC-01A-11R-A13Q-07	female	alive	178	75	BRCA
TCGA-BH-A0W3-01A-11R-A109-07	female	alive	180	75	BRCA
TCGA-A7-A6VV-01A-22R-A33J-07	female	alive	181	76	BRCA
TCGA-A7-A2KD-01A-31R-A21T-07	female	alive	182	76	BRCA
TCGA-D8-A27E-01A-11R-A16F-07	female	alive	182	76	BRCA
TCGA-AN-A0FT-01A-11R-A034-07	female	alive	183	76	BRCA
TCGA-D8-A3Z6-01A-11R-A239-07	female	alive	185	76	BRCA
TCGA-D8-A27I-01A-11R-A16F-07	female	alive	186	76	BRCA
TCGA-D8-A1JG-01B-11R-A13Q-07	female	alive	187	76	BRCA
TCGA-EW-A1PC-01B-11R-A21T-07	female	alive	187	76	BRCA
TCGA-A7-A0CJ-01A-21R-A00Z-07	female	alive	189	77	BRCA
TCGA-LL-A8F5-01A-11R-A36F-07	female	alive	189	77	BRCA
TCGA-AN-A0FS-01A-11R-A034-07	female	alive	191	77	BRCA
TCGA-EW-A2FW-01A-11R-A17B-07	female	alive	191	77	BRCA
TCGA-D8-A1XT-01A-11R-A14M-07	female	alive	193	77	BRCA
TCGA-A7-A13F-01A-11R-A12P-07	female	alive	196	77	BRCA
TCGA-AN-A0FD-01A-11R-A034-07	female	alive	196	77	BRCA
TCGA-BH-A28Q-01A-11R-A16F-07	female	alive	196	77	BRCA
TCGA-AN-A0AL-01A-11R-A00Z-07	female	alive	198	77	BRCA
TCGA-A7-A4SB-01A-21R-A266-07	female	alive	200	77	BRCA
TCGA-D8-A1XB-01A-11R-A14D-07	female	alive	201	78	BRCA
TCGA-LD-A74U-01A-13R-A33J-07	female	alive	203	78	BRCA
TCGA-A2-A4S2-01A-12R-A266-07	female	alive	205	78	BRCA
TCGA-S3-A6ZG-01A-22R-A32P-07	female	alive	207	78	BRCA
TCGA-A7-A26G-01A-21R-A169-07	female	alive	210	79	BRCA
TCGA-A7-A5ZV-01A-11R-A28M-07	female	alive	210	79	BRCA
TCGA-BH-A201-01A-11R-A14M-07	female	alive	210	79	BRCA
TCGA-D8-A13Z-01A-11R-A115-07	female	alive	210	79	BRCA
TCGA-D8-A27G-01A-11R-A16F-07	female	alive	210	79	BRCA
TCGA-LL-A50Y-01A-11R-A266-07	female	alive	210	79	BRCA
TCGA-AN-A0FK-01A-11R-A034-07	female	alive	213	79	BRCA
TCGA-A7-A4SC-01A-12R-A266-07	female	alive	215	80	BRCA
TCGA-D8-A1JN-01A-11R-A13Q-07	female	alive	217	80	BRCA
TCGA-E2-A3DX-01A-21R-A213-07	female	alive	217	80	BRCA
TCGA-AN-A0FN-01A-11R-A034-07	female	alive	218	80	BRCA
TCGA-D8-A1XM-01A-21R-A14M-07	female	alive	218	80	BRCA
TCGA-E2-A56Z-01A-12R-A29R-07	female	alive	219	80	BRCA
TCGA-BH-A18I-01A-11R-A12D-07	female	alive	220	80	BRCA
TCGA-OL-A66O-01A-11R-A31O-07	female	alive	220	80	BRCA
TCGA-A2-A1FW-01A-11R-A13Q-07	female	alive	221	80	BRCA
TCGA-A2-A4RW-01A-21R-A266-07	female	alive	222	81	BRCA
TCGA-D8-A4Z1-01A-21R-A266-07	female	alive	223	81	BRCA
TCGA-BH-A18T-01A-11R-A12D-07	female	dead	224	40	BRCA
TCGA-AN-A0AK-01A-21R-A00Z-07	female	alive	224	81	BRCA
TCGA-AR-A2LL-01A-11R-A180-07	female	alive	224	81	BRCA
TCGA-GI-A2C8-01A-11R-A16F-07	female	alive	225	81	BRCA
TCGA-EW-A1J5-01A-11R-A13Q-07	female	alive	227	81	BRCA
TCGA-A7-A426-01A-22R-A24H-07	female	alive	229	81	BRCA
TCGA-EW-A3U0-01A-11R-A22K-07	female	alive	229	82	BRCA
TCGA-OL-A5D8-01A-11R-A27Q-07	female	alive	229	82	BRCA
TCGA-AQ-A1H2-01A-11R-A13Q-07	female	alive	230	82	BRCA
TCGA-AN-A0FL-01A-11R-A034-07	female	alive	231	82	BRCA
TCGA-E2-A15M-01A-11R-A12D-07	female	alive	235	83	BRCA
TCGA-D8-A1X6-01A-11R-A14M-07	female	alive	236	83	BRCA
TCGA-D8-A1JM-01A-11R-A13Q-07	female	alive	238	84	BRCA
TCGA-EW-A1P8-01A-11R-A144-07	female	dead	239	41	BRCA
TCGA-E2-A1LS-01A-12R-A157-07	female	alive	239	84	BRCA
TCGA-EW-A2FV-01A-11R-A17B-07	female	alive	239	84	BRCA
TCGA-A7-A4SA-01A-11R-A266-07	female	alive	241	84	BRCA
TCGA-A1-A0SM-01A-11R-A084-07	male	alive	242	84	BRCA
TCGA-AN-A0FJ-01A-11R-A00Z-07	female	alive	242	84	BRCA
TCGA-D8-A1XO-01A-11R-A14M-07	female	alive	242	84	BRCA
TCGA-A2-A25D-01A-12R-A16F-07	female	alive	243	85	BRCA
TCGA-A8-A07S-01A-11R-A034-07	female	alive	243	85	BRCA
TCGA-AN-A0AJ-01A-11R-A00Z-07	female	alive	244	85	BRCA
TCGA-D8-A1J9-01A-11R-A13Q-07	female	alive	248	87	BRCA
TCGA-EW-A1IW-01A-11R-A13Q-07	female	alive	252	90	BRCA
TCGA-EW-A1J3-01A-11R-A13Q-07	female	alive	252	90	BRCA
TCGA-LD-A66U-01A-11R-A31O-07	female	alive	252	90	BRCA
TCGA-A2-A0YE-01A-11R-A109-07	female	alive	253	90	BRCA
TCGA-A7-A0CE-01A-11R-A00Z-07	female	alive	254	90	BRCA
TCGA-A2-A0T2-01A-11R-A084-07	female	dead	255	41	BRCA
TCGA-EW-A1IZ-01A-11R-A13Q-07	female	alive	260	65	BRCA
TCGA-AO-A0J7-01A-11R-A034-07	female	alive	261	69	BRCA
TCGA-D8-A13Y-01A-11R-A115-07	female	alive	264	63	BRCA
TCGA-D8-A1JL-01A-11R-A13Q-07	female	alive	265	75	BRCA
TCGA-E2-A1LK-01A-21R-A14D-07	female	dead	266	42	BRCA
TCGA-E2-A15T-01A-11R-A115-07	female	alive	267	77	BRCA
TCGA-EW-A1PA-01A-11R-A144-07	female	alive	267	79	BRCA
TCGA-A2-A0YL-01A-21R-A109-07	female	alive	268	78	BRCA
TCGA-A2-A4RY-01A-31R-A266-07	female	alive	268	68	BRCA
TCGA-BH-A18F-01A-11R-A12D-07	female	alive	268	51	BRCA
TCGA-A2-A4S0-01A-21R-A266-07	female	alive	271	35	BRCA
TCGA-BH-A42V-01A-11R-A24H-07	female	alive	272	77	BRCA
TCGA-D8-A1X8-01A-11R-A14M-07	female	alive	272	55	BRCA
TCGA-A8-A07R-01A-21R-A034-07	female	alive	273	79	BRCA
TCGA-A8-A09R-01A-11R-A00Z-07	female	alive	273	59	BRCA
TCGA-D8-A1JD-01A-11R-A13Q-07	female	alive	273	47	BRCA
TCGA-A2-A4RX-01A-11R-A266-07	female	alive	274	68	BRCA
TCGA-A8-A079-01A-21R-A00Z-07	female	alive	274	61	BRCA
TCGA-D8-A1JJ-01A-31R-A14M-07	female	alive	274	66	BRCA
TCGA-D8-A1XA-01A-11R-A14D-07	female	alive	274	70	BRCA
TCGA-E2-A15S-01A-11R-A115-07	female	alive	274	75	BRCA
TCGA-AO-A0J8-01A-21R-A034-07	female	alive	277	62	BRCA
TCGA-EW-A1J1-01A-11R-A13Q-07	female	alive	282	57	BRCA
TCGA-D8-A1JH-01A-11R-A13Q-07	female	alive	284	53	BRCA
TCGA-A2-A25C-01A-11R-A169-07	female	alive	285	63	BRCA
TCGA-AC-A3QP-01A-11R-A22U-07	female	alive	286	62	BRCA
TCGA-A2-A0YF-01A-21R-A109-07	female	alive	289	52	BRCA
TCGA-A7-A425-01A-11R-A24H-07	female	alive	293	45	BRCA
TCGA-BH-A0E6-01A-11R-A034-07	female	alive	293	25	BRCA
TCGA-AO-A0J4-01A-11R-A034-07	female	alive	294	75	BRCA
TCGA-E2-A1BC-01A-11R-A12P-07	female	alive	297	79	BRCA
TCGA-OL-A5S0-01A-11R-A28M-07	female	alive	298	56	BRCA
TCGA-AO-A0J3-01A-11R-A034-07	female	alive	302	52	BRCA
TCGA-A8-A07U-01A-11R-A034-07	female	alive	303	77	BRCA
TCGA-A8-A08L-01A-11R-A00Z-07	female	dead	304	43	BRCA
TCGA-A8-A07O-01A-11R-A00Z-07	female	alive	304	24	BRCA
TCGA-A8-A07W-01A-11R-A00Z-07	female	alive	304	69	BRCA
TCGA-A8-A099-01A-11R-A00Z-07	female	alive	304	79	BRCA
TCGA-A8-A09A-01A-11R-A00Z-07	female	alive	304	78	BRCA
TCGA-AQ-A7U7-01A-22R-A352-07	female	alive	304	51	BRCA
TCGA-EW-A423-01A-11R-A24H-07	female	alive	309	36	BRCA
TCGA-EW-A1P6-01A-11R-A144-07	female	alive	312	67	BRCA
TCGA-OL-A5RZ-01A-11R-A28M-07	female	alive	313	73	BRCA
TCGA-E2-A15P-01A-11R-A115-07	female	alive	315	53	BRCA
TCGA-E2-A15D-01A-11R-A115-07	female	alive	316	37	BRCA
TCGA-E2-A15G-01A-11R-A12D-07	female	alive	316	51	BRCA
TCGA-E2-A1BD-01A-11R-A12P-07	female	alive	317	72	BRCA
TCGA-D8-A1XL-01A-11R-A14M-07	female	alive	319	75	BRCA
TCGA-A2-A0T5-01A-21R-A084-07	female	alive	321	57	BRCA
TCGA-AR-A5QQ-01A-11R-A28M-07	female	dead	322	43	BRCA
TCGA-EW-A424-01A-11R-A24H-07	female	alive	322	68	BRCA
TCGA-A2-A0T1-01A-21R-A084-07	female	alive	323	64	BRCA
TCGA-BH-A28O-01A-11R-A22K-07	female	alive	324	46	BRCA
TCGA-E2-A154-01A-11R-A115-07	female	alive	325	85	BRCA
TCGA-A2-A0YJ-01A-11R-A109-07	female	alive	326	61	BRCA
TCGA-D8-A1XK-01A-21R-A14M-07	female	alive	326	76	BRCA
TCGA-E2-A2P5-01A-11R-A19W-07	female	alive	326	87	BRCA
TCGA-BH-A0GZ-01A-11R-A056-07	female	alive	328	70	BRCA
TCGA-AC-A23G-01A-11R-A213-07	female	alive	330	64	BRCA
TCGA-E2-A15R-01A-11R-A115-07	female	alive	330	54	BRCA
TCGA-E2-A15L-01A-11R-A12D-07	female	alive	331	69	BRCA
TCGA-A2-A0YK-01A-22R-A109-07	female	alive	334	57	BRCA
TCGA-A8-A07P-01A-11R-A00Z-07	female	alive	334	62	BRCA
TCGA-A2-A0T0-01A-22R-A084-07	female	alive	337	77	BRCA
TCGA-E2-A1B6-01A-31R-A12P-07	female	alive	338	53	BRCA
TCGA-A2-A0T6-01A-11R-A084-07	female	alive	344	82	BRCA
TCGA-D8-A146-01A-31R-A115-07	female	alive	344	82	BRCA
TCGA-AO-A0JA-01A-11R-A056-07	female	alive	346	60	BRCA
TCGA-E2-A1LG-01A-21R-A14M-07	female	alive	350	68	BRCA
TCGA-D8-A1XJ-01A-11R-A14M-07	female	alive	352	77	BRCA
TCGA-E2-A10A-01A-21R-A115-07	female	alive	352	62	BRCA
TCGA-JL-A3YX-01A-11R-A22U-07	female	alive	352	44	BRCA
TCGA-AO-A0JF-01A-11R-A056-07	female	alive	354	77	BRCA
TCGA-BH-A0BW-01A-11R-A115-07	female	alive	355	68	BRCA
TCGA-A2-A0YI-01A-31R-A10J-07	female	alive	358	77	BRCA
TCGA-AR-A0TU-01A-31R-A109-07	female	alive	360	90	BRCA
TCGA-E2-A10F-01A-11R-A10J-07	female	alive	360	79	BRCA
TCGA-JL-A3YW-01A-12R-A239-07	female	alive	360	44	BRCA
TCGA-A2-A3KC-01A-11R-A213-07	female	alive	363	54	BRCA
TCGA-BH-A1EV-01A-11R-A137-07	female	dead	365	45	BRCA
TCGA-A2-A4S1-01A-21R-A266-07	female	alive	365	71	BRCA
TCGA-A8-A07J-01A-11R-A00Z-07	female	alive	365	31	BRCA
TCGA-A8-A08I-01A-11R-A00Z-07	female	alive	365	69	BRCA
TCGA-A8-A097-01A-11R-A034-07	female	alive	365	74	BRCA
TCGA-A8-A09B-01A-11R-A00Z-07	female	alive	365	78	BRCA
TCGA-A8-A0A1-01A-11R-A00Z-07	female	alive	365	36	BRCA
TCGA-EW-A1P5-01A-11R-A144-07	female	alive	365	38	BRCA
TCGA-B6-A0I9-01A-11R-A034-07	female	dead	369	45	BRCA
TCGA-A7-A4SF-01A-11R-A266-07	female	alive	369	34	BRCA
TCGA-A2-A1G1-01A-21R-A13Q-07	female	alive	371	73	BRCA
TCGA-A7-A4SE-01A-11R-A266-07	female	alive	371	57	BRCA
TCGA-C8-A27A-01A-11R-A169-07	female	alive	371	61	BRCA
TCGA-A2-A1G4-01A-11R-A13Q-07	female	alive	372	80	BRCA
TCGA-BH-A0WA-01A-11R-A109-07	female	alive	372	47	BRCA
TCGA-A7-A0DA-01A-31R-A115-07	female	alive	373	45	BRCA
TCGA-AN-A0XO-01A-11R-A109-07	female	alive	375	60	BRCA
TCGA-BH-A0E2-01A-11R-A056-07	female	alive	376	67	BRCA
TCGA-A2-A0YH-01A-11R-A109-07	female	alive	379	88	BRCA
TCGA-A2-A1G0-01A-11R-A13Q-07	female	alive	380	54	BRCA
TCGA-D8-A1X9-01A-12R-A157-07	female	alive	380	31	BRCA
TCGA-OL-A5D6-01A-21R-A27Q-07	female	alive	385	56	BRCA
TCGA-E2-A1L9-01A-11R-A13Q-07	female	alive	388	55	BRCA
TCGA-BH-A0HU-01A-11R-A034-07	female	alive	392	54	BRCA
TCGA-E2-A1IN-01A-11R-A13Q-07	female	alive	392	76	BRCA
TCGA-A2-A0T4-01A-31R-A084-07	female	alive	395	73	BRCA
TCGA-A8-A06O-01A-11R-A00Z-07	female	alive	396	83	BRCA
TCGA-A8-A06P-01A-11R-A00Z-07	female	alive	396	62	BRCA
TCGA-A8-A086-01A-11R-A00Z-07	female	alive	396	67	BRCA
TCGA-A8-A09D-01A-11R-A00Z-07	female	alive	396	63	BRCA
TCGA-A8-A0A4-01A-11R-A00Z-07	female	alive	396	63	BRCA
TCGA-A8-A0A9-01A-11R-A00Z-07	female	alive	396	80	BRCA
TCGA-AR-A5QN-01A-12R-A28M-07	female	alive	396	55	BRCA
TCGA-E2-A15O-01A-11R-A115-07	female	alive	396	44	BRCA
TCGA-A2-A0T7-01A-21R-A084-07	female	alive	397	56	BRCA
TCGA-A2-A0YG-01A-21R-A109-07	female	alive	404	48	BRCA
TCGA-A2-A1FZ-01A-51R-A14D-07	female	alive	410	71	BRCA
TCGA-E2-A15I-01A-21R-A137-07	female	alive	411	58	BRCA
TCGA-GM-A5PV-01A-11R-A28M-07	female	alive	412	56	BRCA
TCGA-BH-A0HP-01A-12R-A084-07	female	alive	414	63	BRCA
TCGA-A1-A0SJ-01A-11R-A084-07	female	alive	416	73	BRCA
TCGA-E2-A10E-01A-21R-A10J-07	female	alive	418	80	BRCA
TCGA-BH-A0DK-01A-21R-A056-07	female	alive	423	52	BRCA
TCGA-A8-A09X-01A-11R-A00Z-07	female	dead	426	46	BRCA
TCGA-A8-A07I-01A-11R-A00Z-07	female	alive	426	58	BRCA
TCGA-A2-A3XV-01A-21R-A239-07	female	alive	428	27	BRCA
TCGA-OL-A5RY-01A-21R-A28M-07	female	alive	429	64	BRCA
TCGA-A1-A0SG-01A-11R-A144-07	female	alive	434	34	BRCA
TCGA-A1-A0SD-01A-11R-A115-07	female	alive	437	57	BRCA
TCGA-AQ-A04H-01B-11R-A10J-07	female	alive	439	64	BRCA
TCGA-AR-A5QP-01A-11R-A28M-07	female	alive	439	59	BRCA
TCGA-D8-A3Z5-01A-41R-A24H-07	female	alive	441	62	BRCA
TCGA-AO-A1KO-01A-31R-A13Q-07	female	alive	448	58	BRCA
TCGA-AO-A0JG-01A-31R-A084-07	female	alive	449	48	BRCA
TCGA-E2-A1IO-01A-11R-A144-07	female	alive	449	20	BRCA
TCGA-OL-A66H-01A-11R-A29R-07	female	alive	449	53	BRCA
TCGA-E2-A158-01A-11R-A12D-07	female	alive	450	59	BRCA
TCGA-A2-A0T3-01A-21R-A115-07	female	alive	456	56	BRCA
TCGA-A8-A09M-01A-11R-A00Z-07	female	alive	457	47	BRCA
TCGA-A8-A09V-01A-11R-A034-07	female	alive	457	51	BRCA
TCGA-A8-A084-01A-21R-A00Z-07	female	alive	458	38	BRCA
TCGA-A2-A1FV-01A-11R-A13Q-07	female	alive	461	33	BRCA
TCGA-BH-A0H0-01A-11R-A056-07	female	alive	461	61	BRCA
TCGA-E2-A1LA-01A-11R-A144-07	female	alive	463	68	BRCA
TCGA-E2-A15J-01A-11R-A12P-07	female	alive	464	62	BRCA
TCGA-EW-A1OW-01A-21R-A144-07	female	alive	464	58	BRCA
TCGA-E2-A15F-01A-11R-A115-07	female	alive	469	54	BRCA
TCGA-BH-A0DP-01A-21R-A056-07	female	alive	476	71	BRCA
TCGA-BH-A0E1-01A-11R-A056-07	female	alive	477	44	BRCA
TCGA-E2-A156-01A-11R-A12D-07	female	alive	481	49	BRCA
TCGA-LQ-A4E4-01A-11R-A266-07	female	alive	484	63	BRCA
TCGA-A2-A0EY-01A-11R-A034-07	female	alive	485	56	BRCA
TCGA-A8-A092-01A-11R-A00Z-07	female	alive	487	24	BRCA
TCGA-E2-A14P-01A-31R-A12D-07	female	alive	487	56	BRCA
TCGA-BH-A0DZ-01A-11R-A00Z-07	female	alive	495	41	BRCA
TCGA-A2-A0D4-01A-11R-A00Z-07	female	alive	496	62	BRCA
TCGA-E2-A15C-01A-31R-A12D-07	female	alive	497	72	BRCA
TCGA-EW-A1P4-01A-21R-A144-07	female	alive	501	67	BRCA
TCGA-OL-A5RX-01A-11R-A28M-07	female	alive	513	47	BRCA
TCGA-E2-A159-01A-11R-A115-07	female	alive	515	68	BRCA
TCGA-AR-A2LQ-01A-22R-A18M-07	female	alive	516	62	BRCA
TCGA-BH-A0HN-01A-11R-A10U-07	female	alive	516	55	BRCA
TCGA-A8-A075-01A-11R-A084-07	female	alive	518	65	BRCA
TCGA-A8-A07L-01A-11R-A00Z-07	female	alive	518	76	BRCA
TCGA-A8-A0AB-01A-11R-A034-07	female	alive	518	77	BRCA
TCGA-E2-A14Z-01A-11R-A115-07	female	alive	518	62	BRCA
TCGA-E2-A1IK-01A-11R-A144-07	female	alive	519	45	BRCA
TCGA-AR-A2LN-01A-21R-A18M-07	female	alive	520	89	BRCA
TCGA-EW-A1OV-01A-11R-A144-07	female	alive	523	46	BRCA
TCGA-AR-A1AR-01A-31R-A137-07	female	dead	524	48	BRCA
TCGA-BH-A0DO-01B-11R-A12D-07	female	alive	525	63	BRCA
TCGA-BH-A1EY-01A-11R-A13Q-07	female	dead	538	48	BRCA
TCGA-AO-A1KT-01A-11R-A13Q-07	female	alive	541	55	BRCA
TCGA-BH-A0W5-01A-11R-A109-07	female	alive	543	51	BRCA
TCGA-A2-A0EV-01A-11R-A034-07	female	alive	545	81	BRCA
TCGA-A8-A093-01A-11R-A00Z-07	female	alive	546	59	BRCA
TCGA-A8-A06R-01A-11R-A00Z-07	female	alive	547	52	BRCA
TCGA-A2-A04P-01A-31R-A034-07	female	dead	548	48	BRCA
TCGA-A8-A082-01A-11R-A00Z-07	female	alive	549	42	BRCA
TCGA-A8-A08F-01A-11R-A00Z-07	female	alive	549	61	BRCA
TCGA-E2-A570-01A-11R-A29R-07	female	alive	549	59	BRCA
TCGA-A2-A0EX-01A-21R-A034-07	female	alive	550	46	BRCA
TCGA-A2-A0YD-01A-11R-A109-07	female	alive	550	40	BRCA
TCGA-A7-A13H-01A-11R-A22K-07	female	alive	551	20	BRCA
TCGA-GM-A5PX-01A-12R-A28M-07	female	alive	551	74	BRCA
TCGA-E2-A155-01A-11R-A12D-07	female	alive	553	43	BRCA
TCGA-A1-A0SQ-01A-21R-A144-07	female	alive	554	80	BRCA
TCGA-BH-A0BD-01A-11R-A034-07	female	alive	554	75	BRCA
TCGA-OL-A66N-01A-12R-A31O-07	female	alive	554	48	BRCA
TCGA-B6-A0WW-01A-11R-A109-07	female	dead	558	48	BRCA
TCGA-BH-A0W7-01A-11R-A115-07	female	alive	558	58	BRCA
TCGA-EW-A1OX-01A-11R-A144-07	female	alive	562	71	BRCA
TCGA-B6-A0IK-01A-12R-A056-07	female	dead	571	49	BRCA
TCGA-A8-A07F-01A-11R-A00Z-07	female	alive	577	69	BRCA
TCGA-A8-A07G-01A-11R-A034-07	female	alive	577	46	BRCA
TCGA-A8-A09T-01A-11R-A00Z-07	female	alive	579	59	BRCA
TCGA-A8-A0A2-01A-11R-A034-07	female	alive	579	72	BRCA
TCGA-A8-A07C-01A-11R-A034-07	female	alive	580	42	BRCA
TCGA-A8-A08S-01A-11R-A034-07	female	alive	580	26	BRCA
TCGA-A8-A091-01A-11R-A00Z-07	female	alive	580	83	BRCA
TCGA-A1-A0SP-01A-11R-A084-07	female	alive	584	63	BRCA
TCGA-AO-A0J2-01A-11R-A034-07	female	alive	585	34	BRCA
TCGA-E2-A153-01A-12R-A12D-07	female	alive	586	45	BRCA
TCGA-E2-A152-01A-11R-A12D-07	female	alive	588	48	BRCA
TCGA-E2-A150-01A-11R-A12D-07	female	alive	591	50	BRCA
TCGA-EW-A1OY-01A-11R-A144-07	female	alive	593	56	BRCA
TCGA-EW-A1J6-01A-11R-A13Q-07	female	alive	595	63	BRCA
TCGA-E2-A574-01A-11R-A29R-07	female	alive	605	80	BRCA
TCGA-A8-A08G-01A-11R-A00Z-07	female	alive	607	71	BRCA
TCGA-A8-A07E-01A-11R-A034-07	female	alive	608	60	BRCA
TCGA-A8-A08C-01A-11R-A00Z-07	female	alive	608	77	BRCA
TCGA-EW-A1PB-01A-11R-A144-07	female	alive	608	74	BRCA
TCGA-BH-A18J-01A-11R-A12D-07	female	dead	612	49	BRCA
TCGA-AR-A1AY-01A-21R-A12P-07	female	alive	615	29	BRCA
TCGA-AR-A2LH-01A-31R-A18M-07	female	dead	616	49	BRCA
TCGA-AR-A2LR-01A-12R-A18M-07	female	alive	620	46	BRCA
TCGA-BH-A0HI-01A-11R-A084-07	female	alive	620	70	BRCA
TCGA-BH-A0AW-01A-11R-A056-07	female	alive	622	59	BRCA
TCGA-AR-A2LO-01A-31R-A18M-07	female	alive	633	30	BRCA
TCGA-E2-A1L7-01A-11R-A144-07	female	alive	633	38	BRCA
TCGA-A1-A0SI-01A-11R-A144-07	female	alive	635	48	BRCA
TCGA-EW-A1P7-01A-21R-A144-07	female	alive	635	79	BRCA
TCGA-A8-A0A6-01A-12R-A056-07	female	alive	640	55	BRCA
TCGA-A2-A0D0-01A-11R-A00Z-07	female	alive	643	77	BRCA
TCGA-A2-A0YC-01A-11R-A109-07	female	alive	644	56	BRCA
TCGA-EW-A3E8-01B-11R-A24H-07	female	alive	647	54	BRCA
TCGA-B6-A0WX-01A-11R-A109-07	female	dead	653	50	BRCA
TCGA-E2-A1IH-01A-11R-A13Q-07	female	alive	658	54	BRCA
TCGA-BH-A0BJ-01A-11R-A056-07	female	alive	660	52	BRCA
TCGA-A2-A0YM-01A-11R-A109-07	female	alive	662	75	BRCA
TCGA-AQ-A54O-01A-11R-A266-07	male	alive	665	47	BRCA
TCGA-A2-A04U-01A-11R-A115-07	female	alive	671	51	BRCA
TCGA-BH-A0DI-01A-21R-A12P-07	female	alive	673	70	BRCA
TCGA-E2-A573-01A-11R-A29R-07	female	alive	677	48	BRCA
TCGA-E2-A14Y-01A-21R-A12D-07	female	alive	688	28	BRCA
TCGA-E2-A14X-01A-11R-A115-07	female	alive	692	81	BRCA
TCGA-A8-A08B-01A-11R-A00Z-07	female	alive	702	21	BRCA
TCGA-BH-A0H7-01A-13R-A056-07	female	alive	702	60	BRCA
TCGA-GI-A2C9-01A-11R-A21T-07	female	alive	711	73	BRCA
TCGA-BH-A0DG-01A-21R-A12P-07	female	alive	713	88	BRCA
TCGA-OL-A66I-01A-21R-A29R-07	female	alive	721	84	BRCA
TCGA-A2-A0YT-01A-11R-A109-07	female	dead	723	50	BRCA
TCGA-E2-A1IJ-01A-11R-A144-07	female	alive	725	55	BRCA
TCGA-BH-A0HF-01A-11R-A056-07	female	alive	727	41	BRCA
TCGA-A2-A0EU-01A-22R-A056-07	female	alive	733	36	BRCA
TCGA-OL-A5RV-01A-12R-A28M-07	female	alive	733	76	BRCA
TCGA-AO-A0J5-01A-11R-A034-07	female	alive	735	71	BRCA
TCGA-A2-A0D3-01A-11R-A115-07	female	alive	736	28	BRCA
TCGA-AR-A0TW-01A-11R-A084-07	female	alive	739	79	BRCA
TCGA-BH-A0EI-01A-11R-A115-07	female	alive	743	45	BRCA
TCGA-GM-A3NY-01A-11R-A21T-07	female	alive	743	31	BRCA
TCGA-BH-A0EB-01A-11R-A034-07	female	alive	745	76	BRCA
TCGA-BH-A0AU-01A-11R-A12P-07	female	alive	746	67	BRCA
TCGA-BH-A0H6-01A-21R-A056-07	female	alive	747	49	BRCA
TCGA-E2-A10B-01A-11R-A10J-07	female	alive	748	47	BRCA
TCGA-E2-A14V-01A-11R-A12D-07	female	alive	748	64	BRCA
TCGA-B6-A0I8-01A-11R-A034-07	female	dead	749	51	BRCA
TCGA-BH-A1F8-01A-11R-A13Q-07	female	dead	749	51	BRCA
TCGA-A2-A0CM-01A-31R-A034-07	female	dead	754	51	BRCA
TCGA-E2-A1IG-01A-11R-A144-07	female	alive	755	56	BRCA
TCGA-BH-A0BG-01A-11R-A115-07	female	alive	756	55	BRCA
TCGA-A2-A0D2-01A-21R-A034-07	female	alive	761	36	BRCA
TCGA-A8-A09Q-01A-11R-A00Z-07	female	alive	761	59	BRCA
TCGA-E2-A107-01A-11R-A10J-07	female	alive	763	51	BRCA
TCGA-A2-A04Y-01A-21R-A034-07	female	alive	764	57	BRCA
TCGA-A2-A0EW-01A-21R-A115-07	female	alive	770	78	BRCA
TCGA-E2-A1B5-01A-21R-A12P-07	female	alive	774	62	BRCA
TCGA-AO-A0J6-01A-11R-A034-07	female	alive	775	68	BRCA
TCGA-BH-A0AY-01A-21R-A00Z-07	female	alive	777	59	BRCA
TCGA-BH-A0BF-01A-21R-A12P-07	female	alive	782	44	BRCA
TCGA-BH-A1F0-01A-11R-A137-07	female	dead	785	51	BRCA
TCGA-A2-A0D1-01A-11R-A034-07	female	alive	786	90	BRCA
TCGA-A2-A3XY-01A-11R-A239-07	female	alive	786	43	BRCA
TCGA-A8-A06Y-01A-21R-A00Z-07	female	alive	791	58	BRCA
TCGA-AC-A2FM-01A-11R-A19W-07	female	dead	792	51	BRCA
TCGA-OL-A5RW-01A-11R-A28M-07	female	alive	797	57	BRCA
TCGA-A2-A3KD-01A-12R-A213-07	female	alive	804	33	BRCA
TCGA-BH-A0HB-01A-11R-A056-07	female	alive	806	61	BRCA
TCGA-A2-A0ET-01A-31R-A034-07	female	alive	807	53	BRCA
TCGA-BH-A18L-01A-32R-A12D-07	female	dead	811	51	BRCA
TCGA-A2-A0SV-01A-11R-A084-07	female	dead	825	51	BRCA
TCGA-BH-A0BQ-01A-21R-A115-07	female	alive	827	75	BRCA
TCGA-BH-A0HX-01A-21R-A056-07	female	alive	829	42	BRCA
TCGA-E2-A572-01A-13R-A31O-07	female	alive	831	62	BRCA
TCGA-E2-A14S-01A-11R-A12D-07	female	alive	834	65	BRCA
TCGA-E2-A14W-01A-11R-A12D-07	male	alive	834	65	BRCA
TCGA-E2-A14U-01A-11R-A22K-07	female	alive	838	79	BRCA
TCGA-OL-A5RU-01A-11R-A28M-07	female	alive	841	60	BRCA
TCGA-E2-A14R-01A-11R-A115-07	female	alive	845	40	BRCA
TCGA-E2-A1II-01A-11R-A144-07	female	alive	850	61	BRCA
TCGA-A1-A0SO-01A-22R-A084-07	female	alive	852	63	BRCA
TCGA-A8-A07Z-01A-11R-A00Z-07	female	alive	853	64	BRCA
TCGA-E2-A10C-01A-21R-A10J-07	female	alive	854	75	BRCA
TCGA-BH-A0HA-01A-11R-A12P-07	female	alive	856	68	BRCA
TCGA-A2-A3Y0-01A-11R-A239-07	female	alive	859	84	BRCA
TCGA-B6-A0X4-01A-11R-A109-07	female	dead	860	52	BRCA
TCGA-AO-A12H-01A-11R-A115-07	female	alive	863	62	BRCA
TCGA-BH-A0AZ-01A-21R-A12P-07	female	alive	867	88	BRCA
TCGA-BH-A0HY-01A-11R-A056-07	female	alive	868	66	BRCA
TCGA-EW-A1PG-01A-11R-A144-07	female	alive	876	38	BRCA
TCGA-E2-A1LE-01A-12R-A19W-07	female	dead	879	52	BRCA
TCGA-A8-A06U-01A-11R-A00Z-07	female	dead	883	52	BRCA
TCGA-AO-A03V-01A-11R-A115-07	female	alive	886	62	BRCA
TCGA-E2-A14T-01A-11R-A115-07	female	alive	890	68	BRCA
TCGA-AR-A0TV-01A-21R-A084-07	female	alive	905	58	BRCA
TCGA-E2-A1B4-01A-11R-A12P-07	female	alive	911	57	BRCA
TCGA-A2-A3XU-01A-12R-A22U-07	female	dead	912	52	BRCA
TCGA-A8-A09K-01A-11R-A00Z-07	female	alive	912	71	BRCA
TCGA-BH-A0GY-01A-11R-A056-07	female	alive	917	59	BRCA
TCGA-EW-A1P1-01A-31R-A14D-07	female	alive	920	40	BRCA
TCGA-BH-A18P-01A-11R-A12D-07	female	dead	921	52	BRCA
TCGA-A2-A1FX-01A-11R-A13Q-07	female	alive	935	64	BRCA
TCGA-EW-A1OZ-01A-11R-A144-07	female	alive	941	65	BRCA
TCGA-A8-A06X-01A-21R-A00Z-07	female	dead	943	52	BRCA
TCGA-A8-A08O-01A-21R-A056-07	female	alive	943	70	BRCA
TCGA-A8-A08P-01A-11R-A00Z-07	female	alive	943	63	BRCA
TCGA-A8-A09E-01A-11R-A00Z-07	female	alive	943	79	BRCA
TCGA-BH-A0EE-01A-11R-A034-07	female	alive	943	69	BRCA
TCGA-OL-A66L-01A-12R-A31O-07	female	alive	945	54	BRCA
TCGA-BH-A0DE-01A-11R-A115-07	female	alive	948	51	BRCA
TCGA-E2-A1IF-01A-11R-A144-07	female	alive	956	40	BRCA
TCGA-BH-A1F2-01A-31R-A13Q-07	female	dead	959	52	BRCA
TCGA-A1-A0SK-01A-12R-A084-07	female	dead	967	52	BRCA
TCGA-E2-A1LB-01A-11R-A144-07	female	alive	972	57	BRCA
TCGA-A2-A3XZ-01A-42R-A239-07	female	alive	973	66	BRCA
TCGA-BH-A0BC-01A-22R-A084-07	female	alive	974	54	BRCA
TCGA-E2-A14Q-01A-11R-A12D-07	female	alive	974	73	BRCA
TCGA-GM-A3XG-01A-31R-A24H-07	female	alive	982	72	BRCA
TCGA-E2-A1IE-01A-11R-A13Q-07	female	alive	983	19	BRCA
TCGA-EW-A1P3-01A-11R-A144-07	female	alive	987	61	BRCA
TCGA-B6-A0I6-01A-11R-A034-07	female	dead	991	53	BRCA
TCGA-BH-A0EA-01A-11R-A115-07	female	dead	993	53	BRCA
TCGA-A2-A0ES-01A-11R-A115-07	female	alive	1001	41	BRCA
TCGA-A8-A07B-01A-11R-A00Z-07	female	alive	1004	69	BRCA
TCGA-A8-A09I-01A-22R-A034-07	female	alive	1006	41	BRCA
TCGA-BH-A1FD-01A-11R-A13Q-07	female	dead	1009	53	BRCA
TCGA-E2-A1LL-01A-11R-A144-07	female	alive	1014	45	BRCA
TCGA-E2-A1L8-01A-11R-A13Q-07	female	alive	1015	57	BRCA
TCGA-OL-A66K-01A-11R-A29R-07	female	alive	1031	71	BRCA
TCGA-A2-A3XS-01A-11R-A22U-07	female	dead	1032	53	BRCA
TCGA-A8-A08X-01A-21R-A00Z-07	female	alive	1034	50	BRCA
TCGA-AR-A255-01A-11R-A169-07	female	alive	1059	51	BRCA
TCGA-AR-A1AW-01A-21R-A12P-07	female	alive	1072	76	BRCA
TCGA-BH-A0H5-01A-21R-A115-07	female	alive	1080	74	BRCA
TCGA-EW-A1IX-01A-12R-A144-07	female	alive	1082	52	BRCA
TCGA-BH-A0BO-01A-23R-A12D-07	female	alive	1085	70	BRCA
TCGA-AR-A1AX-01A-11R-A12P-07	female	alive	1103	47	BRCA
TCGA-BH-A0BM-01A-11R-A056-07	female	alive	1117	73	BRCA
TCGA-EW-A2FR-01A-11R-A21T-07	female	alive	1120	50	BRCA
TCGA-BH-A0HQ-01A-11R-A034-07	female	alive	1121	68	BRCA
TCGA-EW-A1P0-01A-11R-A144-07	female	alive	1121	39	BRCA
TCGA-BH-A1FH-01A-12R-A13Q-07	female	dead	1123	53	BRCA
TCGA-A8-A085-01A-11R-A00Z-07	male	alive	1124	59	BRCA
TCGA-AC-A2FG-01A-11R-A17B-07	female	alive	1125	62	BRCA
TCGA-A8-A08J-01A-11R-A00Z-07	female	dead	1127	53	BRCA
TCGA-BH-A0BA-01A-11R-A056-07	female	alive	1132	71	BRCA
TCGA-AR-A0TS-01A-11R-A115-07	female	alive	1138	44	BRCA
TCGA-BH-A18R-01A-11R-A12D-07	female	dead	1142	53	BRCA
TCGA-BH-A18N-01A-11R-A12D-07	female	dead	1148	53	BRCA
TCGA-BH-A0B1-01A-12R-A056-07	female	alive	1148	57	BRCA
TCGA-BH-A0H3-01A-11R-A12P-07	female	alive	1149	67	BRCA
TCGA-AO-A0JB-01A-11R-A32Y-07	female	alive	1150	36	BRCA
TCGA-A2-A0SY-01A-31R-A084-07	female	alive	1154	63	BRCA
TCGA-BH-A0DH-01A-11R-A084-07	female	alive	1156	54	BRCA
TCGA-A8-A0AD-01A-11R-A056-07	female	alive	1157	73	BRCA
TCGA-AC-A2BM-01A-11R-A21T-07	female	alive	1162	64	BRCA
TCGA-E2-A105-01A-11R-A10J-07	female	alive	1163	68	BRCA
TCGA-A2-A3XX-01A-21R-A239-07	female	alive	1168	62	BRCA
TCGA-BH-A0DT-01A-21R-A12D-07	female	alive	1170	65	BRCA
TCGA-AC-A2BK-01A-11R-A21T-07	female	alive	1172	49	BRCA
TCGA-AO-A0JI-01A-21R-A056-07	female	alive	1172	64	BRCA
TCGA-E2-A109-01A-11R-A10J-07	female	alive	1172	36	BRCA
TCGA-E2-A14O-01A-31R-A115-07	female	alive	1173	47	BRCA
TCGA-EW-A2FS-01A-11R-A17B-07	female	alive	1173	21	BRCA
TCGA-BH-A203-01A-12R-A169-07	female	dead	1174	53	BRCA
TCGA-AC-A2FK-01A-12R-A180-07	female	alive	1180	66	BRCA
TCGA-BH-A0AV-01A-31R-A115-07	female	alive	1180	35	BRCA
TCGA-AO-A03T-01A-21R-A034-07	female	alive	1187	55	BRCA
TCGA-BH-A0B4-01A-11R-A00Z-07	male	alive	1191	54	BRCA
TCGA-A1-A0SN-01A-11R-A144-07	female	alive	1196	54	BRCA
TCGA-BH-A0B3-01A-11R-A056-07	female	alive	1203	64	BRCA
TCGA-A2-A3XW-01A-11R-A239-07	female	alive	1209	33	BRCA
TCGA-AR-A254-01A-21R-A169-07	female	alive	1212	80	BRCA
TCGA-AR-A1AP-01A-11R-A12P-07	female	alive	1216	66	BRCA
TCGA-A8-A08Z-01A-21R-A00Z-07	female	alive	1217	71	BRCA
TCGA-AR-A2LM-01A-11R-A180-07	female	alive	1218	71	BRCA
TCGA-E9-A1RC-01A-11R-A157-07	female	alive	1224	70	BRCA
TCGA-AR-A252-01A-11R-A169-07	female	alive	1236	48	BRCA
TCGA-AR-A1AS-01A-11R-A12P-07	female	alive	1242	60	BRCA
TCGA-BH-A0B2-01A-11R-A10J-07	female	alive	1242	30	BRCA
TCGA-BH-A0H9-01A-11R-A056-07	female	alive	1247	68	BRCA
TCGA-A8-A06T-01A-11R-A00Z-07	female	alive	1249	51	BRCA
TCGA-AO-A0J9-01A-11R-A034-07	female	alive	1256	66	BRCA
TCGA-AO-A12G-01A-11R-A10J-07	female	alive	1266	73	BRCA
TCGA-BH-A0C0-01A-21R-A056-07	female	alive	1270	61	BRCA
TCGA-E2-A1B0-01A-11R-A12P-07	female	alive	1271	60	BRCA
TCGA-AR-A1AT-01A-11R-A12P-07	female	dead	1272	54	BRCA
TCGA-A2-A04Q-01A-21R-A034-07	female	alive	1276	44	BRCA
TCGA-A8-A095-01A-11R-A00Z-07	female	alive	1277	65	BRCA
TCGA-BH-A1EU-01A-11R-A137-07	female	dead	1286	54	BRCA
TCGA-A2-A259-01A-11R-A16F-07	female	alive	1286	58	BRCA
TCGA-GM-A2DH-01A-11R-A180-07	female	alive	1286	64	BRCA
TCGA-A2-A0CY-01A-12R-A034-07	female	alive	1288	49	BRCA
TCGA-A2-A0SX-01A-12R-A084-07	female	alive	1288	51	BRCA
TCGA-AR-A1AV-01A-21R-A12P-07	male	alive	1295	72	BRCA
TCGA-GM-A2DF-01A-11R-A180-07	female	alive	1299	56	BRCA
TCGA-A2-A0CX-01A-21R-A00Z-07	female	alive	1303	52	BRCA
TCGA-AR-A2LK-01A-11R-A180-07	female	alive	1304	65	BRCA
TCGA-BH-A0C7-01B-11R-A115-07	female	alive	1305	63	BRCA
TCGA-GM-A2DD-01A-11R-A180-07	female	alive	1309	61	BRCA
TCGA-AR-A1AQ-01A-11R-A12P-07	female	alive	1310	54	BRCA
TCGA-E2-A1L6-01A-11R-A13Q-07	female	alive	1312	60	BRCA
TCGA-AO-A0JL-01A-11R-A056-07	female	alive	1319	46	BRCA
TCGA-A1-A0SE-01A-11R-A084-07	female	alive	1321	49	BRCA
TCGA-AR-A1AO-01A-11R-A12P-07	female	alive	1325	43	BRCA
TCGA-B6-A1KC-01B-11R-A157-07	female	alive	1326	52	BRCA
TCGA-AR-A1AN-01A-11R-A12P-07	female	alive	1330	37	BRCA
TCGA-A2-A0CZ-01A-11R-A034-07	female	alive	1339	81	BRCA
TCGA-BH-A0C1-01B-11R-A12D-07	female	alive	1339	74	BRCA
TCGA-BH-A0BL-01A-11R-A115-07	female	alive	1340	76	BRCA
TCGA-A2-A04X-01A-21R-A034-07	female	alive	1349	51	BRCA
TCGA-E2-A14N-01A-31R-A137-07	female	alive	1350	80	BRCA
TCGA-A2-A0SU-01A-11R-A084-07	female	alive	1352	43	BRCA
TCGA-OL-A5DA-01A-11R-A27Q-07	female	alive	1357	70	BRCA
TCGA-E2-A1B1-01A-21R-A12P-07	female	alive	1361	68	BRCA
TCGA-BH-A0E7-01A-11R-A034-07	female	alive	1363	61	BRCA
TCGA-A2-A0SW-01A-11R-A084-07	female	dead	1365	54	BRCA
TCGA-AR-A251-01A-12R-A169-07	female	alive	1374	74	BRCA
TCGA-BH-A0DV-01A-21R-A12P-07	female	alive	1374	63	BRCA
TCGA-BH-A0BT-01A-11R-A12P-07	female	alive	1386	30	BRCA
TCGA-BH-A1FM-01A-11R-A13Q-07	female	dead	1388	54	BRCA
TCGA-BH-A0DD-01A-31R-A12P-07	male	alive	1394	59	BRCA
TCGA-BH-A0E9-01B-11R-A115-07	female	alive	1405	45	BRCA
TCGA-AR-A1AU-01A-11R-A12P-07	female	alive	1409	61	BRCA
TCGA-OL-A5D7-01A-11R-A27Q-07	female	alive	1416	56	BRCA
TCGA-BH-A0B0-01A-21R-A115-07	female	alive	1428	57	BRCA
TCGA-A1-A0SH-01A-11R-A084-07	female	alive	1437	65	BRCA
TCGA-AR-A5QM-01A-11R-A27Q-07	female	alive	1440	67	BRCA
TCGA-BH-A0DX-01A-11R-A115-07	female	alive	1442	45	BRCA
TCGA-AO-A03M-01B-11R-A10J-07	female	alive	1455	68	BRCA
TCGA-A1-A0SF-01A-11R-A144-07	female	alive	1463	41	BRCA
TCGA-B6-A1KI-01A-11R-A14M-07	female	alive	1463	51	BRCA
TCGA-BH-A0C3-01A-21R-A12P-07	female	alive	1464	56	BRCA
TCGA-AR-A24X-01A-11R-A169-07	female	alive	1465	72	BRCA
TCGA-BH-A0DL-01A-11R-A115-07	female	alive	1467	63	BRCA
TCGA-AO-A12F-01A-11R-A115-07	female	alive	1471	62	BRCA
TCGA-BH-A0B5-01A-11R-A12P-07	female	alive	1471	77	BRCA
TCGA-BH-A0BP-01A-11R-A115-07	female	alive	1481	65	BRCA
TCGA-AR-A1AL-01A-21R-A12P-07	female	alive	1485	51	BRCA
TCGA-BH-A0BZ-01A-31R-A12P-07	female	alive	1492	51	BRCA
TCGA-AR-A0TQ-01A-11R-A084-07	female	alive	1500	56	BRCA
TCGA-BH-A1EX-01A-11R-A13Q-07	female	dead	1508	55	BRCA
TCGA-AO-A0JJ-01A-11R-A056-07	female	alive	1512	39	BRCA
TCGA-AO-A1KQ-01A-11R-A13Q-07	male	alive	1519	77	BRCA
TCGA-B6-A408-01A-12R-A24H-07	female	alive	1519	68	BRCA
TCGA-BH-A0BV-01A-11R-A00Z-07	female	alive	1519	60	BRCA
TCGA-B6-A0IC-01A-11R-A034-07	female	dead	1542	55	BRCA
TCGA-AC-A2FO-01A-11R-A180-07	female	alive	1542	36	BRCA
TCGA-AO-A0JC-01A-11R-A056-07	female	alive	1547	79	BRCA
TCGA-AR-A24K-01A-11R-A169-07	female	alive	1548	48	BRCA
TCGA-AR-A24W-01A-11R-A169-07	female	alive	1550	38	BRCA
TCGA-E2-A106-01A-11R-A10J-07	female	alive	1555	71	BRCA
TCGA-AR-A1AK-01A-21R-A12P-07	female	alive	1559	45	BRCA
TCGA-BH-A0HW-01A-11R-A034-07	female	alive	1561	67	BRCA
TCGA-BH-A18U-01A-21R-A12D-07	female	dead	1563	55	BRCA
TCGA-BH-A0B8-01A-21R-A056-07	female	alive	1569	18	BRCA
TCGA-BH-A0B9-01A-11R-A056-07	female	alive	1572	83	BRCA
TCGA-AR-A24Z-01A-11R-A169-07	female	alive	1574	60	BRCA
TCGA-AR-A1AJ-01A-21R-A12P-07	female	alive	1605	54	BRCA
TCGA-GM-A2DB-01A-31R-A18M-07	female	alive	1616	46	BRCA
TCGA-AR-A24T-01A-11R-A169-07	female	alive	1620	62	BRCA
TCGA-AR-A24U-01A-11R-A169-07	female	alive	1623	56	BRCA
TCGA-GM-A2DO-01A-11R-A18M-07	female	alive	1623	76	BRCA
TCGA-GM-A2DC-01A-11R-A18M-07	female	alive	1628	47	BRCA
TCGA-BH-A0BR-01A-21R-A115-07	female	alive	1633	40	BRCA
TCGA-BH-A0BS-01A-11R-A12P-07	female	alive	1641	50	BRCA
TCGA-GM-A3XN-01A-12R-A22U-07	female	alive	1641	52	BRCA
TCGA-A8-A076-01A-21R-A00Z-07	female	alive	1642	33	BRCA
TCGA-A2-A0ST-01A-12R-A084-07	female	alive	1643	83	BRCA
TCGA-AO-A03N-01B-11R-A10J-07	female	alive	1645	75	BRCA
TCGA-AR-A24V-01A-21R-A169-07	female	alive	1648	60	BRCA
TCGA-B6-A402-01A-11R-A239-07	female	alive	1651	77	BRCA
TCGA-OL-A66J-01A-11R-A29R-07	female	alive	1658	67	BRCA
TCGA-BH-A1FL-01A-11R-A13Q-07	female	dead	1673	56	BRCA
TCGA-B6-A40C-01A-11R-A239-07	female	alive	1673	53	BRCA
TCGA-AR-A0U4-01A-11R-A109-07	female	alive	1684	78	BRCA
TCGA-AC-A2FF-01A-11R-A17B-07	female	alive	1686	40	BRCA
TCGA-BH-A18Q-01A-12R-A12D-07	female	dead	1692	56	BRCA
TCGA-BH-A1EW-01A-11R-A137-07	female	dead	1694	56	BRCA
TCGA-AR-A0TY-01A-12R-A115-07	female	dead	1699	56	BRCA
TCGA-AO-A03R-01A-21R-A034-07	female	alive	1707	74	BRCA
TCGA-AR-A250-01A-31R-A169-07	female	alive	1708	71	BRCA
TCGA-GM-A3XL-01A-11R-A22U-07	female	alive	1717	74	BRCA
TCGA-AR-A0TT-01A-31R-A084-07	female	alive	1730	63	BRCA
TCGA-BH-A0B6-01A-11R-A19W-07	female	alive	1732	71	BRCA
TCGA-BH-A0B7-01A-12R-A115-07	female	alive	1733	62	BRCA
TCGA-AO-A12E-01A-11R-A10J-07	female	alive	1743	53	BRCA
TCGA-AR-A24R-01A-11R-A169-07	female	alive	1746	41	BRCA
TCGA-A2-A0CW-01A-21R-A115-07	female	alive	1750	46	BRCA
TCGA-GM-A4E0-01A-12R-A266-07	female	alive	1753	49	BRCA
TCGA-BH-A208-01A-11R-A157-07	female	dead	1759	56	BRCA
TCGA-B6-A0X7-01A-11R-A10J-07	female	dead	1791	56	BRCA
TCGA-AO-A03U-01B-21R-A10J-07	female	dead	1796	56	BRCA
TCGA-GM-A2D9-01A-11R-A18M-07	female	dead	1812	56	BRCA
TCGA-AO-A0JD-01A-11R-A056-07	female	alive	1813	73	BRCA
TCGA-AO-A0JM-01A-21R-A056-07	female	alive	1826	63	BRCA
TCGA-A2-A0CL-01A-11R-A115-07	female	alive	1827	68	BRCA
TCGA-A2-A0CV-01A-31R-A115-07	female	alive	1870	56	BRCA
TCGA-AR-A1AI-01A-11R-A12P-07	female	alive	1881	54	BRCA
TCGA-GM-A2DI-01A-31R-A18M-07	female	alive	1883	44	BRCA
TCGA-AR-A24S-01A-11R-A169-07	female	alive	1888	59	BRCA
TCGA-GM-A2DK-01A-21R-A180-07	female	alive	1896	69	BRCA
TCGA-A2-A0ER-01A-21R-A034-07	female	alive	1903	46	BRCA
TCGA-AR-A1AM-01A-41R-A22K-07	female	alive	1903	68	BRCA
TCGA-A2-A04W-01A-31R-A115-07	female	alive	1918	40	BRCA
TCGA-A2-A0CT-01A-31R-A056-07	female	alive	1918	55	BRCA
TCGA-A2-A04V-01A-21R-A034-07	female	dead	1920	56	BRCA
TCGA-BH-A1FJ-01A-11R-A13Q-07	female	dead	1927	56	BRCA
TCGA-AO-A12D-01A-11R-A115-07	female	alive	1948	83	BRCA
TCGA-A2-A04T-01A-21R-A034-07	female	alive	1950	49	BRCA
TCGA-E2-A1AZ-01A-11R-A12P-07	female	alive	1965	50	BRCA
TCGA-AO-A0JE-01A-11R-A056-07	female	alive	1966	31	BRCA
TCGA-AR-A0TX-01A-11R-A084-07	female	alive	1972	54	BRCA
TCGA-AR-A0U0-01A-11R-A109-07	female	alive	1988	53	BRCA
TCGA-B6-A401-01A-11R-A239-07	female	alive	1989	50	BRCA
TCGA-AR-A24M-01A-11R-A169-07	female	alive	1991	62	BRCA
TCGA-AO-A12C-01A-11R-A10J-07	female	alive	1994	36	BRCA
TCGA-AR-A24O-01A-11R-A169-07	female	alive	1998	61	BRCA
TCGA-B6-A0IE-01A-11R-A034-07	female	dead	1999	57	BRCA
TCGA-BH-A18S-01A-11R-A12D-07	female	dead	2009	57	BRCA
TCGA-AR-A24Q-01A-12R-A169-07	female	alive	2009	82	BRCA
TCGA-BH-A1EN-01A-11R-A13Q-07	female	dead	2053	57	BRCA
TCGA-A2-A0EQ-01A-11R-A034-07	female	alive	2053	62	BRCA
TCGA-AR-A24N-01A-11R-A169-07	female	alive	2074	48	BRCA
TCGA-B6-A0RG-01A-11R-A056-07	female	alive	2082	53	BRCA
TCGA-B6-A0X5-01A-21R-A109-07	female	dead	2097	57	BRCA
TCGA-AO-A1KR-01A-12R-A144-07	female	alive	2141	53	BRCA
TCGA-A2-A0EO-01A-11R-A034-07	female	alive	2181	62	BRCA
TCGA-BH-A1FN-01A-11R-A13Q-07	female	dead	2192	57	BRCA
TCGA-BH-A1FU-01A-11R-A14D-07	female	dead	2192	57	BRCA
TCGA-BH-A18M-01A-11R-A12D-07	female	dead	2207	57	BRCA
TCGA-AR-A24L-01A-11R-A169-07	female	alive	2221	68	BRCA
TCGA-A2-A3XT-01A-11R-A22U-07	female	alive	2238	34	BRCA
TCGA-A2-A0CS-01A-11R-A115-07	female	alive	2298	63	BRCA
TCGA-AR-A1AH-01A-11R-A12D-07	female	alive	2298	50	BRCA
TCGA-AR-A0TZ-01A-12R-A084-07	female	alive	2316	69	BRCA
TCGA-AR-A0U3-01A-11R-A109-07	female	alive	2317	65	BRCA
TCGA-GM-A2DM-01A-11R-A180-07	female	alive	2331	59	BRCA
TCGA-GM-A2DN-01A-11R-A180-07	female	alive	2352	68	BRCA
TCGA-AO-A12B-01A-11R-A10J-07	female	alive	2359	59	BRCA
TCGA-B6-A0I1-01A-11R-A21T-07	female	dead	2361	57	BRCA
TCGA-A2-A04R-01A-41R-A109-07	female	alive	2365	84	BRCA
TCGA-B6-A0RM-01A-11R-A084-07	female	dead	2373	57	BRCA
TCGA-A2-A0CQ-01A-21R-A034-07	female	alive	2393	34	BRCA
TCGA-B6-A0WV-01A-11R-A109-07	female	dead	2422	57	BRCA
TCGA-AO-A03L-01A-41R-A056-07	female	alive	2442	31	BRCA
TCGA-B6-A0RL-01A-11R-A084-07	female	dead	2469	57	BRCA
TCGA-AO-A03O-01A-11R-A00Z-07	female	dead	2483	57	BRCA
TCGA-A2-A0CP-01A-11R-A034-07	female	alive	2495	46	BRCA
TCGA-A2-A25E-01A-11R-A169-07	female	alive	2511	54	BRCA
TCGA-AO-A1KP-01A-11R-A13Q-07	female	alive	2513	68	BRCA
TCGA-A2-A0EN-01A-13R-A084-07	female	alive	2516	59	BRCA
TCGA-BH-A1ET-01A-11R-A137-07	female	dead	2520	57	BRCA
TCGA-AR-A0TP-01A-11R-A084-07	female	alive	2521	44	BRCA
TCGA-B6-A40B-01A-11R-A239-07	female	alive	2521	66	BRCA
TCGA-BH-A204-01A-11R-A157-07	female	dead	2534	57	BRCA
TCGA-AR-A0U2-01A-11R-A109-07	female	dead	2551	57	BRCA
TCGA-B6-A0IN-01A-11R-A034-07	female	dead	2573	57	BRCA
TCGA-AO-A03P-01A-11R-A00Z-07	female	alive	2576	54	BRCA
TCGA-BH-A1F5-01A-12R-A13Q-07	female	dead	2712	57	BRCA
TCGA-B6-A0RT-01A-21R-A084-07	female	alive	2721	64	BRCA
TCGA-E2-A1LI-01A-12R-A157-07	female	alive	2750	52	BRCA
TCGA-AO-A12A-01A-21R-A115-07	female	alive	2755	61	BRCA
TCGA-A2-A0EM-01A-11R-A034-07	female	alive	2758	53	BRCA
TCGA-BH-A18K-01A-11R-A12D-07	female	dead	2763	57	BRCA
TCGA-GM-A2DL-01A-11R-A18M-07	female	alive	2763	63	BRCA
TCGA-BH-A1EO-01A-11R-A137-07	female	dead	2798	57	BRCA
TCGA-A8-A08T-01A-21R-A00Z-07	female	alive	2830	82	BRCA
TCGA-AO-A126-01A-11R-A10J-07	female	alive	2850	73	BRCA
TCGA-AR-A256-01A-11R-A169-07	female	dead	2854	57	BRCA
TCGA-E2-A1LH-01A-11R-A14D-07	female	alive	2876	65	BRCA
TCGA-AO-A128-01A-11R-A10J-07	female	alive	2877	80	BRCA
TCGA-AO-A129-01A-21R-A10J-07	female	alive	2923	60	BRCA
TCGA-A2-A0CR-01A-11R-A22K-07	female	alive	2955	67	BRCA
TCGA-B6-A0WS-01A-11R-A115-07	female	dead	2965	57	BRCA
TCGA-BH-A1F6-01A-11R-A13Q-07	female	dead	2965	57	BRCA
TCGA-A2-A25A-01A-12R-A16F-07	female	alive	2968	48	BRCA
TCGA-GM-A3NW-01A-21R-A22K-07	female	alive	2982	26	BRCA
TCGA-AO-A125-01A-11R-A10J-07	female	alive	3019	51	BRCA
TCGA-A2-A0EP-01A-52R-A22U-07	female	alive	3021	56	BRCA
TCGA-B6-A0RS-01A-11R-A084-07	female	dead	3063	57	BRCA
TCGA-B6-A1KF-01A-11R-A13Q-07	female	alive	3088	76	BRCA
TCGA-AO-A124-01A-11R-A10J-07	female	alive	3120	69	BRCA
TCGA-B6-A0RP-01A-21R-A084-07	female	dead	3126	57	BRCA
TCGA-A2-A04N-01A-11R-A115-07	female	alive	3153	73	BRCA
TCGA-BH-A42U-01A-12R-A24H-07	female	alive	3324	63	BRCA
TCGA-B6-A1KN-01A-11R-A13Q-07	female	alive	3330	36	BRCA
TCGA-AR-A24H-01A-11R-A169-07	female	alive	3333	79	BRCA
TCGA-B6-A0IO-01A-11R-A034-07	female	alive	3350	53	BRCA
TCGA-AQ-A04L-01B-21R-A10J-07	female	alive	3359	46	BRCA
TCGA-B6-A0IP-01A-11R-A034-07	female	alive	3374	42	BRCA
TCGA-A2-A0CO-01A-13R-A22K-07	female	alive	3409	64	BRCA
TCGA-B6-A0IH-01A-11R-A115-07	female	dead	3418	58	BRCA
TCGA-B6-A0WY-01A-11R-A109-07	female	dead	3461	58	BRCA
TCGA-BH-A1FC-01A-11R-A13Q-07	female	dead	3472	58	BRCA
TCGA-BH-A1FB-01A-11R-A13Q-07	female	dead	3669	58	BRCA
TCGA-BH-A1FG-01A-11R-A13Q-07	female	dead	3738	58	BRCA
TCGA-A2-A0CK-01A-11R-A22K-07	female	alive	3820	55	BRCA
TCGA-B6-A0I2-01A-11R-A034-07	female	alive	3827	32	BRCA
TCGA-B6-A0IM-01A-11R-A034-07	female	alive	3836	23	BRCA
TCGA-B6-A0IQ-01A-11R-A034-07	female	alive	3872	61	BRCA
TCGA-AR-A2LE-01A-11R-A180-07	female	alive	3913	36	BRCA
TCGA-B6-A0IB-01A-11R-A034-07	female	dead	3941	58	BRCA
TCGA-B6-A0WZ-01A-11R-A109-07	female	alive	3941	44	BRCA
TCGA-B6-A0X0-01A-21R-A115-07	female	dead	3945	58	BRCA
TCGA-BH-A209-01A-11R-A157-07	female	dead	3959	58	BRCA
TCGA-B6-A0RU-01A-11R-A084-07	female	alive	3991	69	BRCA
TCGA-B6-A0RQ-01A-11R-A115-07	female	dead	4273	58	BRCA
TCGA-BH-A1FR-01A-11R-A13Q-07	female	dead	4398	58	BRCA
TCGA-B6-A0IG-01A-11R-A034-07	female	dead	4456	58	BRCA
TCGA-B6-A0I5-01A-11R-A034-07	female	alive	4550	74	BRCA
TCGA-B6-A0RV-01A-11R-A084-07	female	alive	4788	63	BRCA
TCGA-B6-A2IU-01A-32R-A18M-07	female	alive	4840	42	BRCA
TCGA-B6-A0RO-01A-22R-A084-07	female	alive	4929	47	BRCA
TCGA-B6-A0RN-01A-12R-A084-07	female	alive	5261	30	BRCA
TCGA-B6-A0IJ-01A-11R-A034-07	female	alive	5383	72	BRCA
TCGA-B6-A0WT-01A-11R-A109-07	female	alive	5396	47	BRCA
TCGA-B6-A0X1-01A-11R-A109-07	female	alive	5672	45	BRCA
TCGA-B6-A0RH-01A-21R-A115-07	female	alive	5749	36	BRCA
TCGA-GM-A2DA-01A-11R-A18M-07	female	alive	5909	40	BRCA
TCGA-B6-A0RE-01A-11R-A056-07	female	alive	6435	47	BRCA
TCGA-B6-A0IA-01A-11R-A034-07	female	alive	6719	67	BRCA
TCGA-B6-A0RI-01A-11R-A056-07	female	alive	6796	49	BRCA
TCGA-AD-5900-01A-11R-1653-07	male	alive	2	61	COAD
TCGA-CA-5255-01A-11R-1839-07	male	alive	2	61	COAD
TCGA-CA-6715-01A-21R-1839-07	male	alive	2	61	COAD
TCGA-AD-6548-01A-11R-1839-07	female	alive	3	61	COAD
TCGA-AD-6963-01A-11R-1928-07	male	alive	3	61	COAD
TCGA-CA-6718-01A-11R-1839-07	male	alive	3	61	COAD
TCGA-CA-5254-01A-21R-1839-07	female	alive	5	61	COAD
TCGA-AD-6965-01A-11R-1928-07	male	alive	6	62	COAD
TCGA-AY-6196-01A-11R-1723-07	male	alive	6	62	COAD
TCGA-CA-5797-01A-01R-1653-07	male	alive	8	62	COAD
TCGA-CA-6716-01A-11R-1839-07	male	alive	8	62	COAD
TCGA-CA-6717-01A-11R-1839-07	male	alive	10	62	COAD
TCGA-D5-6535-01A-11R-1723-07	female	alive	10	62	COAD
TCGA-CA-5796-01A-01R-1653-07	female	alive	12	63	COAD
TCGA-AD-A5EK-01A-11R-A28H-07	male	alive	13	63	COAD
TCGA-AM-5820-01A-01R-1653-07	female	alive	14	63	COAD
TCGA-F4-6808-01A-11R-1839-07	female	alive	14	63	COAD
TCGA-F4-6805-01A-11R-1839-07	female	alive	16	63	COAD
TCGA-F4-6807-01A-11R-1839-07	female	alive	16	63	COAD
TCGA-F4-6854-01A-11R-1928-07	female	alive	16	63	COAD
TCGA-D5-6531-01A-11R-1723-07	male	alive	17	63	COAD
TCGA-D5-6932-01A-11R-1928-07	male	alive	19	64	COAD
TCGA-D5-6928-01A-11R-1928-07	male	alive	20	64	COAD
TCGA-F4-6806-01A-11R-1839-07	female	alive	20	64	COAD
TCGA-F4-6856-01A-11R-1928-07	male	alive	20	64	COAD
TCGA-AD-6895-01A-11R-1928-07	male	alive	22	64	COAD
TCGA-AD-6964-01A-11R-1928-07	male	alive	23	64	COAD
TCGA-AD-6890-01A-11R-1928-07	male	alive	24	65	COAD
TCGA-AA-3844-01A-01R-1022-07	female	alive	28	65	COAD
TCGA-AA-A02O-01A-21R-A16W-07	male	alive	28	65	COAD
TCGA-AM-5821-01A-01R-1653-07	female	alive	28	65	COAD
TCGA-AY-4071-01A-01R-1113-07	female	dead	29	27	COAD
TCGA-AA-3818-01A-01R-0905-07	female	dead	30	27	COAD
TCGA-AA-3526-01A-02R-A32Z-07	male	alive	30	65	COAD
TCGA-AA-3555-01A-01R-0821-07	female	alive	30	65	COAD
TCGA-AA-3679-01A-02R-0905-07	male	alive	30	65	COAD
TCGA-AA-3697-01A-01R-1723-07	male	alive	30	65	COAD
TCGA-AA-3713-01A-21R-1723-07	male	alive	30	65	COAD
TCGA-AA-3715-01A-01R-0905-07	male	alive	30	65	COAD
TCGA-AA-3811-01A-01R-1022-07	female	alive	30	65	COAD
TCGA-AA-3848-01A-01R-0905-07	female	alive	30	65	COAD
TCGA-AA-3856-01A-01R-0905-07	male	alive	30	65	COAD
TCGA-AA-3877-01A-01R-1022-07	female	alive	30	65	COAD
TCGA-AA-3939-01A-01R-1022-07	male	alive	30	65	COAD
TCGA-AA-3947-01A-01R-1022-07	female	alive	30	65	COAD
TCGA-AA-3949-01A-01R-1022-07	female	alive	30	65	COAD
TCGA-AA-3975-01A-01R-1022-07	male	alive	30	65	COAD
TCGA-AA-3986-01A-02R-1022-07	male	alive	30	65	COAD
TCGA-AA-A00R-01A-01R-A002-07	female	alive	30	65	COAD
TCGA-AA-A01D-01A-01R-A00A-07	female	alive	30	65	COAD
TCGA-D5-5539-01A-01R-1653-07	male	alive	30	66	COAD
TCGA-AA-3489-01A-21R-1839-07	male	alive	31	66	COAD
TCGA-AA-3494-01A-01R-1410-07	male	alive	31	66	COAD
TCGA-AA-3495-01A-01R-1410-07	male	alive	31	66	COAD
TCGA-AA-3496-01A-21R-1839-07	female	alive	31	66	COAD
TCGA-AA-3502-01A-01R-1410-07	male	alive	31	66	COAD
TCGA-AA-3518-01A-02R-0826-07	female	alive	31	66	COAD
TCGA-AA-3562-01A-02R-0821-07	male	alive	31	66	COAD
TCGA-AA-3660-01A-01R-1723-07	female	alive	31	66	COAD
TCGA-AA-3663-01A-01R-1723-07	male	alive	31	66	COAD
TCGA-AA-3685-01A-02R-A32Z-07	male	alive	31	66	COAD
TCGA-AA-3710-01A-01R-1022-07	female	alive	31	66	COAD
TCGA-AA-3837-01A-01R-0905-07	male	alive	31	66	COAD
TCGA-AA-3842-01A-01R-1022-07	male	alive	31	66	COAD
TCGA-AA-3846-01A-01R-1022-07	female	alive	31	66	COAD
TCGA-AA-3854-01A-01R-0905-07	female	alive	31	66	COAD
TCGA-AA-3862-01A-01R-1022-07	male	alive	31	66	COAD
TCGA-AA-3941-01A-01R-1022-07	female	alive	31	66	COAD
TCGA-AA-3950-01A-02R-1022-07	female	alive	31	66	COAD
TCGA-AA-3977-01A-01R-1022-07	male	alive	31	66	COAD
TCGA-AA-A01Q-01A-01R-A002-07	female	alive	31	66	COAD
TCGA-AA-A01S-01A-21R-A083-07	female	alive	31	66	COAD
TCGA-AD-6901-01A-11R-1928-07	male	alive	31	66	COAD
TCGA-F4-6809-01A-11R-1839-07	female	alive	39	67	COAD
TCGA-D5-6533-01A-11R-1723-07	female	alive	40	67	COAD
TCGA-CA-6719-01A-11R-1839-07	male	alive	41	67	COAD
TCGA-D5-7000-01A-11R-A32Z-07	female	alive	41	67	COAD
TCGA-F4-6855-01A-11R-1928-07	female	alive	42	67	COAD
TCGA-AZ-4323-01A-21R-1839-07	male	dead	43	29	COAD
TCGA-D5-6923-01A-11R-A32Z-07	male	alive	43	67	COAD
TCGA-D5-6931-01A-11R-1928-07	male	alive	43	67	COAD
TCGA-D5-6898-01A-11R-1928-07	female	alive	45	67	COAD
TCGA-D5-6930-01A-11R-1928-07	male	alive	46	67	COAD
TCGA-F4-6704-01A-11R-1839-07	male	alive	47	67	COAD
TCGA-AD-6899-01A-11R-1928-07	male	alive	48	68	COAD
TCGA-F4-6703-01A-11R-1839-07	male	alive	56	68	COAD
TCGA-AZ-6608-01A-11R-1839-07	female	dead	59	30	COAD
TCGA-AA-3666-01A-02R-0905-07	male	dead	61	30	COAD
TCGA-AA-3952-01A-01R-1022-07	male	dead	61	30	COAD
TCGA-AA-A02H-01A-01R-A089-07	female	dead	61	30	COAD
TCGA-AA-3966-01A-01R-1113-07	female	alive	61	68	COAD
TCGA-CK-6748-01A-11R-1839-07	female	alive	61	68	COAD
TCGA-CM-5864-01A-01R-1653-07	male	alive	61	68	COAD
TCGA-D5-6927-01A-21R-1928-07	male	alive	67	69	COAD
TCGA-NH-A5IV-01A-42R-A37K-07	female	alive	85	70	COAD
TCGA-CK-6747-01A-11R-1839-07	female	alive	89	70	COAD
TCGA-D5-6924-01A-11R-1928-07	male	alive	89	70	COAD
TCGA-AA-A02E-01A-01R-A00A-07	female	dead	90	32	COAD
TCGA-CM-6163-01A-11R-1653-07	male	alive	90	70	COAD
TCGA-A6-6653-01A-11R-1774-07	male	alive	91	70	COAD
TCGA-CM-6680-01A-11R-1839-07	female	alive	91	70	COAD
TCGA-D5-6926-01A-11R-1928-07	male	alive	95	70	COAD
TCGA-AZ-6607-01A-11R-1839-07	male	dead	97	33	COAD
TCGA-D5-6532-01A-11R-1723-07	male	alive	107	71	COAD
TCGA-D5-6541-01A-11R-1723-07	male	alive	108	71	COAD
TCGA-D5-6920-01A-11R-1928-07	female	alive	112	71	COAD
TCGA-AY-6197-01A-11R-1723-07	male	alive	113	71	COAD
TCGA-A6-A5ZU-01A-11R-A28H-07	male	alive	117	72	COAD
TCGA-AA-A00N-01A-02R-A00A-07	male	dead	122	34	COAD
TCGA-CM-6167-01A-11R-1653-07	female	alive	122	72	COAD
TCGA-CM-6678-01A-11R-1839-07	female	alive	122	72	COAD
TCGA-CM-6679-01A-11R-1839-07	male	alive	122	72	COAD
TCGA-CM-4752-01A-01R-1410-07	male	alive	123	72	COAD
TCGA-A6-6140-01A-11R-1774-07	male	alive	125	72	COAD
TCGA-NH-A50T-01A-11R-A28H-07	female	alive	125	72	COAD
TCGA-AD-6888-01A-11R-1928-07	male	alive	128	72	COAD
TCGA-A6-6141-01A-11R-1774-07	male	alive	130	73	COAD
TCGA-A6-6142-01A-11R-1774-07	female	alive	134	73	COAD
TCGA-D5-6922-01A-11R-1928-07	male	alive	134	73	COAD
TCGA-A6-6652-01A-11R-1774-07	male	alive	135	73	COAD
TCGA-D5-6537-01A-11R-1723-07	male	alive	137	73	COAD
TCGA-D5-6539-01A-11R-1723-07	female	alive	145	73	COAD
TCGA-D5-6929-01A-31R-1928-07	female	alive	146	73	COAD
TCGA-A6-6649-01A-11R-1774-07	male	alive	147	73	COAD
TCGA-CM-6674-01A-11R-1839-07	male	alive	150	74	COAD
TCGA-AA-3488-01A-01R-1410-07	male	dead	153	37	COAD
TCGA-AA-A02J-01A-01R-A00A-07	female	dead	153	37	COAD
TCGA-CM-5862-01A-01R-1653-07	male	dead	153	37	COAD
TCGA-CM-6675-01A-11R-1839-07	male	alive	153	74	COAD
TCGA-CM-6676-01A-11R-1839-07	male	alive	153	74	COAD
TCGA-CM-6677-01A-11R-1839-07	female	alive	153	74	COAD
TCGA-3L-AA1B-01A-11R-A37K-07	female	alive	154	74	COAD
TCGA-NH-A50V-01A-11R-A28H-07	male	alive	154	74	COAD
TCGA-AZ-4616-01A-21R-1839-07	female	dead	156	37	COAD
TCGA-AY-A54L-01A-11R-A28H-07	female	alive	158	74	COAD
TCGA-AZ-6605-01A-11R-1839-07	male	dead	159	38	COAD
TCGA-A6-6782-01A-11R-1839-07	male	alive	164	74	COAD
TCGA-AY-A69D-01A-11R-A37K-07	female	alive	168	75	COAD
TCGA-AY-6386-01A-21R-1723-07	female	alive	169	75	COAD
TCGA-NH-A6GB-01A-11R-A37K-07	female	alive	170	75	COAD
TCGA-AZ-4614-01A-01R-1410-07	female	dead	172	38	COAD
TCGA-A6-6654-01A-21R-1839-07	female	alive	178	75	COAD
TCGA-CM-6168-01A-11R-1653-07	female	alive	181	76	COAD
TCGA-A6-6138-01A-11R-1774-07	male	alive	182	76	COAD
TCGA-CM-6171-01A-11R-1653-07	female	alive	182	76	COAD
TCGA-NH-A6GA-01A-11R-A37K-07	male	alive	182	76	COAD
TCGA-CM-5341-01A-01R-1410-07	female	alive	183	76	COAD
TCGA-CM-4743-01A-01R-1723-07	male	alive	184	76	COAD
TCGA-DM-A285-01A-11R-A16W-07	female	dead	186	39	COAD
TCGA-D5-6540-01A-11R-1723-07	male	alive	186	76	COAD
TCGA-A6-6137-01A-11R-1774-07	male	alive	195	77	COAD
TCGA-D5-5540-01A-01R-1653-07	male	alive	198	77	COAD
TCGA-G4-6323-01A-11R-1723-07	male	alive	201	78	COAD
TCGA-D5-5541-01A-01R-1653-07	male	alive	202	78	COAD
TCGA-AU-6004-01A-11R-1723-07	female	alive	203	78	COAD
TCGA-D5-5538-01A-01R-1653-07	female	alive	204	78	COAD
TCGA-AZ-6599-01A-11R-1774-07	male	dead	206	40	COAD
TCGA-CM-6161-01A-11R-1653-07	female	alive	212	79	COAD
TCGA-CM-6162-01A-11R-1653-07	female	alive	212	79	COAD
TCGA-CM-6165-01A-11R-1653-07	male	alive	212	79	COAD
TCGA-CM-6172-01A-11R-1653-07	female	alive	212	79	COAD
TCGA-CM-4744-01A-01R-A32Z-07	male	alive	214	79	COAD
TCGA-CM-4748-01A-01R-1410-07	male	alive	214	79	COAD
TCGA-DM-A1DA-01A-11R-A155-07	female	dead	228	40	COAD
TCGA-AY-5543-01A-01R-1653-07	female	alive	230	82	COAD
TCGA-A6-4107-01A-02R-1410-07	female	alive	231	82	COAD
TCGA-DM-A280-01A-12R-A16W-07	female	dead	236	41	COAD
TCGA-D5-6534-01A-21R-1928-07	female	alive	241	84	COAD
TCGA-CM-6170-01A-11R-1653-07	female	alive	242	84	COAD
TCGA-CM-6169-01A-11R-1653-07	male	alive	243	85	COAD
TCGA-A6-5666-01A-01R-1653-07	male	alive	244	85	COAD
TCGA-CM-4747-01A-01R-1410-07	male	alive	244	86	COAD
TCGA-CM-4750-01A-01R-1410-07	female	alive	244	86	COAD
TCGA-D5-6538-01A-11R-1723-07	female	alive	246	87	COAD
TCGA-A6-6651-01A-21R-1839-07	female	alive	249	87	COAD
TCGA-A6-6648-01A-11R-1774-07	male	alive	253	90	COAD
TCGA-D5-6529-01A-11R-1774-07	male	alive	260	66	COAD
TCGA-D5-6530-01A-11R-1723-07	male	alive	271	86	COAD
TCGA-A6-3808-01A-01R-1022-07	male	alive	279	36	COAD
TCGA-D5-6536-01A-11R-1723-07	male	alive	287	40	COAD
TCGA-A6-5662-01A-01R-1653-07	male	alive	297	36	COAD
TCGA-CM-5344-01A-21R-1723-07	female	alive	304	79	COAD
TCGA-CM-5860-01A-01R-1653-07	male	alive	304	64	COAD
TCGA-CM-5863-01A-21R-1839-07	female	alive	304	66	COAD
TCGA-CM-5868-01A-01R-1653-07	female	alive	304	65	COAD
TCGA-A6-5667-01A-21R-1723-07	female	alive	320	64	COAD
TCGA-A6-3807-01A-01R-1022-07	female	alive	333	69	COAD
TCGA-CM-5349-01A-21R-1723-07	female	alive	335	56	COAD
TCGA-CM-5861-01A-01R-1653-07	female	alive	335	54	COAD
TCGA-A6-5660-01A-01R-1653-07	male	alive	342	72	COAD
TCGA-AZ-6606-01A-11R-1839-07	male	dead	357	45	COAD
TCGA-A6-5664-01A-21R-1839-07	male	alive	362	69	COAD
TCGA-AA-A01G-01A-01R-A002-07	male	alive	365	73	COAD
TCGA-AA-A01I-01A-02R-A089-07	male	alive	365	83	COAD
TCGA-A6-5657-01A-01R-A32Z-07	male	alive	367	78	COAD
TCGA-AZ-6600-01A-11R-1774-07	male	dead	368	45	COAD
TCGA-DM-A1D8-01A-11R-A155-07	female	dead	383	46	COAD
TCGA-CM-5348-01A-21R-1723-07	male	alive	393	80	COAD
TCGA-AA-A01F-01A-01R-A002-07	male	alive	396	67	COAD
TCGA-AA-A01K-01A-01R-A00A-07	female	alive	396	70	COAD
TCGA-A6-2682-01A-01R-1410-07	male	dead	424	46	COAD
TCGA-AA-A004-01A-01R-A00A-07	male	alive	424	56	COAD
TCGA-CM-6166-01A-11R-1653-07	female	alive	424	60	COAD
TCGA-AA-A02K-01A-03R-A32Y-07	male	dead	426	47	COAD
TCGA-DM-A288-01A-11R-A16W-07	male	dead	427	47	COAD
TCGA-A6-2678-01A-01R-0821-07	female	alive	437	76	COAD
TCGA-AU-3779-01A-01R-1723-07	female	alive	441	38	COAD
TCGA-A6-4105-01A-02R-1774-07	male	dead	442	47	COAD
TCGA-A6-2676-01A-01R-0826-07	female	alive	447	29	COAD
TCGA-QG-A5Z2-01A-11R-A28H-07	male	alive	449	60	COAD
TCGA-AA-A00W-01A-01R-A002-07	male	alive	456	41	COAD
TCGA-D5-5537-01A-21R-1928-07	male	alive	456	58	COAD
TCGA-AA-A017-01A-01R-A00A-07	female	alive	457	66	COAD
TCGA-AA-A01C-01A-01R-A00A-07	male	alive	457	90	COAD
TCGA-A6-2685-01A-01R-1410-07	female	alive	464	55	COAD
TCGA-A6-2683-01A-01R-0821-07	female	alive	472	37	COAD
TCGA-CK-4952-01A-01R-1723-07	female	alive	475	69	COAD
TCGA-CM-6164-01A-11R-1653-07	female	alive	487	79	COAD
TCGA-A6-2686-01A-01R-A32Z-07	female	alive	488	69	COAD
TCGA-A6-A565-01A-31R-A28H-07	female	dead	494	48	COAD
TCGA-AY-4070-01A-01R-1113-07	female	dead	496	48	COAD
TCGA-AZ-4615-01A-01R-1410-07	male	alive	506	39	COAD
TCGA-A6-2675-01A-02R-1723-07	male	alive	515	66	COAD
TCGA-AA-A00L-01A-01R-A002-07	male	alive	518	84	COAD
TCGA-AA-A00U-01A-01R-A002-07	male	alive	518	51	COAD
TCGA-A6-2680-01A-01R-1410-07	female	alive	522	52	COAD
TCGA-QG-A5YX-01A-11R-A28H-07	female	alive	526	69	COAD
TCGA-CK-4947-01B-11R-1653-07	female	alive	534	61	COAD
TCGA-G4-6322-01A-11R-1723-07	male	alive	547	70	COAD
TCGA-AA-A03F-01A-11R-A16W-07	female	dead	549	48	COAD
TCGA-AA-A00A-01A-01R-A002-07	male	alive	549	84	COAD
TCGA-AA-A00J-01A-02R-A002-07	male	alive	549	57	COAD
TCGA-AA-A00K-01A-02R-A002-07	male	alive	549	75	COAD
TCGA-A6-2681-01A-01R-1410-07	female	alive	552	74	COAD
TCGA-G4-6321-01A-11R-1723-07	female	alive	572	55	COAD
TCGA-AA-A00D-01A-01R-A002-07	male	alive	578	82	COAD
TCGA-A6-2679-01A-02R-1410-07	female	alive	595	71	COAD
TCGA-CM-4751-01A-02R-1839-07	male	alive	607	67	COAD
TCGA-AA-A010-01A-01R-A089-07	female	alive	638	75	COAD
TCGA-CK-5916-01A-11R-1653-07	female	dead	639	50	COAD
TCGA-AA-A01Z-01A-11R-A083-07	male	alive	639	39	COAD
TCGA-G4-6588-01A-11R-1774-07	female	alive	644	51	COAD
TCGA-A6-2671-01A-01R-1410-07	male	alive	648	70	COAD
TCGA-AA-A00Z-01A-01R-A002-07	male	alive	669	81	COAD
TCGA-CK-5914-01A-11R-1653-07	male	alive	669	79	COAD
TCGA-AA-A02R-01A-01R-A00A-07	female	dead	670	50	COAD
TCGA-G4-6320-01A-11R-1723-07	male	alive	678	71	COAD
TCGA-AZ-4682-01B-01R-A32Z-07	male	dead	680	50	COAD
TCGA-CM-4746-01A-01R-1410-07	male	alive	699	55	COAD
TCGA-G4-6298-01A-11R-1723-07	male	dead	715	50	COAD
TCGA-G4-6586-01A-11R-1774-07	female	alive	741	62	COAD
TCGA-DM-A0XD-01A-12R-A155-07	male	dead	743	51	COAD
TCGA-A6-A566-01A-11R-A28H-07	female	dead	758	51	COAD
TCGA-AA-A01X-01A-21R-A083-07	female	alive	791	77	COAD
TCGA-DM-A28A-01A-21R-A32Y-07	male	dead	805	51	COAD
TCGA-QG-A5YV-01A-11R-A28H-07	female	alive	821	71	COAD
TCGA-AA-A00O-01A-02R-A089-07	female	alive	822	56	COAD
TCGA-AA-A00Q-01A-01R-A002-07	female	alive	822	58	COAD
TCGA-CK-5913-01A-11R-1653-07	female	alive	853	51	COAD
TCGA-G4-6294-01A-11R-1774-07	male	dead	858	52	COAD
TCGA-AZ-6603-01A-11R-1839-07	female	dead	899	52	COAD
TCGA-AA-A00E-01A-01R-A002-07	male	alive	913	60	COAD
TCGA-G4-6315-01A-11R-1723-07	male	alive	937	51	COAD
TCGA-AZ-4313-01A-01R-1410-07	female	alive	957	55	COAD
TCGA-AA-A01T-01A-21R-A16W-07	female	alive	1005	33	COAD
TCGA-G4-6314-01A-11R-1723-07	female	alive	1031	66	COAD
TCGA-AA-A00F-01A-01R-A002-07	male	alive	1035	49	COAD
TCGA-AA-A01R-01A-21R-A083-07	male	alive	1065	66	COAD
TCGA-AA-A01V-01A-23R-A083-07	male	alive	1065	44	COAD
TCGA-DM-A28F-01A-11R-A32Y-07	male	dead	1094	53	COAD
TCGA-G4-6311-01A-11R-1723-07	male	alive	1112	74	COAD
TCGA-AA-A01P-01A-21R-A083-07	female	dead	1158	53	COAD
TCGA-DM-A0XF-01A-11R-A155-07	female	dead	1162	53	COAD
TCGA-AA-A024-01A-02R-A00A-07	male	dead	1188	54	COAD
TCGA-G4-6310-01A-11R-1723-07	male	alive	1205	62	COAD
TCGA-AA-A02F-01A-01R-A089-07	female	alive	1216	53	COAD
TCGA-AA-A02Y-01A-43R-A32Y-07	male	alive	1216	49	COAD
TCGA-CK-4950-01A-01R-1723-07	female	alive	1227	77	COAD
TCGA-AA-A03J-01A-21R-A16W-07	female	alive	1246	47	COAD
TCGA-AA-A02W-01A-01R-A00A-07	female	alive	1247	80	COAD
TCGA-G4-6302-01A-11R-1723-07	female	alive	1310	48	COAD
TCGA-AZ-4315-01A-01R-1410-07	male	alive	1334	59	COAD
TCGA-DM-A1DB-01A-11R-A155-07	male	dead	1348	54	COAD
TCGA-G4-6306-01A-11R-1774-07	male	alive	1359	70	COAD
TCGA-G4-6309-01A-21R-1839-07	female	alive	1386	51	COAD
TCGA-AZ-5407-01A-01R-1723-07	female	alive	1395	77	COAD
TCGA-G4-6626-01A-11R-1774-07	male	dead	1422	54	COAD
TCGA-G4-6627-01A-11R-1774-07	male	alive	1434	58	COAD
TCGA-CK-5912-01A-11R-1653-07	male	alive	1466	18	COAD
TCGA-G4-6307-01A-11R-1723-07	female	alive	1485	55	COAD
TCGA-CK-4951-01A-01R-1410-07	female	alive	1492	67	COAD
TCGA-AZ-6598-01A-11R-1774-07	female	dead	1503	55	COAD
TCGA-DM-A1D6-01A-21R-A155-07	male	dead	1518	55	COAD
TCGA-AA-A029-01A-01R-A00A-07	male	alive	1581	68	COAD
TCGA-A6-A56B-01A-31R-A28H-07	male	alive	1595	83	COAD
TCGA-G4-6628-01A-11R-1839-07	male	alive	1606	54	COAD
TCGA-G4-6304-01A-11R-1928-07	female	alive	1631	22	COAD
TCGA-AZ-4684-01A-01R-1410-07	male	alive	1705	45	COAD
TCGA-AZ-4308-01A-01R-1410-07	female	alive	1715	68	COAD
TCGA-AD-6889-01A-11R-1928-07	male	alive	1720	50	COAD
TCGA-DM-A28G-01A-11R-A16W-07	male	dead	1849	56	COAD
TCGA-A6-A567-01A-31R-A28H-07	male	dead	1881	56	COAD
TCGA-G4-6303-01A-11R-1774-07	female	alive	1882	59	COAD
TCGA-AZ-5403-01A-01R-1653-07	male	dead	1910	56	COAD
TCGA-G4-6299-01A-11R-1774-07	male	alive	2077	76	COAD
TCGA-AZ-4681-01A-01R-1410-07	female	alive	2180	35	COAD
TCGA-G4-6297-01A-11R-1723-07	female	alive	2289	53	COAD
TCGA-DM-A28C-01A-11R-A32Y-07	male	dead	2475	57	COAD
TCGA-G4-6625-01A-21R-1774-07	female	alive	2673	25	COAD
TCGA-DM-A28M-01A-12R-A16W-07	male	alive	2775	50	COAD
TCGA-DM-A1D4-01A-21R-A155-07	male	dead	2821	57	COAD
TCGA-DM-A28K-01A-21R-A32Y-07	male	alive	2835	41	COAD
TCGA-AZ-6601-01A-11R-1774-07	male	dead	3042	57	COAD
TCGA-CK-4948-01B-11R-1653-07	female	alive	3116	45	COAD
TCGA-CK-6751-01A-11R-1839-07	female	alive	3136	81	COAD
TCGA-G4-6293-01A-11R-1723-07	female	alive	3203	59	COAD
TCGA-DM-A28H-01A-11R-A16W-07	male	alive	3423	44	COAD
TCGA-DM-A0X9-01A-11R-A155-07	female	alive	3429	60	COAD
TCGA-DM-A28E-01A-11R-A32Y-07	female	alive	3530	68	COAD
TCGA-DM-A1D0-01A-11R-A155-07	female	alive	3625	67	COAD
TCGA-DM-A1HB-01A-21R-A180-07	male	alive	3786	51	COAD
TCGA-DM-A1D9-01A-11R-A155-07	female	alive	3920	63	COAD
TCGA-DM-A1HA-01A-11R-A155-07	male	alive	3924	29	COAD
TCGA-DM-A282-01A-12R-A16W-07	female	alive	4122	68	COAD
TCGA-19-2624-01A-01R-1850-01	male	dead	5	24	GBM
TCGA-41-4097-01A-01R-1850-01	female	dead	6	24	GBM
TCGA-06-2569-01A-01R-1849-01	female	alive	13	63	GBM
TCGA-06-0219-01A-01R-1849-01	male	dead	22	26	GBM
TCGA-41-2571-01A-01R-1850-01	male	dead	26	26	GBM
TCGA-06-0750-01A-01R-1849-01	male	dead	28	26	GBM
TCGA-14-0781-01B-01R-1849-01	male	dead	29	27	GBM
TCGA-06-2557-01A-01R-1849-01	male	dead	33	29	GBM
TCGA-32-1980-01A-01R-1850-01	male	dead	36	29	GBM
TCGA-26-5136-01B-01R-1850-01	female	alive	37	67	GBM
TCGA-28-1753-01A-01R-1850-01	male	alive	37	67	GBM
TCGA-26-5139-01A-01R-1850-01	female	alive	48	67	GBM
TCGA-06-0649-01B-01R-1849-01	female	dead	64	30	GBM
TCGA-14-0787-01A-01R-1849-01	male	dead	68	31	GBM
TCGA-02-0055-01A-01R-1849-01	female	dead	76	31	GBM
TCGA-28-1747-01C-01R-1850-01	male	dead	77	31	GBM
TCGA-28-5209-01A-01R-1850-01	female	alive	77	69	GBM
TCGA-06-0749-01A-01R-1849-01	male	dead	82	31	GBM
TCGA-06-0747-01A-01R-1849-01	male	dead	82	31	GBM
TCGA-06-5418-01A-01R-1849-01	female	dead	83	32	GBM
TCGA-06-2562-01A-01R-1849-01	male	alive	86	70	GBM
TCGA-27-2526-01A-01R-1850-01	female	dead	87	32	GBM
TCGA-76-4928-01B-01R-1850-01	female	dead	94	33	GBM
TCGA-06-0157-01A-01R-1849-01	female	dead	97	33	GBM
TCGA-06-0174-01A-01R-1849-01	male	dead	98	33	GBM
TCGA-12-5299-01A-02R-1849-01	female	dead	98	33	GBM
TCGA-06-5410-01A-01R-1849-01	female	dead	108	34	GBM
TCGA-76-4929-01A-01R-1850-01	female	dead	111	34	GBM
TCGA-06-5856-01A-01R-1849-01	male	dead	114	34	GBM
TCGA-16-0846-01A-01R-1850-01	male	dead	119	34	GBM
TCGA-19-2625-01A-01R-1850-01	female	dead	124	35	GBM
TCGA-06-2567-01A-01R-1849-01	male	dead	133	35	GBM
TCGA-06-5412-01A-01R-1849-01	female	dead	138	35	GBM
TCGA-76-4926-01B-01R-1850-01	male	dead	138	35	GBM
TCGA-06-5859-01A-01R-1849-01	male	alive	139	73	GBM
TCGA-19-1389-02A-21R-2005-01	male	dead	141	36	GBM
TCGA-32-1982-01A-01R-1850-01	female	dead	142	36	GBM
TCGA-28-2509-01A-01R-1850-01	female	alive	145	73	GBM
TCGA-76-4925-01A-01R-1850-01	male	dead	146	36	GBM
TCGA-19-2620-01A-01R-1850-01	male	dead	148	36	GBM
TCGA-06-2559-01A-01R-1849-01	male	dead	150	36	GBM
TCGA-27-1830-01A-01R-1850-01	male	dead	154	37	GBM
TCGA-06-5417-01A-01R-1849-01	female	alive	155	74	GBM
TCGA-28-5218-01A-01R-1850-01	male	dead	157	37	GBM
TCGA-28-2514-01A-02R-1850-01	male	alive	160	74	GBM
TCGA-14-0817-01A-01R-1849-01	female	dead	164	38	GBM
TCGA-06-0882-01A-01R-1849-01	male	alive	165	74	GBM
TCGA-19-5960-01A-11R-1850-01	male	alive	165	74	GBM
TCGA-32-5222-01A-01R-1850-01	male	alive	165	74	GBM
TCGA-26-5134-01A-01R-1850-01	male	alive	167	75	GBM
TCGA-06-0645-01A-01R-1849-01	female	dead	175	38	GBM
TCGA-06-0646-01A-01R-1849-01	male	dead	175	38	GBM
TCGA-06-2564-01A-01R-1849-01	male	alive	181	75	GBM
TCGA-41-3915-01A-01R-1850-01	male	alive	184	76	GBM
TCGA-06-5858-01A-01R-1849-01	female	alive	187	76	GBM
TCGA-06-5416-01A-01R-1849-01	female	alive	204	78	GBM
TCGA-06-2565-01A-01R-1849-01	male	alive	207	78	GBM
TCGA-06-0878-01A-01R-1849-01	male	alive	218	80	GBM
TCGA-14-1829-01A-01R-1850-01	male	alive	218	80	GBM
TCGA-28-2513-01A-01R-1850-01	female	alive	222	80	GBM
TCGA-32-2616-01A-01R-1850-01	female	dead	224	40	GBM
TCGA-32-2638-01A-01R-1850-01	male	alive	224	81	GBM
TCGA-27-2524-01A-01R-1850-01	male	dead	231	40	GBM
TCGA-14-1825-01A-01R-1850-01	male	dead	232	41	GBM
TCGA-06-0745-01A-01R-1849-01	male	dead	239	41	GBM
TCGA-06-5411-01A-01R-1849-01	male	dead	254	41	GBM
TCGA-06-5413-01A-01R-1849-01	male	alive	268	65	GBM
TCGA-32-2632-01A-01R-1850-01	male	dead	269	42	GBM
TCGA-26-5135-01A-01R-1850-01	female	dead	270	42	GBM
TCGA-32-2634-01A-01R-1850-01	male	alive	270	58	GBM
TCGA-06-5414-01A-01R-1849-01	male	alive	273	41	GBM
TCGA-76-4931-01A-01R-1850-01	female	dead	279	42	GBM
TCGA-06-2561-01A-02R-1849-01	female	alive	282	57	GBM
TCGA-06-2570-01A-01R-1849-01	female	alive	285	81	GBM
TCGA-06-0686-01A-01R-1849-01	male	alive	286	60	GBM
TCGA-26-5132-01A-01R-1850-01	male	alive	286	60	GBM
TCGA-19-2619-01A-01R-1850-01	female	alive	294	49	GBM
TCGA-28-5213-01A-01R-1850-01	male	alive	298	81	GBM
TCGA-27-1832-01A-01R-1850-01	female	dead	300	43	GBM
TCGA-06-0141-01A-01R-1849-01	male	dead	313	43	GBM
TCGA-27-2519-01A-01R-1850-01	male	alive	316	68	GBM
TCGA-27-2521-01A-01R-1850-01	male	alive	316	56	GBM
TCGA-28-5220-01A-01R-1850-01	male	alive	319	40	GBM
TCGA-12-0821-01A-01R-1849-01	male	dead	323	43	GBM
TCGA-06-0158-01A-01R-1849-01	male	dead	329	43	GBM
TCGA-12-3650-01A-01R-1849-01	male	dead	333	44	GBM
TCGA-28-5215-01A-01R-1850-01	female	dead	335	44	GBM
TCGA-14-0789-01A-01R-1849-01	male	dead	342	44	GBM
TCGA-28-5207-01A-01R-1850-01	male	dead	343	44	GBM
TCGA-41-5651-01A-01R-1850-01	female	alive	351	83	GBM
TCGA-06-5408-01A-01R-1849-01	female	dead	357	45	GBM
TCGA-32-4213-01A-01R-1850-01	female	alive	357	70	GBM
TCGA-06-0139-01A-01R-1849-01	male	dead	362	45	GBM
TCGA-06-0152-02A-01R-2005-01	male	dead	375	45	GBM
TCGA-06-0644-01A-02R-1849-01	male	alive	375	38	GBM
TCGA-06-2558-01A-01R-1849-01	female	dead	380	46	GBM
TCGA-19-1787-01B-01R-1850-01	male	dead	385	46	GBM
TCGA-06-0130-01A-01R-1849-01	male	dead	394	46	GBM
TCGA-12-0618-01A-01R-1849-01	male	dead	395	46	GBM
TCGA-06-0171-02A-11R-2005-01	male	dead	399	46	GBM
TCGA-06-0238-01A-02R-1849-01	male	dead	405	46	GBM
TCGA-41-2572-01A-01R-1850-01	male	dead	406	46	GBM
TCGA-06-1804-01A-01R-1849-01	female	dead	414	46	GBM
TCGA-28-5216-01A-01R-1850-01	male	alive	415	86	GBM
TCGA-15-0742-01A-01R-1850-01	male	dead	419	46	GBM
TCGA-14-0790-01B-01R-1849-01	female	dead	419	46	GBM
TCGA-27-1837-01A-01R-1850-01	male	dead	427	47	GBM
TCGA-12-3653-01A-01R-1849-01	female	dead	442	47	GBM
TCGA-12-0616-01A-01R-1849-01	female	dead	448	47	GBM
TCGA-02-0047-01A-01R-1849-01	male	dead	448	47	GBM
TCGA-26-5133-01A-01R-1850-01	male	alive	452	76	GBM
TCGA-28-5204-01A-01R-1850-01	male	dead	454	47	GBM
TCGA-12-5295-01A-01R-1849-01	female	dead	454	47	GBM
TCGA-14-0736-02A-01R-2005-01	male	dead	460	47	GBM
TCGA-02-2483-01A-01R-1849-01	male	alive	466	55	GBM
TCGA-32-1970-01A-01R-1850-01	male	dead	468	47	GBM
TCGA-02-2485-01A-01R-1849-01	male	alive	470	38	GBM
TCGA-28-5208-01A-01R-1850-01	male	alive	474	67	GBM
TCGA-27-2528-01A-01R-1850-01	male	dead	480	47	GBM
TCGA-32-2615-01A-01R-1850-01	male	dead	485	48	GBM
TCGA-27-2523-01A-01R-1850-01	male	dead	489	48	GBM
TCGA-02-2486-01A-01R-1849-01	male	alive	493	57	GBM
TCGA-27-1831-01A-01R-1850-01	male	dead	505	48	GBM
TCGA-14-2554-01A-01R-1850-01	female	dead	532	48	GBM
TCGA-76-4927-01A-01R-1850-01	male	dead	535	48	GBM
TCGA-14-1823-01A-01R-1849-01	female	dead	543	48	GBM
TCGA-08-0386-01A-01R-1849-01	male	dead	548	48	GBM
TCGA-06-0744-01A-01R-1849-01	male	alive	595	60	GBM
TCGA-06-0168-01A-01R-1849-01	female	dead	598	49	GBM
TCGA-06-0221-02A-11R-2005-01	male	dead	603	49	GBM
TCGA-27-1835-01A-01R-1850-01	female	dead	648	50	GBM
TCGA-19-0957-02A-11R-2005-01	female	dead	666	50	GBM
TCGA-12-1597-01B-01R-1849-01	female	dead	675	50	GBM
TCGA-06-0743-01A-01R-1849-01	male	alive	679	74	GBM
TCGA-19-2629-01A-01R-1850-01	male	dead	737	51	GBM
TCGA-06-0138-01A-02R-1849-01	male	dead	737	51	GBM
TCGA-06-0132-01A-02R-1849-01	male	dead	771	51	GBM
TCGA-19-1390-01A-01R-1850-01	female	dead	772	51	GBM
TCGA-06-0187-01A-01R-1849-01	male	dead	828	51	GBM
TCGA-14-0871-01A-01R-1849-01	female	dead	880	52	GBM
TCGA-16-1045-01B-01R-1850-01	female	dead	883	52	GBM
TCGA-26-1442-01A-01R-1850-01	male	alive	953	80	GBM
TCGA-14-1402-02A-01R-2005-01	female	dead	975	53	GBM
TCGA-06-0129-01A-01R-1849-01	male	dead	1024	53	GBM
TCGA-12-0619-01A-01R-1849-01	male	dead	1062	53	GBM
TCGA-12-3652-01A-01R-1849-01	male	dead	1062	53	GBM
TCGA-06-0184-01A-01R-1849-01	male	alive	1228	52	GBM
TCGA-27-1834-01A-01R-1850-01	male	dead	1233	54	GBM
TCGA-76-4932-01A-01R-1850-01	female	dead	1458	55	GBM
TCGA-15-1444-01A-02R-1850-01	male	dead	1537	55	GBM
TCGA-06-0178-01A-01R-1849-01	male	alive	1642	53	GBM
TCGA-CV-7421-01A-11R-2081-07	male	dead	2	23	HNSC
TCGA-IQ-A61I-01A-11R-A30B-07	male	dead	2	24	HNSC
TCGA-HD-7229-01A-11R-2016-07	male	alive	2	61	HNSC
TCGA-F7-A61S-01A-11R-A28V-07	male	alive	3	61	HNSC
TCGA-C9-A480-01A-12R-A24H-07	female	alive	4	61	HNSC
TCGA-C9-A47Z-01A-11R-A24H-07	female	alive	5	61	HNSC
TCGA-HD-7753-01A-11R-2081-07	male	alive	5	62	HNSC
TCGA-F7-A623-01A-11R-A28V-07	male	alive	6	62	HNSC
TCGA-F7-A61V-01A-11R-A28V-07	male	alive	9	62	HNSC
TCGA-HD-A634-01A-11R-A28V-07	male	alive	10	62	HNSC
TCGA-HD-A4C1-01A-11R-A24H-07	female	alive	11	63	HNSC
TCGA-F7-A620-01A-11R-A28V-07	male	alive	13	63	HNSC
TCGA-CV-7414-01A-11R-2081-07	male	dead	14	25	HNSC
TCGA-F7-8298-01A-11R-2403-07	male	alive	14	63	HNSC
TCGA-F7-8489-01A-31R-2403-07	male	alive	14	63	HNSC
TCGA-F7-A61W-01A-11R-A28V-07	male	alive	14	63	HNSC
TCGA-MT-A51W-01A-21R-A266-07	female	alive	14	63	HNSC
TCGA-F7-A50G-01A-11R-A266-07	male	alive	15	63	HNSC
TCGA-HD-8634-01A-11R-2403-07	female	alive	24	65	HNSC
TCGA-HD-7754-01A-11R-2081-07	male	alive	25	65	HNSC
TCGA-HD-8635-01A-11R-2403-07	female	alive	25	65	HNSC
TCGA-CR-7374-01A-11R-2016-07	female	alive	30	66	HNSC
TCGA-H7-7774-01A-21R-2081-07	female	alive	30	66	HNSC
TCGA-HD-A6I0-01A-11R-A31N-07	male	alive	33	66	HNSC
TCGA-MT-A51X-01A-11R-A266-07	male	alive	34	66	HNSC
TCGA-F7-7848-01A-11R-2132-07	male	alive	35	66	HNSC
TCGA-CN-6988-01A-11R-1915-07	male	alive	43	67	HNSC
TCGA-HD-8314-01A-11R-2403-07	male	alive	44	67	HNSC
TCGA-CN-6018-01A-11R-1686-07	female	alive	45	67	HNSC
TCGA-CN-6998-01A-23R-2016-07	male	alive	46	67	HNSC
TCGA-HD-A633-01A-11R-A28V-07	male	alive	49	68	HNSC
TCGA-HD-8224-01A-11R-2403-07	male	alive	55	68	HNSC
TCGA-CV-7102-01A-11R-2016-07	female	dead	56	30	HNSC
TCGA-MT-A67D-01A-31R-A30B-07	male	alive	56	68	HNSC
TCGA-H7-8501-01A-11R-2403-07	male	alive	58	68	HNSC
TCGA-P3-A6T4-01A-11R-A34R-07	male	dead	62	30	HNSC
TCGA-BA-6871-01A-11R-1873-07	male	alive	63	69	HNSC
TCGA-CV-7255-01A-11R-2016-07	female	dead	64	30	HNSC
TCGA-QK-A6IJ-01A-11R-A31N-07	male	alive	64	69	HNSC
TCGA-CV-6934-01A-11R-1915-07	female	dead	65	30	HNSC
TCGA-CV-6961-01A-21R-1915-07	male	dead	76	31	HNSC
TCGA-D6-6824-01A-11R-1915-07	male	alive	77	69	HNSC
TCGA-CN-A642-01A-12R-A30B-07	male	dead	82	31	HNSC
TCGA-CN-6992-01A-11R-1915-07	male	alive	83	70	HNSC
TCGA-CQ-5326-01A-01R-1873-07	male	dead	89	32	HNSC
TCGA-UF-A7JV-01A-11R-A34R-07	female	dead	90	33	HNSC
TCGA-F7-A50I-01A-11R-A28V-07	male	alive	92	70	HNSC
TCGA-CR-7371-01A-11R-2016-07	female	dead	94	33	HNSC
TCGA-CN-6020-01A-11R-1686-07	male	alive	98	70	HNSC
TCGA-CN-6997-01A-11R-2016-07	male	alive	100	71	HNSC
TCGA-D6-A4ZB-01A-11R-A24Z-07	male	alive	104	71	HNSC
TCGA-CR-7370-01A-11R-2132-07	female	alive	105	71	HNSC
TCGA-D6-8568-01A-11R-2403-07	male	alive	106	71	HNSC
TCGA-CV-7429-01A-11R-2132-07	male	dead	107	34	HNSC
TCGA-MT-A67F-01A-11R-A30B-07	female	alive	111	71	HNSC
TCGA-CN-6995-01A-31R-2016-07	male	dead	112	34	HNSC
TCGA-D6-A4Z9-01A-11R-A24Z-07	male	alive	112	71	HNSC
TCGA-BA-6873-01A-11R-1873-07	male	alive	113	71	HNSC
TCGA-IQ-7632-01A-11R-2081-07	female	alive	113	71	HNSC
TCGA-CN-6996-01A-11R-1915-07	female	alive	114	72	HNSC
TCGA-CN-6994-01A-11R-1915-07	male	alive	119	72	HNSC
TCGA-IQ-7631-01A-11R-2081-07	female	alive	122	72	HNSC
TCGA-CV-6962-01A-11R-1915-07	male	dead	126	35	HNSC
TCGA-D6-6827-01A-11R-1915-07	female	alive	128	72	HNSC
TCGA-D6-8569-01A-11R-2403-07	male	alive	128	72	HNSC
TCGA-CQ-5334-01A-01R-1686-07	male	dead	129	35	HNSC
TCGA-CQ-6227-01A-11R-1915-07	male	dead	129	35	HNSC
TCGA-H7-8502-01A-11R-2403-07	male	alive	133	73	HNSC
TCGA-CN-6019-01A-11R-1686-07	male	alive	135	73	HNSC
TCGA-BB-4225-01A-01R-1436-07	male	alive	140	73	HNSC
TCGA-CN-4726-01A-01R-1436-07	male	dead	142	36	HNSC
TCGA-CV-6938-01A-11R-1915-07	male	dead	144	36	HNSC
TCGA-CV-7236-01A-11R-2016-07	female	dead	144	36	HNSC
TCGA-CN-6012-01A-11R-1686-07	male	alive	144	73	HNSC
TCGA-CV-7252-01A-11R-2016-07	female	dead	151	37	HNSC
TCGA-BA-6868-01B-12R-1915-07	male	alive	153	74	HNSC
TCGA-D6-6825-01A-21R-1915-07	male	alive	153	74	HNSC
TCGA-D6-6826-01A-11R-1915-07	female	alive	154	74	HNSC
TCGA-CN-6013-01A-11R-1686-07	male	alive	155	74	HNSC
TCGA-CN-4729-01A-01R-1436-07	male	alive	156	74	HNSC
TCGA-CR-7398-01A-11R-2016-07	female	alive	156	74	HNSC
TCGA-F7-A50J-01A-21R-A28V-07	female	alive	156	74	HNSC
TCGA-CV-7101-01A-11R-2016-07	male	dead	160	38	HNSC
TCGA-CN-6017-01A-11R-1686-07	male	alive	160	74	HNSC
TCGA-IQ-7630-01A-11R-2081-07	male	alive	160	74	HNSC
TCGA-CV-6936-01A-11R-1915-07	male	dead	166	38	HNSC
TCGA-BA-A6DD-01A-12R-A31N-07	male	dead	173	38	HNSC
TCGA-CN-5358-01A-01R-1514-07	male	alive	173	75	HNSC
TCGA-CN-6989-01A-11R-1915-07	male	alive	178	75	HNSC
TCGA-BA-5556-01A-01R-1514-07	female	alive	179	75	HNSC
TCGA-CR-7399-01A-11R-2016-07	female	alive	181	76	HNSC
TCGA-CV-A6JD-01A-11R-A31N-07	female	dead	182	39	HNSC
TCGA-BA-A6DE-01A-22R-A31N-07	female	alive	182	76	HNSC
TCGA-CR-6478-01A-11R-1873-07	female	dead	183	39	HNSC
TCGA-CV-6952-01A-11R-1915-07	female	dead	185	39	HNSC
TCGA-BA-5555-01A-01R-1514-07	male	alive	186	76	HNSC
TCGA-BB-4217-01A-11R-2081-07	male	alive	187	76	HNSC
TCGA-CN-6023-01A-11R-1686-07	male	alive	188	76	HNSC
TCGA-BA-5151-01A-01R-1436-07	male	alive	190	77	HNSC
TCGA-CN-4722-01A-01R-1436-07	female	alive	193	77	HNSC
TCGA-CV-7438-01A-21R-2132-07	female	dead	194	39	HNSC
TCGA-CV-A6JM-01A-11R-A31N-07	male	dead	194	39	HNSC
TCGA-CN-4727-01A-01R-1436-07	male	alive	194	77	HNSC
TCGA-CN-5361-01A-01R-1436-07	male	alive	194	77	HNSC
TCGA-CN-6016-01A-11R-1686-07	male	alive	202	78	HNSC
TCGA-CN-6022-01A-21R-1686-07	male	alive	202	78	HNSC
TCGA-CN-6010-01A-11R-1686-07	male	alive	207	78	HNSC
TCGA-KU-A66T-01A-11R-A30B-07	female	alive	210	79	HNSC
TCGA-CV-5978-01A-11R-1686-07	female	dead	215	40	HNSC
TCGA-BA-A6DB-01A-11R-A30B-07	female	alive	216	80	HNSC
TCGA-CR-7397-01A-11R-2016-07	male	alive	216	80	HNSC
TCGA-CV-6956-01A-21R-2016-07	male	dead	217	40	HNSC
TCGA-CV-7434-01A-11R-2132-07	male	dead	218	40	HNSC
TCGA-CN-6024-01A-11R-1686-07	male	alive	224	81	HNSC
TCGA-KU-A66S-01A-21R-A30B-07	female	alive	224	81	HNSC
TCGA-CN-A63T-01A-11R-A28V-07	male	alive	225	81	HNSC
TCGA-QK-A6II-01A-11R-A31N-07	male	alive	225	81	HNSC
TCGA-CN-4734-01A-01R-1436-07	male	alive	227	81	HNSC
TCGA-CN-6011-01A-11R-1686-07	male	alive	228	81	HNSC
TCGA-QK-A6IH-01A-11R-A31N-07	female	alive	228	81	HNSC
TCGA-CR-6487-01A-11R-1873-07	male	alive	234	82	HNSC
TCGA-BA-7269-01A-11R-2016-07	male	alive	236	83	HNSC
TCGA-CX-7086-01A-11R-2081-07	male	alive	237	83	HNSC
TCGA-CN-4737-01A-01R-1436-07	male	alive	240	84	HNSC
TCGA-BA-5557-01A-01R-1514-07	female	alive	242	84	HNSC
TCGA-CV-7099-01A-41R-2016-07	female	dead	243	41	HNSC
TCGA-BA-6869-01A-11R-1873-07	male	alive	244	85	HNSC
TCGA-D6-6517-01A-11R-1873-07	male	alive	250	88	HNSC
TCGA-CN-5363-01A-01R-1436-07	male	dead	253	41	HNSC
TCGA-CV-6959-01A-11R-1915-07	male	dead	256	41	HNSC
TCGA-CN-5370-01A-01R-2016-07	male	dead	259	41	HNSC
TCGA-CV-7100-01A-11R-2016-07	male	dead	274	42	HNSC
TCGA-BA-4078-01A-01R-1436-07	male	dead	276	42	HNSC
TCGA-CN-6021-01A-11R-1686-07	female	dead	276	42	HNSC
TCGA-BB-4224-01A-01R-1436-07	male	alive	278	71	HNSC
TCGA-CN-5355-01A-01R-1436-07	male	alive	279	70	HNSC
TCGA-CR-6493-01A-11R-1873-07	male	dead	282	42	HNSC
TCGA-BA-4075-01A-01R-1436-07	male	dead	283	42	HNSC
TCGA-CN-5356-01A-01R-1436-07	male	alive	289	60	HNSC
TCGA-CN-5374-01A-01R-1436-07	female	alive	290	45	HNSC
TCGA-CV-6441-01A-11R-1686-07	male	dead	292	42	HNSC
TCGA-CV-7413-01A-11R-2081-07	female	dead	294	42	HNSC
TCGA-CV-6935-01A-11R-1915-07	male	dead	295	43	HNSC
TCGA-DQ-7592-01A-11R-2081-07	male	alive	299	83	HNSC
TCGA-CQ-A4CH-01A-11R-A266-07	male	alive	303	83	HNSC
TCGA-CN-4725-01A-01R-1436-07	male	alive	310	64	HNSC
TCGA-CR-6481-01A-11R-1873-07	male	alive	311	77	HNSC
TCGA-CQ-5332-01A-01R-1686-07	male	dead	317	43	HNSC
TCGA-CX-7082-01A-11R-2016-07	male	alive	317	84	HNSC
TCGA-CX-7085-01A-21R-2016-07	female	alive	321	83	HNSC
TCGA-CN-4728-01A-01R-1436-07	male	alive	325	52	HNSC
TCGA-D6-6516-01A-11R-1873-07	male	alive	325	80	HNSC
TCGA-CV-7180-01A-11R-2016-07	male	dead	327	43	HNSC
TCGA-P3-A5QF-01A-11R-A28V-07	male	dead	330	44	HNSC
TCGA-CV-6955-01A-11R-2016-07	female	dead	334	44	HNSC
TCGA-CQ-5333-01A-01R-2403-07	male	dead	341	44	HNSC
TCGA-CV-6941-01A-11R-1915-07	male	dead	342	44	HNSC
TCGA-CN-4730-01A-01R-1436-07	male	alive	343	45	HNSC
TCGA-CR-6482-01A-11R-1873-07	male	alive	345	70	HNSC
TCGA-CN-4739-01A-02R-1514-07	male	alive	348	72	HNSC
TCGA-CN-A63W-01A-11R-A30B-07	female	alive	348	50	HNSC
TCGA-CR-6491-01A-11R-1873-07	male	alive	350	78	HNSC
TCGA-CN-5365-01A-01R-1436-07	male	dead	351	45	HNSC
TCGA-BA-A6DA-01A-31R-A31N-07	female	alive	351	70	HNSC
TCGA-CN-5367-01A-01R-1436-07	female	dead	352	45	HNSC
TCGA-CQ-A4C7-01A-11R-A24Z-07	male	dead	353	45	HNSC
TCGA-CR-6484-01A-11R-1873-07	female	alive	354	55	HNSC
TCGA-CR-5247-01A-01R-2016-07	male	alive	358	66	HNSC
TCGA-CN-5366-01A-01R-1436-07	male	dead	360	45	HNSC
TCGA-DQ-7591-01A-11R-2081-07	male	alive	360	45	HNSC
TCGA-IQ-A61G-01A-11R-A30B-07	male	alive	360	72	HNSC
TCGA-IQ-A61O-01A-11R-A30B-07	male	alive	360	66	HNSC
TCGA-CV-7253-01A-11R-2016-07	male	dead	361	45	HNSC
TCGA-CR-6480-01A-11R-1873-07	male	alive	362	56	HNSC
TCGA-CV-6945-01A-11R-1915-07	male	dead	366	45	HNSC
TCGA-CN-A641-01A-11R-A30B-07	male	alive	367	72	HNSC
TCGA-CN-4735-01A-01R-1436-07	male	alive	369	53	HNSC
TCGA-CN-5359-01A-01R-1436-07	male	dead	377	45	HNSC
TCGA-CR-6488-01A-12R-2081-07	female	alive	379	64	HNSC
TCGA-CN-5369-01A-01R-1436-07	female	dead	380	46	HNSC
TCGA-CN-4731-01A-01R-1436-07	female	alive	383	73	HNSC
TCGA-BA-6872-01A-11R-1873-07	male	dead	384	46	HNSC
TCGA-CV-7097-01A-11R-2016-07	male	dead	385	46	HNSC
TCGA-CQ-A4CG-01A-11R-A266-07	female	alive	391	51	HNSC
TCGA-CR-7389-01A-11R-2016-07	male	alive	392	41	HNSC
TCGA-MT-A67A-01A-11R-A30B-07	female	alive	392	82	HNSC
TCGA-CV-7104-01A-11R-2016-07	female	dead	393	46	HNSC
TCGA-CQ-A4CE-01A-11R-A266-07	female	alive	393	67	HNSC
TCGA-CN-4736-01A-01R-1436-07	female	dead	395	46	HNSC
TCGA-P3-A6T6-01A-11R-A34R-07	male	dead	395	46	HNSC
TCGA-CN-4742-01A-02R-1514-07	female	dead	397	46	HNSC
TCGA-P3-A6T8-01A-11R-A34R-07	male	alive	400	71	HNSC
TCGA-CQ-6225-01A-11R-1915-07	male	dead	403	46	HNSC
TCGA-D6-6515-01A-21R-1873-07	female	dead	403	46	HNSC
TCGA-CV-6433-01A-11R-1686-07	male	alive	405	70	HNSC
TCGA-CV-5970-01A-11R-1686-07	male	dead	406	46	HNSC
TCGA-CN-4723-01A-01R-1436-07	male	alive	412	38	HNSC
TCGA-IQ-A61H-01A-11R-A30B-07	male	alive	412	47	HNSC
TCGA-CN-5373-01A-01R-1436-07	female	alive	413	85	HNSC
TCGA-H7-A6C4-01A-11R-A30B-07	female	alive	414	77	HNSC
TCGA-BA-4076-01A-01R-1436-07	male	dead	415	46	HNSC
TCGA-DQ-7588-01A-11R-2081-07	male	dead	427	47	HNSC
TCGA-CN-4738-01A-02R-1514-07	male	dead	436	47	HNSC
TCGA-IQ-A61J-01A-11R-A30B-07	male	alive	440	57	HNSC
TCGA-CN-A49B-01A-31R-A24H-07	male	alive	447	31	HNSC
TCGA-BA-6870-01A-11R-1873-07	female	dead	451	47	HNSC
TCGA-CV-7424-01A-11R-2081-07	male	dead	453	47	HNSC
TCGA-CQ-6228-01A-11R-1915-07	female	dead	456	47	HNSC
TCGA-CV-6950-01A-11R-1915-07	male	dead	459	47	HNSC
TCGA-BA-4074-01A-01R-1436-07	male	dead	462	47	HNSC
TCGA-DQ-5630-01A-01R-1873-07	male	alive	477	23	HNSC
TCGA-CQ-6219-01A-11R-1915-07	female	dead	479	47	HNSC
TCGA-CR-6492-01A-12R-2081-07	male	alive	479	75	HNSC
TCGA-P3-A5Q6-01A-11R-A28V-07	male	dead	480	47	HNSC
TCGA-P3-A6T7-01A-11R-A34R-07	male	dead	487	48	HNSC
TCGA-CN-5364-01A-01R-1436-07	male	dead	493	48	HNSC
TCGA-CV-7430-01A-11R-2132-07	male	dead	495	48	HNSC
TCGA-CV-7437-01A-21R-2132-07	male	dead	506	48	HNSC
TCGA-BA-A6D8-01A-31R-A31N-07	male	alive	513	67	HNSC
TCGA-CR-6477-01A-11R-1873-07	female	alive	514	34	HNSC
TCGA-DQ-5629-01A-01R-1873-07	male	alive	516	61	HNSC
TCGA-CR-7383-01A-11R-2132-07	female	dead	521	48	HNSC
TCGA-CV-7248-01A-11R-2016-07	female	dead	521	48	HNSC
TCGA-CV-5431-01A-01R-1514-07	male	dead	522	48	HNSC
TCGA-BA-A4IF-01A-11R-A266-07	male	alive	523	57	HNSC
TCGA-CN-4733-01A-02R-1873-07	male	alive	523	22	HNSC
TCGA-CN-A63U-01A-11R-A30B-07	male	alive	526	69	HNSC
TCGA-CV-5971-01A-11R-1686-07	male	alive	540	37	HNSC
TCGA-CV-5966-01A-11R-1686-07	female	dead	545	48	HNSC
TCGA-CQ-A4CB-01A-11R-A24Z-07	male	alive	545	63	HNSC
TCGA-CV-5439-01A-01R-1686-07	male	dead	546	48	HNSC
TCGA-DQ-5631-01A-01R-1873-07	male	dead	548	48	HNSC
TCGA-CQ-A4CD-01A-21R-A24Z-07	male	alive	548	53	HNSC
TCGA-QK-A64Z-01A-11R-A30B-07	female	alive	553	60	HNSC
TCGA-BB-4228-01A-01R-1436-07	male	alive	558	78	HNSC
TCGA-CV-7263-01A-11R-2016-07	male	dead	560	48	HNSC
TCGA-CR-6474-01A-11R-1873-07	male	dead	564	49	HNSC
TCGA-CV-7095-01A-21R-2016-07	female	dead	572	49	HNSC
TCGA-CV-7247-01A-11R-2016-07	male	dead	577	49	HNSC
TCGA-P3-A6T3-01A-11R-A34R-07	male	dead	577	49	HNSC
TCGA-P3-A6T0-01A-12R-A34R-07	female	alive	578	84	HNSC
TCGA-CV-5436-01A-01R-1514-07	male	dead	584	49	HNSC
TCGA-IQ-A61E-01A-22R-A30B-07	female	alive	588	75	HNSC
TCGA-CV-7433-01A-11R-2132-07	male	dead	601	49	HNSC
TCGA-CV-6943-01A-11R-1915-07	male	dead	602	49	HNSC
TCGA-D6-6823-01A-11R-1915-07	male	alive	605	60	HNSC
TCGA-CR-7380-01A-11R-2016-07	male	dead	606	49	HNSC
TCGA-CQ-A4CI-01A-11R-A266-07	male	alive	608	90	HNSC
TCGA-CQ-A4C9-01A-11R-A24Z-07	male	alive	613	63	HNSC
TCGA-CV-6937-01A-11R-2016-07	male	dead	624	49	HNSC
TCGA-BB-8601-01A-11R-2403-07	male	alive	624	29	HNSC
TCGA-CQ-5325-01A-01R-1686-07	male	dead	654	50	HNSC
TCGA-CV-7177-01A-11R-2016-07	female	dead	663	50	HNSC
TCGA-CV-6939-01A-11R-1915-07	male	dead	666	50	HNSC
TCGA-CV-7440-01A-11R-2132-07	male	dead	675	50	HNSC
TCGA-HL-7533-01A-11R-2232-07	male	alive	692	64	HNSC
TCGA-CQ-7068-01A-11R-2081-07	female	alive	693	77	HNSC
TCGA-CV-7415-01A-11R-2081-07	male	dead	695	50	HNSC
TCGA-CV-A6JN-01A-11R-A31N-07	male	alive	717	40	HNSC
TCGA-P3-A5QE-01A-11R-A28V-07	male	alive	721	59	HNSC
TCGA-CV-6436-01A-11R-1686-07	male	alive	743	58	HNSC
TCGA-CV-A6JE-01A-11R-A31N-07	male	alive	750	75	HNSC
TCGA-CR-7372-01A-11R-2016-07	male	alive	759	61	HNSC
TCGA-CV-7416-01A-11R-2081-07	female	dead	763	51	HNSC
TCGA-CV-7418-01A-11R-2081-07	male	dead	789	51	HNSC
TCGA-CR-7382-01A-11R-2132-07	male	alive	796	62	HNSC
TCGA-CV-7245-01A-11R-2016-07	male	alive	797	51	HNSC
TCGA-CR-5250-01A-01R-1514-07	male	alive	799	75	HNSC
TCGA-CV-6940-01A-11R-1915-07	female	dead	804	51	HNSC
TCGA-CN-4740-01A-01R-1436-07	female	alive	811	60	HNSC
TCGA-CQ-6229-01A-11R-1915-07	male	alive	815	47	HNSC
TCGA-CR-7388-01A-11R-2016-07	female	dead	823	51	HNSC
TCGA-CX-7219-01A-11R-2016-07	male	alive	828	40	HNSC
TCGA-CQ-5329-01A-01R-1686-07	female	alive	841	73	HNSC
TCGA-BA-5152-01A-02R-1873-07	male	alive	846	33	HNSC
TCGA-CV-A45O-01A-21R-A24H-07	male	alive	851	50	HNSC
TCGA-CV-6960-01A-41R-2016-07	male	dead	862	52	HNSC
TCGA-CN-5360-01A-01R-1436-07	male	alive	867	69	HNSC
TCGA-CQ-6218-01A-11R-1915-07	female	alive	870	80	HNSC
TCGA-CN-4741-01A-01R-1436-07	male	alive	876	84	HNSC
TCGA-CQ-7071-01A-12R-A30B-07	female	alive	877	70	HNSC
TCGA-P3-A6T5-01A-11R-A34R-07	female	dead	882	52	HNSC
TCGA-CR-7373-01A-11R-2016-07	male	alive	889	49	HNSC
TCGA-CQ-5330-01A-01R-1686-07	female	alive	896	70	HNSC
TCGA-CR-7394-01A-11R-2016-07	male	alive	898	56	HNSC
TCGA-CQ-7069-01A-11R-2403-07	female	alive	901	46	HNSC
TCGA-CR-7390-01A-11R-2016-07	male	alive	907	50	HNSC
TCGA-CR-7393-01A-11R-2016-07	male	alive	908	84	HNSC
TCGA-P3-A5Q5-01A-11R-A28V-07	male	alive	910	67	HNSC
TCGA-CR-7402-01A-11R-2016-07	male	alive	911	78	HNSC
TCGA-CR-7391-01A-11R-2016-07	female	alive	913	65	HNSC
TCGA-CV-6951-01A-11R-1915-07	male	dead	915	52	HNSC
TCGA-CR-7395-01A-11R-2016-07	female	alive	930	56	HNSC
TCGA-CR-7392-01A-11R-2016-07	female	alive	946	48	HNSC
TCGA-CV-7243-01A-11R-2016-07	male	alive	954	66	HNSC
TCGA-CQ-A4C6-01A-11R-A24Z-07	male	alive	968	75	HNSC
TCGA-CR-7376-01A-11R-2132-07	male	alive	972	70	HNSC
TCGA-CQ-6220-01A-11R-1915-07	male	dead	985	53	HNSC
TCGA-CQ-6224-01A-11R-1915-07	male	alive	985	63	HNSC
TCGA-CR-7385-01A-11R-2016-07	male	alive	997	42	HNSC
TCGA-CQ-6221-01A-11R-2081-07	male	alive	1000	74	HNSC
TCGA-CQ-7065-01A-11R-2081-07	male	alive	1007	67	HNSC
TCGA-CV-5977-01A-11R-1686-07	male	alive	1007	69	HNSC
TCGA-CQ-5331-01A-02R-1873-07	female	alive	1028	73	HNSC
TCGA-CR-7379-01A-11R-2016-07	female	alive	1036	53	HNSC
TCGA-CV-7422-01A-21R-2081-07	female	dead	1037	53	HNSC
TCGA-CR-6472-01A-11R-1873-07	male	alive	1050	31	HNSC
TCGA-CQ-6223-01A-11R-1915-07	male	alive	1057	69	HNSC
TCGA-DQ-5625-01A-01R-1873-07	female	alive	1058	37	HNSC
TCGA-CR-7401-01A-11R-2016-07	male	alive	1077	40	HNSC
TCGA-CV-7407-01A-11R-2081-07	female	dead	1081	53	HNSC
TCGA-CR-7369-01A-11R-2132-07	male	dead	1090	53	HNSC
TCGA-CV-7242-01A-11R-2016-07	female	alive	1095	52	HNSC
TCGA-CV-7261-01A-11R-2016-07	male	alive	1099	59	HNSC
TCGA-P3-A6SW-01A-11R-A34R-07	male	alive	1120	51	HNSC
TCGA-CR-6473-01A-11R-1873-07	male	alive	1125	60	HNSC
TCGA-BA-4077-01B-01R-1436-07	female	dead	1134	53	HNSC
TCGA-DQ-5624-01A-01R-1873-07	female	alive	1149	66	HNSC
TCGA-CR-5249-01A-01R-1514-07	female	alive	1152	65	HNSC
TCGA-CQ-6222-01A-11R-1915-07	male	alive	1160	46	HNSC
TCGA-CQ-5327-01A-01R-1686-07	female	alive	1184	84	HNSC
TCGA-CR-7365-01A-11R-2016-07	male	alive	1191	24	HNSC
TCGA-CR-6471-01A-11R-1873-07	male	dead	1202	54	HNSC
TCGA-CQ-5324-01A-01R-1686-07	male	alive	1207	39	HNSC
TCGA-CR-7368-01A-11R-2132-07	male	alive	1245	59	HNSC
TCGA-CV-6003-01A-11R-1686-07	female	alive	1246	73	HNSC
TCGA-CV-6948-01A-11R-1915-07	female	dead	1289	54	HNSC
TCGA-CV-5979-01A-11R-1686-07	male	alive	1315	44	HNSC
TCGA-P3-A6SX-01A-11R-A34R-07	male	dead	1430	55	HNSC
TCGA-CR-7386-01A-11R-2016-07	male	alive	1430	55	HNSC
TCGA-CR-7364-01A-11R-2016-07	male	alive	1435	46	HNSC
TCGA-CR-7367-01A-11R-2016-07	male	alive	1440	53	HNSC
TCGA-CV-7238-01A-11R-2016-07	female	alive	1444	68	HNSC
TCGA-CV-7254-01A-11R-2016-07	male	dead	1459	55	HNSC
TCGA-CQ-7063-01A-11R-2403-07	female	alive	1461	40	HNSC
TCGA-CQ-5323-01A-01R-1686-07	male	alive	1466	48	HNSC
TCGA-CR-7404-01A-11R-2132-07	male	alive	1472	70	HNSC
TCGA-CV-5976-01A-11R-1686-07	male	alive	1478	81	HNSC
TCGA-CR-6470-01A-11R-1873-07	male	alive	1521	62	HNSC
TCGA-CV-7103-01A-21R-2016-07	male	dead	1591	55	HNSC
TCGA-BA-5558-01A-01R-1514-07	male	alive	1636	55	HNSC
TCGA-CV-6953-01A-11R-1915-07	female	dead	1641	55	HNSC
TCGA-P3-A5QA-01A-11R-A28V-07	male	alive	1652	40	HNSC
TCGA-CR-5248-01A-01R-2016-07	male	alive	1663	31	HNSC
TCGA-CV-7428-01A-11R-2132-07	male	dead	1671	56	HNSC
TCGA-CV-7425-01A-11R-2081-07	female	dead	1718	56	HNSC
TCGA-CV-7235-01A-11R-2016-07	male	alive	1724	45	HNSC
TCGA-CV-5973-01A-11R-1686-07	female	alive	1737	68	HNSC
TCGA-BA-5559-01A-01R-1514-07	male	alive	1747	47	HNSC
TCGA-CV-7406-01A-11R-2081-07	male	dead	1748	56	HNSC
TCGA-BA-5153-01A-01R-1436-07	male	dead	1762	56	HNSC
TCGA-CR-6467-01A-11R-1873-07	male	alive	1777	45	HNSC
TCGA-P3-A6T2-01A-11R-A34R-07	male	alive	1917	62	HNSC
TCGA-CV-5444-01A-02R-1514-07	male	alive	1969	72	HNSC
TCGA-CV-7089-01A-11R-2016-07	male	dead	1972	56	HNSC
TCGA-CV-6954-01A-11R-1915-07	male	dead	2002	57	HNSC
TCGA-CV-A461-01A-41R-A266-07	male	dead	2064	57	HNSC
TCGA-BB-8596-01A-11R-2403-07	female	alive	2161	44	HNSC
TCGA-CV-7178-01A-21R-2016-07	female	dead	2166	57	HNSC
TCGA-CV-5435-01A-01R-1686-07	male	dead	2319	57	HNSC
TCGA-CV-5442-01A-01R-1514-07	female	alive	2327	60	HNSC
TCGA-CR-5243-01A-01R-1514-07	male	alive	2562	48	HNSC
TCGA-CV-5443-01A-01R-1514-07	male	alive	2567	40	HNSC
TCGA-CV-7432-01A-11R-2132-07	male	dead	2570	57	HNSC
TCGA-CV-5441-01A-01R-1514-07	male	alive	2663	43	HNSC
TCGA-CV-7411-01A-11R-2081-07	female	dead	2717	57	HNSC
TCGA-CV-5440-01A-01R-1514-07	male	alive	2732	65	HNSC
TCGA-CV-6933-01A-11R-1915-07	male	dead	2741	57	HNSC
TCGA-BB-4223-01A-01R-1436-07	male	alive	2878	49	HNSC
TCGA-CV-7250-01A-11R-2016-07	male	dead	2900	57	HNSC
TCGA-CV-7423-01A-11R-2081-07	male	dead	3059	57	HNSC
TCGA-CV-5434-01A-01R-1686-07	male	dead	3314	58	HNSC
TCGA-CV-7091-01A-11R-2016-07	male	alive	3381	34	HNSC
TCGA-CV-7183-01A-11R-2016-07	male	alive	3497	76	HNSC
TCGA-CV-6942-01A-21R-2016-07	female	alive	3835	39	HNSC
TCGA-CV-7090-01A-11R-2016-07	male	alive	3837	16	HNSC
TCGA-CV-5432-01A-02R-1686-07	male	alive	3930	54	HNSC
TCGA-CV-5430-01A-02R-1686-07	male	alive	4115	74	HNSC
TCGA-CV-7435-01A-11R-2132-07	female	alive	4335	27	HNSC
TCGA-CV-7427-01A-11R-2081-07	female	dead	4760	58	HNSC
TCGA-CV-A45Q-01A-11R-A24H-07	female	dead	5152	58	HNSC
TCGA-CV-7410-01A-21R-2081-07	male	dead	6417	58	HNSC
TCGA-KN-8427-01A-11R-2315-07	male	alive	18	64	KICH
TCGA-KN-8432-01A-11R-2315-07	female	alive	76	69	KICH
TCGA-KN-8426-01A-11R-2315-07	male	alive	108	71	KICH
[truncated: 3,223 more rows]
