# Supplementary material for: Integrative analysis reveals clinical phenotypes and oncogenic potentials of long non-coding RNAs across 15 cancer types
Source: Oncotarget. 2016 Apr 27;7(23):35044–55. doi: 10.18632/oncotarget.9037 (PMC5085208; doi:10.18632/oncotarget.9037)
Supplement: Supplementary file 7 [file oncotarget-07-35044-s007.xlsx]

## Sheet: 985lncRNAs
985 expressed lncRNAs across 15 cancer types
chrom	chromStart	chromEnd	name	score	strand	thickStart	thickEnd	itemRgb	blockCount	blockSizes	blockStarts	geneSymbol
chr19	58863335	58866549	lncRNA228=NR_015380	1000	+	58866549	58866549	0	4	1075,96,144,815,	0,1409,1744,2399,	A1BG-AS1
chr12	9217772	9220651	lncRNA94=NR_026971	1000	+	9220651	9220651	0	3	52,235,1900,	0,649,979,	A2M-AS1
chr17	31856805	31860779	lncRNA677=NR_037584	1000	-	31860779	31860779	0	3	412,64,156,	0,3663,3818,	AA06
chr3	38492517	38496311	lncRNA806=NR_028389	1000	-	38496311	38496311	0	2	2199,318,	0,3476,	ACVR2B-AS1
chr3	64670545	64997143	lncRNA309=NR_038264	1000	+	64997143	64997143	0	6	469,281,57,90,42,1289,	0,114595,124924,182297,324074,325309,	ADAMTS9-AS2
chr22	24834244	24890783	lncRNA792-1=NR_028483	1000	-	24890783	24890783	0	8	482,274,149,118,319,128,171,126,	0,1017,3715,13934,22176,33491,36706,56413,	ADORA2A-AS1
chr22	24825177	24890783	lncRNA792-2=NR_028484	1000	-	24890783	24890783	0	7	1167,654,173,149,128,171,126,	0,1699,3052,12782,42558,45773,65480,	ADORA2A-AS1
chr15	73075175	73090540	lncRNA162=NR_040107	1000	+	73090540	73090540	0	3	2362,172,196,	0,4587,15169,	ADPGK-AS1
chr4	7755816	7780654	lncRNA335=NR_026892	1000	+	7780654	7780654	0	2	70,6724,	0,18114,	AFAP1-AS1
chr15	86840064	86860199	lncRNA659=NR_046012	1000	-	86860199	86860199	0	4	241,173,251,239,	0,8078,15298,19896,	AGBL1-AS1
chr11	43930838	43942494	lncRNA589=NR_038907	1000	-	43942494	43942494	0	6	1225,222,253,77,79,71,	0,2974,7380,10297,11097,11585,	ALKBH3-AS1
chr15	79484048	79576287	lncRNA657=NR_038997	1000	-	79576287	79576287	0	2	396,297,	0,91942,	ANKRD34C-AS1
chr20	57090434	57194948	lncRNA273=NR_034147	1000	+	57194948	57194948	0	7	362,96,162,113,93,117,1153,	0,4125,6011,7790,8335,32433,103361,	APCDD1L-AS1
chr7	77313167	77326662	lncRNA907=NR_038361	1000	-	77326662	77326662	0	3	401,127,1450,	0,1351,12045,	APTR
chr14	32544624	32545905	lncRNA637=NR_027263	1000	-	32545905	32545905	0	1	1281,	0,	ARHGAP5-AS1
chr3	154000000	154000000	lncRNA822=NR_037901	1000	-	154000000	154000000	0	4	2242,100,117,139,	0,5876,84268,96671,	ARHGEF26-AS1
chr5	90676163	90716532	lncRNA372=NR_027435	1000	+	90716532	90716532	0	3	578,63,1861,	0,38362,38508,	ARRDC3-AS1
chr8	131000000	131000000	lncRNA946=NR_045385	1000	-	131000000	131000000	0	1	2031,	0,	ASAP1-IT2
chrX	1519423	1532479	lncRNA476-1=NR_026710_1	1000	+	1532479	1532479	0	4	56,764,125,844,	0,931,2930,12212,	ASMTL-AS1
chrX	1519423	1534314	lncRNA476-2=NR_026711	1000	+	1534314	1534314	0	6	56,764,125,146,549,679,	0,931,2930,12212,13231,14212,	ASMTL-AS1
chrY	1469423	1482479	lncRNA492-1=NR_026710	1000	+	1482479	1482479	0	4	56,764,125,844,	0,931,2930,12212,	ASMTL-AS1
chrY	1469423	1484314	lncRNA492-2=NR_026711_1	1000	+	1484314	1484314	0	6	56,764,125,146,549,679,	0,931,2930,12212,13231,14212,	ASMTL-AS1
chr9	119000000	119000000	lncRNA467=NR_033973	1000	+	119000000	119000000	0	12	62,300,169,79,189,151,121,146,107,93,44,295,	0,36157,39390,41466,41669,42266,43031,43254,46704,47827,53324,57716,	ASTN2-AS1
chr7	150000000	150000000	lncRNA922=NR_027040	1000	-	150000000	150000000	0	4	2165,110,155,639,	0,2548,3948,5530,	ATP6V0E2-AS1
chr13	70681344	70713885	lncRNA125=NR_002717	1000	+	70713885	70713885	0	5	529,158,101,171,513,	0,7928,22571,23465,32028,	ATXN8OS
chr12	50222325	50234937	lncRNA99-1=NR_027500	1000	+	50234937	50234937	0	4	202,149,219,1028,	0,392,9879,11584,	BCDIN3D-AS1
chr12	50222325	50234937	lncRNA99-2=NR_027501	1000	+	50234937	50234937	0	3	202,149,2733,	0,392,9879,	BCDIN3D-AS1
chr12	50222325	50234937	lncRNA99-3=NR_027499	1000	+	50234937	50234937	0	3	206,149,2733,	0,392,9879,	BCDIN3D-AS1
chr11	27528398	27719718	lncRNA79-1=NR_033312	1000	+	27719718	27719718	0	9	47,97,161,222,58,564,158,35,694,	0,33168,132993,151389,152319,168725,170130,184254,190626,	BDNF-AS
chr11	27528398	27719718	lncRNA79-2=NR_033315	1000	+	27719718	27719718	0	7	47,97,161,222,58,158,694,	0,33168,132993,151389,152319,170130,190626,	BDNF-AS
chr11	27528398	27719718	lncRNA79-3=NR_033313	1000	+	27719718	27719718	0	6	47,97,161,222,58,694,	0,33168,132993,151389,152319,190626,	BDNF-AS
chr11	27528398	27699350	lncRNA79-4=NR_002832	1000	+	27699350	27699350	0	8	47,97,69,161,222,58,844,822,	0,33168,77417,132993,151389,152319,168445,170130,	BDNF-AS
chr11	27528398	27699350	lncRNA79-5=NR_033314	1000	+	27699350	27699350	0	7	47,97,69,161,222,58,822,	0,33168,77417,132993,151389,152319,170130,	BDNF-AS
chr8	22497883	22499722	lncRNA931=NR_027715	1000	-	22499722	22499722	0	1	1839,	0,	BIN3-IT1
chr2	74375107	74379516	lncRNA239-1=NR_045634	1000	+	74379516	74379516	0	2	498,3692,	0,717,	BOLA3-AS1
chr2	74375107	74376181	lncRNA239-2=NR_045637	1000	+	74376181	74376181	0	2	498,161,	0,913,	BOLA3-AS1
chr2	74375107	74379516	lncRNA239-3=NR_045636	1000	+	74379516	74379516	0	3	243,129,3692,	0,369,717,	BOLA3-AS1
chr8	145000000	145000000	lncRNA453=NR_015445	1000	+	145000000	145000000	0	2	527,475,	0,824,	BREA2
chr3	49586738	49591799	lncRNA810=NR_038866	1000	-	49591799	49591799	0	3	2137,140,326,	0,4242,4735,	BSN-AS2
chr17	56414562	56431088	lncRNA190-1=NR_038418	1000	+	56431088	56431088	0	4	109,232,171,1729,	0,246,14542,14797,	BZRAP1-AS1
chr17	56406298	56431088	lncRNA190-2=NR_038412	1000	+	56431088	56431088	0	4	137,232,171,1729,	0,8510,22806,23061,	BZRAP1-AS1
chr17	56402810	56431088	lncRNA190-3=NR_038410	1000	+	56431088	56431088	0	5	279,72,232,171,1729,	0,2600,11998,26294,26549,	BZRAP1-AS1
chr17	56414562	56431088	lncRNA190-4=NR_038414	1000	+	56431088	56431088	0	4	478,64,180,1729,	0,9078,14533,14797,	BZRAP1-AS1
chr17	56414562	56431088	lncRNA190-5=NR_038416	1000	+	56431088	56431088	0	3	478,171,1729,	0,14542,14797,	BZRAP1-AS1
chr17	56414562	56431088	lncRNA190-6=NR_038417	1000	+	56431088	56431088	0	4	109,232,180,1729,	0,246,14533,14797,	BZRAP1-AS1
chr17	56406965	56431088	lncRNA190-7=NR_038413	1000	+	56431088	56431088	0	4	60,232,180,1729,	0,7843,22130,22394,	BZRAP1-AS1
chr17	56414562	56431088	lncRNA190-8=NR_038415	1000	+	56431088	56431088	0	3	478,180,1729,	0,14533,14797,	BZRAP1-AS1
chr17	56406298	56431088	lncRNA190-9=NR_038411	1000	+	56431088	56431088	0	4	137,232,180,1729,	0,8510,22797,23061,	BZRAP1-AS1
chr12	7260903	7274447	lncRNA93=NR_026947	1000	+	7274447	7274447	0	12	174,275,84,275,582,58,90,3292,128,54,120,140,	0,365,1756,1990,2717,3699,6822,7078,10591,11192,12198,13404,	C1RL-AS1
chr5	135000000	135000000	lncRNA865=NR_037895	1000	-	135000000	135000000	0	4	1756,152,200,52,	0,2919,11379,11892,	C5orf66-AS2
chr9	72434320	72435655	lncRNA954=NR_038833	1000	-	72435655	72435655	0	2	863,90,	0,1245,	C9orf135-AS1
chr9	140000000	140000000	lncRNA969=NR_038389	1000	-	140000000	140000000	0	4	1149,116,101,335,	0,2172,2656,2944,	C9orf173-AS1
chr12	2785166	2800323	lncRNA603=NR_045725	1000	-	2800323	2800323	0	4	1897,71,173,89,	0,14139,14806,15068,	CACNA1C-AS1
chr17	48633567	48639469	lncRNA683=NR_038439	1000	-	48639469	48639469	0	2	1252,181,	0,5721,	CACNA1G-AS1
chr1	159000000	159000000	lncRNA534=NR_037870	1000	-	159000000	159000000	0	4	2237,74,810,173,	0,3801,4827,6265,	CADM3-AS1
chr6	164000000	164000000	lncRNA899=NR_037593	1000	-	164000000	164000000	0	1	886,	0,	CAHM
chr19	48758931	48761450	lncRNA223=NR_040599	1000	+	48761450	48761450	0	2	120,1843,	0,676,	CARD8-AS1
chr10	120000000	120000000	lncRNA71-1=NR_026941	1000	+	120000000	120000000	0	4	283,106,66,1941,	0,2691,5310,51375,	CASC2
chr10	120000000	120000000	lncRNA71-2=NR_026939	1000	+	120000000	120000000	0	5	283,106,66,100,2718,	0,2691,5310,159702,160616,	CASC2
chr10	120000000	120000000	lncRNA71-3=NR_026940	1000	+	120000000	120000000	0	4	283,106,66,2718,	0,2691,5310,160616,	CASC2
chr8	128000000	128000000	lncRNA944=NR_024393	1000	-	128000000	128000000	0	5	371,88,103,344,506,	0,35733,36354,37378,38284,	CASC8
chr21	37504064	37528606	lncRNA781-1=NR_038893	1000	-	37528606	37528606	0	3	1308,100,92,	0,14489,24450,	CBR3-AS1
chr21	37513693	37528606	lncRNA781-2=NR_038894	1000	-	37528606	37528606	0	3	551,100,92,	0,4860,14821,	CBR3-AS1
chr21	37504064	37528606	lncRNA781-3=NR_038892	1000	-	37528606	37528606	0	4	1308,75,100,92,	0,1920,14489,24450,	CBR3-AS1
chr2	159000000	159000000	lncRNA250=NR_038850	1000	+	159000000	159000000	0	5	74,95,52,134,440,	0,9951,11411,40834,69080,	CCDC148-AS1
chr9	140000000	140000000	lncRNA968=NR_024580	1000	-	140000000	140000000	0	5	1658,79,153,374,122,	0,2123,2458,2902,4800,	CCDC183-AS1
chr12	6548166	6560683	lncRNA604=NR_015382	1000	-	6560683	6560683	0	6	676,172,127,114,98,1177,	0,4545,7960,9036,9639,11340,	CD27-AS1
chr16	29875154	29879374	lncRNA171-1=NR_015396	1000	+	29879374	29879374	0	6	171,88,148,78,87,190,	0,470,894,1326,1522,4030,	CDIPT-AS1
chr16	29875003	29879374	lncRNA171-2=NR_024370	1000	+	29879374	29879374	0	6	48,88,148,78,87,190,	0,621,1045,1477,1673,4181,	CDIPT-AS1
chr17	14934291	14935274	lncRNA185=NR_033371	1000	+	14935274	14935274	0	3	127,277,363,	0,241,620,	CDRT7
chr22	17737749	17747623	lncRNA789=NR_038398	1000	-	17747623	17747623	0	3	1447,256,211,	0,3930,9663,	CECR3
chr10	11113505	11147451	lncRNA559=NR_046108	1000	-	11147451	11147451	0	7	152,1066,388,121,125,403,20,	0,267,3405,24759,25742,26529,33926,	CELF2-AS2
chr12	94853778	94856344	lncRNA104=NR_027035	1000	+	94856344	94856344	0	1	2566,	0,	CEP83-AS1
chr2	170000000	170000000	lncRNA738-1=NR_045786	1000	-	170000000	170000000	0	4	2688,131,93,73,	0,2870,12004,14406,	CERS6-AS1
chr2	170000000	170000000	lncRNA738-2=NR_045787	1000	-	170000000	170000000	0	3	2688,131,73,	0,2870,14406,	CERS6-AS1
chr2	202000000	202000000	lncRNA745=NR_040030	1000	-	202000000	202000000	0	7	157,138,76,107,162,363,38,	0,8445,8836,9365,10809,13022,17466,	CFLAR-AS1
chr21	19207988	19257925	lncRNA773=NR_024354	1000	-	19257925	19257925	0	3	155,159,147,	0,4823,49790,	CHODL-AS1
chr5	80533383	80597388	lncRNA858-1=NR_034122	1000	-	80597388	80597388	0	4	1796,83,87,283,	0,9325,13138,63722,	CKMT2-AS1
chr5	80533383	80597388	lncRNA858-2=NR_034123	1000	-	80597388	80597388	0	2	1791,283,	0,63722,	CKMT2-AS1
chr5	80533383	80597388	lncRNA858-3=NR_034121	1000	-	80597388	80597388	0	3	1791,666,283,	0,7179,63722,	CKMT2-AS1
chr12	123000000	123000000	lncRNA110=NR_045382	1000	+	123000000	123000000	0	3	124,123,649,	0,1041,3754,	CLIP1-AS1
chr3	151000000	151000000	lncRNA324=NR_024066	1000	+	151000000	151000000	0	6	416,361,64,120,142,942,	0,89965,92335,93632,102433,106211,	CLRN1-AS1
chr9	34568009	34583070	lncRNA456=NR_024369	1000	+	34583070	34583070	0	2	146,738,	0,14323,	CNTFR-AS1
chr21	46839630	46844955	lncRNA787-1=NR_028082	1000	-	46844955	46844955	0	3	1904,250,1271,	0,2696,4054,	COL18A1-AS1
chr21	46839630	46844985	lncRNA787-2=NR_027498	1000	-	46844985	46844985	0	3	1904,250,187,	0,2696,5168,	COL18A1-AS1
chr13	46626982	46675482	lncRNA124-1=NR_046226	1000	+	46675482	46675482	0	4	118,150,290,2950,	0,42005,44262,45550,	CPB2-AS1
chr13	46626982	46675482	lncRNA124-2=NR_046227	1000	+	46675482	46675482	0	3	118,150,2950,	0,42005,45550,	CPB2-AS1
chr15	83316520	83361572	lncRNA164=NR_046096	1000	+	83361572	83361572	0	4	1039,171,118,810,	0,2001,2259,44242,	CPEB1-AS1
chr2	211000000	211000000	lncRNA257=NR_002763	1000	+	211000000	211000000	0	1	2305,	0,	CPS1-IT1
chr16	21312169	21329912	lncRNA170=NR_026675	1000	+	21329912	21329912	0	3	487,87,1730,	0,15035,16013,	CRYM-AS1
chr1	34334556	34351059	lncRNA11=NR_038372	1000	+	34351059	34351059	0	8	94,135,137,127,181,72,245,373,	0,247,1916,6510,9214,13207,15614,16130,	CSMD2-AS1
chr19	1952525	1954548	lncRNA700=NR_033400	1000	-	1954548	1954548	0	3	485,121,707,	0,859,1316,	CSNK1G2-AS1
chr11	33183202	33213142	lncRNA81=NR_034027	1000	+	33213142	33213142	0	4	125,81,190,1664,	0,27113,27711,28276,	CSTF3-AS1
chr2	38358246	38408993	lncRNA234=NR_027252	1000	+	38408993	38408993	0	3	86,104,1563,	0,406,49184,	CYP1B1-AS1
chr21	24733425	24757156	lncRNA776=NR_040254	1000	-	24757156	24757156	0	5	1136,156,122,137,148,	0,2934,11223,11844,23583,	D21S2088E
chr19	47164734	47174598	lncRNA221-1=NR_040041	1000	+	47174598	47174598	0	3	960,143,201,	0,7690,9663,	DACT3-AS1
chr19	47163620	47180713	lncRNA221-2=NR_040042	1000	+	47180713	47180713	0	3	45,143,317,	0,8804,16776,	DACT3-AS1
chr4	53578620	53580305	lncRNA338=NR_024031	1000	+	53580305	53580305	0	3	74,136,645,	0,370,1040,	DANCR
chr13	106000000	106000000	lncRNA633=NR_040247	1000	-	106000000	106000000	0	7	1532,209,234,242,45,118,100,	0,3242,7130,30719,32050,33003,46525,	DAOA-AS1
chr2	74612844	74621008	lncRNA240=NR_024463	1000	+	74621008	74621008	0	4	33,85,138,1888,	0,5441,5760,6276,	DCTN1-AS1
chr7	50599456	50611161	lncRNA422=NR_033845	1000	+	50611161	50611161	0	5	124,54,315,64,1219,	0,7355,8072,9587,10486,	DDC-AS1
chr22	19010136	19011063	lncRNA295=NR_026651	1000	+	19011063	19011063	0	1	927,	0,	DGCR10
chr14	95624024	95646270	lncRNA140=NR_015415	1000	+	95646270	95646270	0	4	171,42,160,430,	0,505,1188,21816,	DICER1-AS1
chr14	80677761	80921810	lncRNA135=NR_038355	1000	+	80921810	80921810	0	9	70,108,282,210,69,204,150,162,340,	0,7971,147282,161968,174429,182564,185611,191701,243709,	DIO2-AS1
chr1	232000000	232000000	lncRNA551=NR_002227	1000	-	232000000	232000000	0	1	3892,	0,	DISC2
chr19	46713498	46718094	lncRNA220=NR_027003	1000	+	46718094	46718094	0	6	28,70,119,221,155,1041,	0,1367,1874,2548,3087,3555,	DKFZp434J0226
chr7	56563915	56564977	lncRNA423=NR_026929	1000	+	56564977	56564977	0	1	1062,	0,	DKFZp434L192
chr6	164000000	164000000	lncRNA898=NR_033862	1000	-	164000000	164000000	0	4	1182,2836,258,655,	0,2413,6373,8037,	DKFZp451B082
chr3	197000000	197000000	lncRNA332=NR_038289	1000	+	197000000	197000000	0	3	364,115,1223,	0,731,4281,	DLG1-AS1
chr18	3878179	3897069	lncRNA196=NR_038895	1000	+	3897069	3897069	0	3	112,233,913,	0,17591,17977,	DLGAP1-AS3
chr18	4264601	4296000	lncRNA197=NR_036489	1000	+	4296000	4296000	0	3	300,79,2841,	0,10699,28558,	DLGAP1-AS5
chr3	128000000	128000000	lncRNA318=NR_037890	1000	+	128000000	128000000	0	3	134,214,1450,	0,306,7274,	DNAJB8-AS1
chr10	102000000	102000000	lncRNA66=NR_024130	1000	+	102000000	102000000	0	5	91,81,159,110,2210,	0,951,28465,29273,29580,	DNMBP-AS1
chr15	35838395	36151202	lncRNA153=NR_038251	1000	+	36151202	36151202	0	3	279,183,1015,	0,165512,311792,	DPH6-AS1
chr2	116000000	116000000	lncRNA737=NR_036580	1000	-	116000000	116000000	0	3	321,169,240,	0,811,17056,	DPP10-AS1
chr15	69854058	69863779	lncRNA159=NR_026979	1000	+	69863779	69863779	0	5	298,187,215,304,701,	0,1396,1870,3504,9020,	DRAIC
chr21	39578249	39580738	lncRNA288=NR_027695	1000	+	39580738	39580738	0	3	205,145,510,	0,316,1979,	DSCR10
chr18	29122108	29136874	lncRNA692=NR_045216	1000	-	29136874	29136874	0	6	176,294,171,322,74,949,	0,956,3590,7892,12496,13817,	DSG2-AS1
chr5	38282370	38291088	lncRNA856=NR_046219	1000	-	38291088	38291088	0	4	333,181,673,387,	0,1654,3420,8331,	EGFLAM-AS4
chr3	4790877	4793274	lncRNA801=NR_004428	1000	-	4793274	4793274	0	2	817,645,	0,1752,	EGOT
chr3	185000000	185000000	lncRNA326=NR_038990	1000	+	185000000	185000000	0	7	84,119,70,214,551,109,269,	0,14419,17039,17602,18235,19931,28786,	EHHADH-AS1
chr9	141000000	141000000	lncRNA474=NR_024341	1000	+	141000000	141000000	0	1	1751,	0,	EHMT1-IT1
chr3	40214637	40351189	lncRNA807=NR_033965	1000	-	40351189	40351189	0	3	1576,160,376,	0,128090,136176,	EIF1B-AS1
chr15	44826702	44829098	lncRNA651-1=NR_034171	1000	-	44829098	44829098	0	3	970,316,100,	0,1538,2296,	EIF3J-AS1
chr15	44826702	44829121	lncRNA651-2=NR_034170	1000	-	44829121	44829121	0	2	970,881,	0,1538,	EIF3J-AS1
chr6	11043990	11079377	lncRNA384-1=NR_038963	1000	+	11079377	11079377	0	3	68,91,1456,	0,4151,33931,	ELOVL2-AS1
chr6	11044923	11079377	lncRNA384-2=NR_038962	1000	+	11079377	11079377	0	3	276,91,1456,	0,3218,32998,	ELOVL2-AS1
chr6	11043990	11079377	lncRNA384-3=NR_038964	1000	+	11079377	11079377	0	5	68,91,111,91,1456,	0,4151,5351,29697,33931,	ELOVL2-AS1
chr10	119000000	119000000	lncRNA577=NR_002791	1000	-	119000000	119000000	0	4	6619,89,71,503,	0,7728,60013,60273,	EMX2OS
chr1	8938893	8939943	lncRNA5=NR_038351	1000	+	8939943	8939943	0	2	126,320,	0,730,	ENO1-AS1
chr10	97512962	97849992	lncRNA575=NR_038444	1000	-	97849992	97849992	0	6	3509,220,94,143,42,254,	0,31820,94186,123312,336060,336776,	ENTPD1-AS1
chr3	40432441	40494799	lncRNA808=NR_040100	1000	-	40494799	40494799	0	4	1619,155,78,187,	0,8523,60754,62171,	ENTPD3-AS1
chr5	111000000	111000000	lncRNA375=NR_015370	1000	+	111000000	111000000	0	3	770,73,351,	0,1177,1625,	EPB41L4A-AS1
chr4	66535678	66559104	lncRNA341=NR_034138	1000	+	66559104	66559104	0	4	713,106,80,278,	0,1815,11307,23148,	EPHA5-AS1
chr3	55691242	55693497	lncRNA812=NR_024615	1000	-	55693497	55693497	0	1	2255,	0,	ERC2-IT1
chr15	69373189	69388163	lncRNA158=NR_026949	1000	+	69388163	69388163	0	4	527,200,676,1123,	0,10065,10842,13851,	EWSAT1
chr2	114000000	114000000	lncRNA245=NR_026821	1000	+	114000000	114000000	0	3	361,205,564,	0,600,907,	FAM138B
chr15	102000000	102000000	lncRNA168=NR_026819	1000	+	102000000	102000000	0	3	361,205,564,	0,600,907,	FAM138E
chr4	89630939	89651254	lncRNA350=NR_002806	1000	+	89651254	89651254	0	5	477,163,194,107,2269,	0,2066,12362,13420,18046,	FAM13A-AS1
chr10	50329883	50359592	lncRNA56=NR_038973	1000	+	50359592	50359592	0	6	438,426,115,159,119,743,	0,13817,19414,21091,23943,28966,	FAM170B-AS1
chr14	94371075	94392718	lncRNA644=NR_027004	1000	-	94392718	94392718	0	11	659,143,252,40,106,158,136,105,106,600,97,	0,3240,4189,5840,6784,12509,13455,17331,17546,18671,21546,	FAM181A-AS1
chr1	112000000	112000000	lncRNA26-1=NR_038951	1000	+	112000000	112000000	0	3	237,155,1739,	0,4534,6219,	FAM212B-AS1
chr1	112000000	112000000	lncRNA26-2=NR_038952	1000	+	112000000	112000000	0	2	237,1739,	0,6219,	FAM212B-AS1
chrY	20488418	20492712	lncRNA502-2=NR_002161	1000	+	20492712	20492712	0	3	158,118,183,	0,2658,4111,	FAM224A
chrY	19687063	19691353	lncRNA987-1=NR_002161_1	1000	-	19691353	19691353	0	3	184,118,158,	0,1519,4132,	FAM224A
chrY	20488439	20492736	lncRNA502-1=NR_002160_1	1000	+	20492736	20492736	0	3	137,118,207,	0,2637,4090,	FAM224B
chrY	19687040	19691332	lncRNA987-2=NR_002160	1000	-	19691332	19691332	0	3	207,118,137,	0,1542,4155,	FAM224B
chr8	124000000	124000000	lncRNA941=NR_024479	1000	-	124000000	124000000	0	3	283,339,536,	0,472,1036,	FAM83A-AS1
chr11	1704499	1706859	lncRNA581=NR_026642	1000	-	1706859	1706859	0	3	765,109,192,	0,924,2168,	FAM99B
chr10	90751180	90752732	lncRNA572=NR_028371	1000	-	90752732	90752732	0	1	1552,	0,	FAS-AS1
chr15	76225023	76225471	lncRNA655=NR_003136	1000	-	76225471	76225471	0	1	448,	0,	FBXO22-AS1
chr16	86508130	86542466	lncRNA674-1=NR_033925	1000	-	86542466	86542466	0	4	2675,166,52,206,	0,3361,4180,34130,	FENDRR
chr16	86521270	86542466	lncRNA674-2=NR_036444	1000	-	86542466	86542466	0	4	2068,250,152,206,	0,2599,3188,20990,	FENDRR
chr8	125000000	125000000	lncRNA942=NR_040044	1000	-	125000000	125000000	0	6	1636,43,117,192,170,157,	0,20052,29456,30145,31735,56489,	FER1L6-AS1
chr3	14984285	14989400	lncRNA804-1=NR_046255	1000	-	14989400	14989400	0	2	3376,155,	0,4960,	FGD5-AS1
chr3	14984285	14989012	lncRNA804-2=NR_046254	1000	-	14989012	14989012	0	2	3376,392,	0,4335,	FGD5-AS1
chr3	14984285	14989012	lncRNA804-3=NR_046253	1000	-	14989012	14989012	0	2	3376,396,	0,4331,	FGD5-AS1
chr3	14984285	14989012	lncRNA804-4=NR_046252	1000	-	14989012	14989012	0	2	3376,419,	0,4308,	FGD5-AS1
chrX	138000000	138000000	lncRNA489=NR_038405	1000	+	138000000	138000000	0	3	36,86,711,	0,2617,3784,	FGF13-AS1
chr13	103000000	103000000	lncRNA129=NR_036487	1000	+	103000000	103000000	0	1	1128,	0,	FGF14-AS2
chr13	103000000	103000000	lncRNA632=NR_036486	1000	-	103000000	103000000	0	4	1721,169,74,166,	0,74125,101438,102034,	FGF14-IT1
chr5	174000000	174000000	lncRNA869=NR_046113	1000	-	174000000	174000000	0	3	644,84,1415,	0,57367,75235,	FLJ16171
chr16	34980922	34990995	lncRNA173=NR_033985	1000	+	34990995	34990995	0	3	275,77,1246,	0,2209,8827,	FLJ26245
chr1	90090407	90098453	lncRNA523=NR_033981	1000	-	90098453	90098453	0	3	357,194,238,	0,7167,7808,	FLJ27354
chr1	95940292	95944912	lncRNA22=NR_033966	1000	+	95944912	95944912	0	4	439,61,237,2018,	0,577,2007,2602,	FLJ31662
chr20	24180402	24205224	lncRNA266=NR_040102	1000	+	24205224	24205224	0	4	68,1343,80,885,	0,11582,19856,23937,	FLJ33581
chr6	114000000	114000000	lncRNA400=NR_027060	1000	+	114000000	114000000	0	4	358,110,351,1187,	0,12556,14720,16069,	FLJ34503
chr17	21904061	21913070	lncRNA186=NR_027084	1000	+	21913070	21913070	0	2	151,3647,	0,5362,	FLJ36000
chr4	7099150	7105103	lncRNA833=NR_027441	1000	-	7105103	7105103	0	2	2031,109,	0,5844,	FLJ36777
chr10	127000000	127000000	lncRNA579=NR_033847	1000	-	127000000	127000000	0	5	1911,359,70,115,72,	0,2111,4208,6184,14132,	FLJ37035
chr12	128000000	128000000	lncRNA114=NR_033987	1000	+	128000000	128000000	0	3	115,94,1811,	0,12251,15212,	FLJ37505
chr12	65277553	65371302	lncRNA102=NR_033988	1000	+	65371302	65371302	0	3	92,122,2952,	0,16803,90797,	FLJ41278
chr22	18512150	18520734	lncRNA294=NR_024417	1000	+	18520734	18520734	0	2	170,2209,	0,6375,	FLJ41941
chr2	113000000	113000000	lncRNA735=NR_033871	1000	-	113000000	113000000	0	5	153,107,115,57,82,	0,253,1349,2129,2269,	FLJ42351
chr8	102000000	102000000	lncRNA444=NR_033962	1000	+	102000000	102000000	0	3	783,82,1083,	0,2444,23115,	FLJ42969
chr7	560027	564869	lncRNA410=NR_033963	1000	+	564869	564869	0	3	2926,201,379,	0,3689,4463,	FLJ44511
chr1	47897806	47900313	lncRNA518=NR_026878	1000	-	47900313	47900313	0	1	2507,	0,	FOXD2-AS1
chr14	90042559	90043820	lncRNA137=NR_024620	1000	+	90043820	90043820	0	1	1261,	0,	FOXN3-AS2
chr14	52116235	52118462	lncRNA641=NR_037676	1000	-	52118462	52118462	0	1	2227,	0,	FRMD6-AS1
chrX	73247970	73513409	lncRNA977=NR_028379	1000	-	73513409	73513409	0	7	1416,245,69,101,155,147,223,	0,3460,246206,252258,252795,253566,265216,	FTX
chr12	131000000	131000000	lncRNA622=NR_033834	1000	-	131000000	131000000	0	4	2006,219,431,1022,	0,2880,3759,9064,	FZD10-AS1
chr15	50646370	50650503	lncRNA156=NR_024490	1000	+	50650503	50650503	0	1	4133,	0,	GABPB1-AS1
chr1	174000000	174000000	lncRNA540=NR_002578	1000	-	174000000	174000000	0	12	175,48,23,30,54,77,38,30,40,36,53,28,	0,356,583,774,1328,1570,1956,2276,2627,2860,3090,4059,	GAS5
chr1	174000000	174000000	lncRNA30=NR_037605	1000	+	174000000	174000000	0	1	694,	0,	GAS5-AS1
chr10	8092412	8095447	lncRNA557-1=NR_024255	1000	-	8095447	8095447	0	4	275,371,203,520,	0,799,1985,2515,	GATA3-AS1
chr10	8092412	8095447	lncRNA557-2=NR_024256	1000	-	8095447	8095447	0	2	1129,1085,	0,1950,	GATA3-AS1
chr9	3898645	3901248	lncRNA454=NR_026663	1000	+	3901248	3901248	0	2	314,416,	0,2187,	GLIS3-AS1
chr1	181000000	181000000	lncRNA31=NR_046249	1000	+	181000000	181000000	0	3	118,106,35,	0,1244,2182,	GM140
chr6	2245986	2413825	lncRNA382=NR_046229	1000	+	2413825	2413825	0	7	178,90,84,50,202,172,812,	0,3084,17848,83530,152824,153113,167027,	GMDS-AS1
chr20	57393972	57425958	lncRNA767=NR_002785	1000	-	57425958	57425958	0	5	338,293,113,39,374,	0,23019,23515,29961,31612,	GNAS-AS1
chr1	68297970	68668670	lncRNA17=NR_040077	1000	+	68668670	68668670	0	10	149,117,74,194,64,77,282,117,154,1019,	0,202359,239512,266355,267441,268410,285163,288837,306009,369681,	GNG12-AS1
chr10	87337487	87366972	lncRNA62=NR_038986	1000	+	87366972	87366972	0	3	168,113,1821,	0,1760,27664,	GRID1-AS1
chr21	31120493	31136325	lncRNA283=NR_027021	1000	+	31136325	31136325	0	5	126,312,180,46,429,	0,659,10656,11845,15403,	GRIK1-AS1
chrX	13328770	13338052	lncRNA477=NR_046087	1000	+	13338052	13338052	0	17	91,67,59,12,26,71,413,110,55,72,125,70,87,141,49,486,315,	0,204,378,1050,1181,1409,1583,2110,2375,2617,3837,4346,4873,5910,8136,8356,8967,	GS1-600G8.3
chr22	46691039	46692557	lncRNA798=NR_024009	1000	-	46692557	46692557	0	1	1518,	0,	GTSE1-AS1
chr3	129000000	129000000	lncRNA320=NR_026991	1000	+	129000000	129000000	0	5	1075,379,95,255,389,	0,1661,2272,7079,7910,	H1FX-AS1
chr4	174000000	174000000	lncRNA357=NR_003679	1000	+	174000000	174000000	0	4	175,112,123,356,	0,509,6390,11017,	HAND2-AS1
chr20	61732643	61735737	lncRNA276=NR_003244	1000	+	61735737	61735737	0	2	1963,831,	0,2263,	HAR1A
chr20	61726844	61733671	lncRNA772=NR_003245	1000	-	61733671	61733671	0	2	691,205,	0,6622,	HAR1B
chr8	123000000	123000000	lncRNA446=NR_002835	1000	+	123000000	123000000	0	4	823,257,148,1059,	0,1844,3238,4920,	HAS2-AS1
chr16	73126247	73127672	lncRNA175=NR_027756	1000	+	73127672	73127672	0	3	637,131,310,	0,732,1115,	HCCAT5
chr6	32358286	32361468	lncRNA391=NR_044996	1000	+	32361468	32361468	0	3	244,128,243,	0,1103,2939,	HCG23
chr6	33217312	33222667	lncRNA393=NR_044997	1000	+	33222667	33222667	0	5	120,100,96,194,193,	0,254,1080,1977,5162,	HCG25
chr6	31439005	31440185	lncRNA390=NR_002812	1000	+	31440185	31440185	0	1	1180,	0,	HCG26
chr6	29942891	29946177	lncRNA387=NR_028032	1000	+	29946177	29946177	0	3	403,64,183,	0,2539,3103,	HCG9
chr6	31430956	31433586	lncRNA389=NR_040662_3	1000	+	31433586	31433586	0	2	100,2439,	0,191,	HCP5
chr10	93066718	93371217	lncRNA573=NR_024467	1000	-	93371217	93371217	0	5	474,123,122,194,110,	0,43795,218066,232423,304389,	HECTD2-AS1
chr5	180000000	180000000	lncRNA871=NR_045680	1000	-	180000000	180000000	0	1	1665,	0,	HEIH
chr15	72668453	72671129	lncRNA161=NR_027262	1000	+	72671129	72671129	0	1	2676,	0,	HEXA-AS1
chr4	146000000	146000000	lncRNA842=NR_037595	1000	-	146000000	146000000	0	2	819,313,	0,2791,	HHIP-AS1
chr14	62213756	62215807	lncRNA643=NR_045406	1000	-	62215807	62215807	0	1	2051,	0,	HIF1A-AS2
chr6	79943390	79946517	lncRNA397=NR_040671	1000	+	79946517	79946517	0	2	254,2739,	0,388,	HMGN3-AS1
chr1	245000000	245000000	lncRNA554=NR_026778	1000	-	245000000	245000000	0	2	4707,338,	0,5966,	HNRNPU-AS1
chr7	27135712	27139877	lncRNA413-1=NR_038367	1000	+	27139877	27139877	0	2	295,480,	0,3685,	HOTAIRM1
chr7	27135712	27139877	lncRNA413-2=NR_038366	1000	+	27139877	27139877	0	3	295,269,480,	0,3004,3685,	HOTAIRM1
chr2	177000000	177000000	lncRNA741=NR_038435	1000	-	177000000	177000000	0	3	110,104,478,	0,478,1780,	HOXD-AS2
chr8	134000000	134000000	lncRNA947=NR_026684	1000	-	134000000	134000000	0	1	982,	0,	HPYR1
chr1	59597607	59612479	lncRNA519=NR_027120	1000	-	59612479	59612479	0	3	811,100,132,	0,1295,14740,	HSD52
chr4	3064972	3076241	lncRNA831=NR_045414	1000	-	3076241	3076241	0	3	455,196,89,	0,6732,11180,	HTT-AS
chr4	57975927	58071465	lncRNA340=NR_034081	1000	+	58071465	58071465	0	5	209,150,688,116,226,	0,78408,91371,94716,95312,	IGFBP7-AS1
chr3	119000000	119000000	lncRNA316=NR_046230	1000	+	119000000	119000000	0	4	111,129,168,1193,	0,1786,2792,3973,	IGSF11-AS1
chr21	34637936	34638565	lncRNA780=NR_038974	1000	-	34638565	34638565	0	2	271,198,	0,431,	IL10RB-AS1
chr16	27458990	27464714	lncRNA666=NR_037158	1000	-	27464714	27464714	0	3	2137,180,297,	0,5073,5427,	IL21R-AS1
chr19	10762537	10764548	lncRNA702=NR_024333	1000	-	10764548	10764548	0	1	2011,	0,	ILF3-AS1
chrX	47064246	47065254	lncRNA482=NR_024616	1000	+	47065254	47065254	0	1	1008,	0,	INE1
chr7	41733545	41752792	lncRNA419-1=NR_027119	1000	+	41752792	41752792	0	3	141,185,1532,	0,16650,17715,	INHBA-AS1
chr7	41733513	41818976	lncRNA419-2=NR_027118	1000	+	41818976	41818976	0	4	173,185,99,2538,	0,16682,78980,82925,	INHBA-AS1
chr15	25361691	25367623	lncRNA148=NR_023915	1000	+	25367623	25367623	0	3	971,115,3412,	0,1723,2520,	IPW
chr15	67807259	67813400	lncRNA653-1=NR_040056	1000	-	67813400	67813400	0	3	145,103,56,	0,4078,6085,	IQCH-AS1
chr15	67807259	67813311	lncRNA653-2=NR_040055	1000	-	67813311	67813311	0	3	145,103,195,	0,4078,5857,	IQCH-AS1
chr15	67695948	67814182	lncRNA653-3=NR_040052	1000	-	67814182	67814182	0	6	4865,164,80,218,103,326,	0,17724,26710,62883,115389,117908,	IQCH-AS1
chr15	67807259	67814182	lncRNA653-4=NR_040054	1000	-	67814182	67814182	0	3	339,103,351,	0,4078,6572,	IQCH-AS1
chr15	67695948	67814182	lncRNA653-5=NR_040051	1000	-	67814182	67814182	0	6	4865,164,284,245,103,299,	0,17724,56081,62883,115389,117935,	IQCH-AS1
chr20	13218066	13220334	lncRNA754=NR_040043	1000	-	13220334	13220334	0	3	690,121,235,	0,1564,2033,	ISM1-AS1
chr7	16250110	16310229	lncRNA411-1=NR_038946	1000	+	16310229	16310229	0	5	118,105,198,85,1748,	0,26823,51413,55741,58371,	ISPD-AS1
chr7	16250110	16310229	lncRNA411-2=NR_038947	1000	+	16310229	16310229	0	5	118,78,44,85,1748,	0,25416,26823,55741,58371,	ISPD-AS1
chr21	46340949	46349595	lncRNA292-1=NR_038316	1000	+	46349595	46349595	0	3	293,137,1827,	0,5833,6819,	ITGB2-AS1
chr21	46340949	46349595	lncRNA292-2=NR_038312	1000	+	46349595	46349595	0	4	317,71,137,1827,	0,1878,5833,6819,	ITGB2-AS1
chr21	46340949	46349595	lncRNA292-3=NR_038311	1000	+	46349595	46349595	0	5	317,71,137,43,1827,	0,1878,5833,6590,6819,	ITGB2-AS1
chr21	46340949	46349595	lncRNA292-4=NR_038314	1000	+	46349595	46349595	0	4	293,137,43,1827,	0,5833,6590,6819,	ITGB2-AS1
chr21	46340949	46349595	lncRNA292-5=NR_038313	1000	+	46349595	46349595	0	5	293,71,137,43,1827,	0,1878,5833,6590,6819,	ITGB2-AS1
chr21	46340949	46349595	lncRNA292-6=NR_038315	1000	+	46349595	46349595	0	4	293,137,39,1827,	0,5833,6590,6819,	ITGB2-AS1
chr14	93533796	93538478	lncRNA139=NR_002808	1000	+	93538478	93538478	0	1	4682,	0,	ITPK1-AS1
chr7	140000000	140000000	lncRNA425=NR_024451	1000	+	140000000	140000000	0	1	2380,	0,	JHDM1D-AS1
chr18	39060235	39100561	lncRNA694=NR_002838	1000	-	39100561	39100561	0	6	996,76,133,157,136,214,	0,1610,2173,20848,36148,40112,	KC6
chr10	104000000	104000000	lncRNA68=NR_045118	1000	+	104000000	104000000	0	3	181,80,709,	0,8792,9113,	KCNIP2-AS1
chr4	21844963	21854811	lncRNA835=NR_002813	1000	-	21854811	21854811	0	1	9848,	0,	KCNIP4-IT1
chr17	68163101	68165543	lncRNA684=NR_036534	1000	-	68165543	68165543	0	1	2442,	0,	KCNJ2-AS1
chr11	2891262	2893336	lncRNA75=NR_024627	1000	+	2893336	2893336	0	2	832,262,	0,1812,	KCNQ1DN
chr3	47205859	47285606	lncRNA306=NR_033373	1000	+	47285606	47285606	0	7	228,228,97,103,166,580,1138,	0,4799,67397,71687,74034,75245,78609,	KIF9-AS1
chr7	23140846	23145322	lncRNA901=NR_046220	1000	-	23145322	23145322	0	3	2351,68,145,	0,3022,4331,	KLHL7-AS1
chr7	105000000	105000000	lncRNA913=NR_024586	1000	-	105000000	105000000	0	1	3600,	0,	KMT2E-AS1
chr11	1593970	1620414	lncRNA74=NR_021489	1000	+	1620414	1620414	0	2	328,1937,	0,24507,	KRTAP5-AS1
chr22	34120971	34146803	lncRNA297-1=NR_038949	1000	+	34146803	34146803	0	10	116,145,82,142,1430,220,200,43,155,213,	0,626,1130,2505,7270,12578,19144,21430,22685,25619,	LARGE-AS1
chr22	34120971	34146803	lncRNA297-2=NR_038950	1000	+	34146803	34146803	0	7	116,145,142,220,200,43,213,	0,626,2505,12578,19144,21430,25619,	LARGE-AS1
chr16	25151891	25160353	lncRNA665=NR_039998	1000	-	25160353	25160353	0	3	288,1992,327,	0,5677,8135,	LCMT1-AS2
chr1	205000000	205000000	lncRNA36=NR_038425	1000	+	205000000	205000000	0	4	183,272,118,2208,	0,5802,8775,11981,	LEMD1-AS1
chr7	104000000	104000000	lncRNA910-1=NR_034141	1000	-	104000000	104000000	0	4	443,252,125,137,	0,3311,6332,7449,	LHFPL3-AS1
chr7	104000000	104000000	lncRNA910-2=NR_034142	1000	-	104000000	104000000	0	3	1070,125,137,	0,3839,4956,	LHFPL3-AS1
chr7	105000000	105000000	lncRNA911=NR_027374	1000	-	105000000	105000000	0	4	1437,161,41,193,	0,17288,25757,31825,	LHFPL3-AS2
chr1	180000000	180000000	lncRNA541=NR_037642	1000	-	180000000	180000000	0	5	2309,80,61,176,31,	0,2950,3675,4274,4988,	LHX4-AS1
chr3	45719656	45730374	lncRNA809=NR_033947	1000	-	45730374	45730374	0	3	767,1026,507,	0,881,10211,	LIMD1-AS1
chr20	61665568	61668380	lncRNA771=NR_028295	1000	-	61668380	61668380	0	4	452,159,157,981,	0,1066,1348,1831,	LINC00029
chr9	27245681	27282791	lncRNA950=NR_026679	1000	-	27282791	27282791	0	17	79,121,108,74,207,92,57,97,162,197,169,147,226,368,188,157,464,	0,1706,12728,13011,16146,17028,17525,22737,26243,28406,30098,31280,31867,32677,34744,35084,36646,	LINC00032
chr8	143000000	143000000	lncRNA452=NR_024378	1000	+	143000000	143000000	0	3	101,191,754,	0,8329,9894,	LINC00051
chr15	88120159	88122917	lncRNA165=NR_026869	1000	+	88122917	88122917	0	3	119,55,1612,	0,781,1146,	LINC00052
chrX	2531031	2533388	lncRNA970=NR_037842	1000	-	2533388	2533388	0	2	706,631,	0,1726,	LINC00102
chr21	43099461	43117496	lncRNA289=NR_024367	1000	+	43117496	43117496	0	3	209,146,99,	0,9021,17936,	LINC00111
chr21	43136595	43137742	lncRNA290=NR_024028	1000	+	43137742	43137742	0	3	109,174,241,	0,565,906,	LINC00112
chr21	29094697	29123552	lncRNA280=NR_024357	1000	+	29123552	29123552	0	4	35,112,215,162,	0,21014,23439,28693,	LINC00113
chr2	87754973	87821030	lncRNA242-1=NR_024205	1000	+	87821030	87821030	0	3	191,146,305,	0,17285,65752,	LINC00152
chr2	87754973	87821030	lncRNA242-2=NR_024206	1000	+	87821030	87821030	0	2	191,305,	0,65752,	LINC00152
chr2	87754973	87821030	lncRNA242-3=NR_024204	1000	+	87821030	87821030	0	4	191,109,201,305,	0,22667,24768,65752,	LINC00152
chr21	26758132	26804013	lncRNA777=NR_024027	1000	-	26804013	26804013	0	5	519,93,96,244,524,	0,34887,38733,43945,45357,	LINC00158
chr21	29911639	29912677	lncRNA282-1=NR_026553	1000	+	29912677	29912677	0	2	211,303,	0,735,	LINC00161
chr21	29911639	29912677	lncRNA282-2=NR_026552	1000	+	29912677	29912677	0	2	567,303,	0,735,	LINC00161
chr21	46409778	46414001	lncRNA784=NR_033840	1000	-	46414001	46414001	0	2	1972,183,	0,4040,	LINC00163
chr12	117000000	117000000	lncRNA108-1=NR_027345	1000	+	117000000	117000000	0	2	41,1556,	0,544,	LINC00173
chr12	117000000	117000000	lncRNA108-2=NR_027346	1000	+	117000000	117000000	0	3	182,92,161,	0,2685,2918,	LINC00173
chr1	235000000	235000000	lncRNA41=NR_033927	1000	+	235000000	235000000	0	2	437,1833,	0,3637,	LINC00184
chr10	1205707	1210612	lncRNA44=NR_015376	1000	+	1210612	1210612	0	3	223,85,2126,	0,785,2779,	LINC00200
chr8	11434043	11438850	lncRNA434=NR_040035	1000	+	11438850	11438850	0	3	783,272,872,	0,1835,3935,	LINC00208
chr14	107000000	107000000	lncRNA144=NR_033375	1000	+	107000000	107000000	0	2	293,302,	0,396,	LINC00226
chr22	45002207	45021299	lncRNA795=NR_044991	1000	-	45021299	45021299	0	5	318,118,170,117,103,	0,603,15959,16279,18989,	LINC00229
chr6	26924771	26991753	lncRNA385=NR_026775	1000	+	26991753	26991753	0	3	191,65,721,	0,11465,66261,	LINC00240
chr7	156000000	156000000	lncRNA429=NR_024119	1000	+	156000000	156000000	0	1	611,	0,	LINC00244
chr8	66073379	66092575	lncRNA935=NR_038901	1000	-	66092575	66092575	0	4	625,179,107,143,	0,11189,14528,19053,	LINC00251
chr1	204000000	204000000	lncRNA35=NR_046213	1000	+	204000000	204000000	0	1	1275,	0,	LINC00260
chr20	22541191	22559280	lncRNA759=NR_001558	1000	-	22559280	22559280	0	4	4563,123,92,133,	0,6129,7240,17956,	LINC00261
chr10	26878793	26883251	lncRNA50=NR_026793	1000	+	26883251	26883251	0	4	473,104,117,389,	0,1445,2985,4069,	LINC00264
chr1	182000000	182000000	lncRNA32=NR_034131	1000	+	182000000	182000000	0	4	412,80,118,128,	0,907,1622,7065,	LINC00272
chr13	44596470	44604599	lncRNA122=NR_026955	1000	+	44604599	44604599	0	3	334,72,2158,	0,4488,5971,	LINC00284
chr4	182000000	182000000	lncRNA845=NR_033918	1000	-	182000000	182000000	0	3	391,127,74,	0,91523,94986,	LINC00290
chr8	47752507	47767407	lncRNA439-1=NR_027012	1000	+	47767407	47767407	0	12	50,82,76,77,53,125,118,82,76,263,125,1022,	0,159,1391,2464,5143,7090,7898,8563,9782,13221,13584,13878,	LINC00293
chr8	47752507	47765929	lncRNA439-2=NR_027013	1000	+	47765929	47765929	0	9	50,82,76,77,53,125,747,76,201,	0,159,1391,2464,5143,7090,7898,9782,13221,	LINC00293
chr2	8147900	8468549	lncRNA719=NR_034135	1000	-	8468549	8468549	0	9	989,58,221,75,106,104,118,143,186,	0,52577,279567,286841,287003,289069,291905,316771,320463,	LINC00299
chr11	60383223	60454621	lncRNA84=NR_026946	1000	+	60454621	60454621	0	7	102,98,120,143,95,54,239,	0,5270,12538,33417,37938,44971,71159,	LINC00301
chr1	204000000	204000000	lncRNA545=NR_027902	1000	-	204000000	204000000	0	6	804,163,116,128,130,173,	0,1258,4522,5014,7818,8645,	LINC00303
chr16	89225627	89230083	lncRNA181=NR_024347	1000	+	89230083	89230083	0	4	171,174,1344,554,	0,488,996,3902,	LINC00304
chr21	31581468	31584101	lncRNA779=NR_038855	1000	-	31584101	31584101	0	3	186,188,50,	0,587,2583,	LINC00307
chr21	23470935	23488847	lncRNA277=NR_038400	1000	+	23488847	23488847	0	6	96,108,56,139,135,193,	0,10829,13154,16143,16361,17719,	LINC00308
chr2	64412212	64432619	lncRNA726=NR_033837	1000	-	64432619	64432619	0	6	664,116,103,131,96,2196,	0,3938,7277,16149,17914,18211,	LINC00309
chr21	35552977	35555546	lncRNA285-1=NR_027267	1000	+	35555546	35555546	0	2	117,538,	0,2031,	LINC00310
chr21	35552977	35562220	lncRNA285-2=NR_027266	1000	+	35562220	35562220	0	2	117,1152,	0,8091,	LINC00310
chr16	85316563	85321685	lncRNA178=NR_038859	1000	+	85321685	85321685	0	3	600,966,218,	0,2040,4904,	LINC00311
chr3	8613467	8616354	lncRNA301=NR_024065	1000	+	8616354	8616354	0	1	2887,	0,	LINC00312
chr21	44881973	44898103	lncRNA783=NR_026863	1000	-	44898103	44898103	0	4	168,183,68,160,	0,9418,13878,15970,	LINC00313
chr21	29385681	29395528	lncRNA281=NR_027246	1000	+	29395528	29395528	0	2	70,513,	0,9334,	LINC00314
chr21	23095612	23109639	lncRNA775=NR_038872	1000	-	23109639	23109639	0	3	482,62,68,	0,3739,13959,	LINC00317
chr21	44869903	44873771	lncRNA291=NR_026960	1000	+	44873771	44873771	0	3	898,1333,771,	0,1149,3097,	LINC00319
chr21	42513426	42519991	lncRNA782=NR_024100	1000	-	42519991	42519991	0	2	1916,103,	0,6462,	LINC00323
chr6	133000000	133000000	lncRNA403=NR_026969	1000	+	133000000	133000000	0	4	498,54,178,484,	0,8430,11927,18015,	LINC00326
chr13	24043650	24061603	lncRNA119=NR_038995	1000	+	24061603	24061603	0	3	680,177,1230,	0,1002,16723,	LINC00327
chr13	45373639	45383766	lncRNA628=NR_038433	1000	-	45383766	45383766	0	3	1502,311,222,	0,5216,9905,	LINC00330
chr13	75126979	75131257	lncRNA126-1=NR_034024	1000	+	75131257	75131257	0	3	61,148,1896,	0,1770,2382,	LINC00347
chr13	75126979	75131257	lncRNA126-2=NR_034025	1000	+	75131257	75131257	0	3	61,104,1896,	0,1814,2382,	LINC00347
chr13	19919188	19920889	lncRNA118=NR_034026	1000	+	19920889	19920889	0	2	169,885,	0,816,	LINC00421
chr13	19582398	19586774	lncRNA117=NR_026852	1000	+	19586774	19586774	0	4	881,170,132,955,	0,1015,3174,3421,	LINC00442
chr13	107000000	107000000	lncRNA130=NR_034119	1000	+	107000000	107000000	0	3	103,218,595,	0,304,637,	LINC00460
chr5	87960262	87974262	lncRNA859-1=NR_024383	1000	-	87974262	87974262	0	4	3147,50,64,98,	0,6591,8520,13902,	LINC00461
chr5	87960262	87969146	lncRNA859-2=NR_024384	1000	-	87969146	87969146	0	3	3147,50,364,	0,6591,8520,	LINC00461
chr5	87836596	87980620	lncRNA859-3=NR_015436	1000	-	87980620	87980620	0	5	345,36,50,64,146,	0,1256,130257,132186,143878,	LINC00461
chr1	63624753	63782901	lncRNA520=NR_038252	1000	-	63782901	63782901	0	12	188,102,162,136,112,273,85,305,66,52,139,173,	0,1078,2321,3464,5161,11069,31357,39633,98902,145612,156866,157975,	LINC00466
chr1	212000000	212000000	lncRNA39=NR_026761	1000	+	212000000	212000000	0	6	171,82,150,65,73,217,	0,8861,9072,14012,43456,49564,	LINC00467
chr18	1268311	1359630	lncRNA688-1=NR_023927	1000	-	1359630	1359630	0	4	1542,70,35,243,	0,4131,90415,91076,	LINC00470
chr18	1268311	1359630	lncRNA688-2=NR_023925	1000	-	1359630	1359630	0	7	1542,70,173,112,56,35,243,	0,4131,5050,7655,85096,90415,91076,	LINC00470
chr18	1268311	1359630	lncRNA688-3=NR_023926	1000	-	1359630	1359630	0	6	1542,70,173,122,35,243,	0,4131,5050,7655,90415,91076,	LINC00470
chr9	119000000	119000000	lncRNA963=NR_024032	1000	-	119000000	119000000	0	3	216,272,76,	0,16106,36758,	LINC00474
chr9	94903748	94921890	lncRNA463=NR_027341	1000	+	94921890	94921890	0	4	184,128,180,1508,	0,11270,14643,16634,	LINC00475
chr9	98568369	98638259	lncRNA961-1=NR_023390	1000	-	98638259	98638259	0	3	7835,66,113,	0,44139,69777,	LINC00476
chr9	98632565	98638259	lncRNA961-2=NR_023389	1000	-	98638259	98638259	0	3	158,114,998,	0,4225,4696,	LINC00476
chr12	103000000	103000000	lncRNA614=NR_033855	1000	-	103000000	103000000	0	5	3334,105,120,56,104,	0,4585,11815,13425,15013,	LINC00485
chr2	6869299	6910442	lncRNA717=NR_038369	1000	-	6910442	6910442	0	6	495,95,1106,109,93,233,	0,1481,1987,3527,7454,40910,	LINC00487
chr20	46988653	46999381	lncRNA270=NR_026958	1000	+	46999381	46999381	0	5	240,309,160,324,2559,	0,4978,6563,6825,8169,	LINC00494
chr17	70594179	70636611	lncRNA686=NR_033876	1000	-	70636611	70636611	0	5	1104,706,249,104,102,	0,5062,20275,40706,42330,	LINC00511
chr21	26955086	26955536	lncRNA778=NR_024092	1000	-	26955536	26955536	0	1	450,	0,	LINC00515
chr6	10428017	10435055	lncRNA874=NR_027793	1000	-	10435055	10435055	0	3	2529,179,310,	0,6463,6728,	LINC00518
chr14	56247852	56263392	lncRNA642-1=NR_026796	1000	-	56263392	56263392	0	4	1846,89,62,72,	0,12233,13149,15468,	LINC00520
chr14	56247852	56263392	lncRNA642-2=NR_026797	1000	-	56263392	56263392	0	3	1846,89,72,	0,12233,15468,	LINC00520
chr14	101000000	101000000	lncRNA142=NR_024096	1000	+	101000000	101000000	0	2	443,1184,	0,14293,	LINC00523
chr7	47801073	47806370	lncRNA421=NR_038407	1000	+	47806370	47806370	0	3	38,206,944,	0,1897,4353,	LINC00525
chr18	5236722	5238028	lncRNA689=NR_026849	1000	-	5238028	5238028	0	1	1306,	0,	LINC00526
chr8	94358694	94712661	lncRNA937=NR_033858	1000	-	94712661	94712661	0	11	440,59,129,153,88,97,153,103,116,78,498,	0,16053,44070,44604,184751,217555,312960,316879,336076,336887,353469,	LINC00535
chr8	117000000	117000000	lncRNA940=NR_046215	1000	-	117000000	117000000	0	14	229,108,77,366,94,66,194,95,47,83,540,331,232,230,	0,952,4418,13282,19173,25559,26732,169178,174861,179687,308989,309844,322978,374332,	LINC00536
chr1	214000000	214000000	lncRNA40=NR_046189	1000	+	214000000	214000000	0	1	1905,	0,	LINC00538
chr13	38109076	38125673	lncRNA120=NR_040244	1000	+	38125673	38125673	0	5	25,37,71,145,3036,	0,875,12894,13156,13561,	LINC00547
chr13	40768645	40794639	lncRNA627=NR_033877	1000	-	40794639	40794639	0	6	1883,144,113,191,154,66,	0,2759,3256,9819,12390,25928,	LINC00548
chr13	69435416	69459457	lncRNA629=NR_038878	1000	-	69459457	69459457	0	3	3132,152,149,	0,8778,23892,	LINC00550
chr6	170000000	170000000	lncRNA408=NR_026780	1000	+	170000000	170000000	0	3	344,179,2043,	0,5111,10758,	LINC00574
chr4	83534265	83542590	lncRNA839-1=NR_024087	1000	-	83542590	83542590	0	4	272,223,189,226,	0,759,1780,8099,	LINC00575
chr4	83534265	83542590	lncRNA839-2=NR_024088	1000	-	83542590	83542590	0	4	272,223,127,226,	0,759,1780,8099,	LINC00575
chr8	29578775	29605625	lncRNA932=NR_026765	1000	-	29605625	29605625	0	4	892,143,268,95,	0,3617,4896,26755,	LINC00589
chr12	52604713	52617597	lncRNA100=NR_027358	1000	+	52617597	52617597	0	5	91,113,429,52,368,	0,1114,1669,11047,12516,	LINC00592
chr15	70127572	70135306	lncRNA160=NR_026764	1000	+	70135306	70135306	0	5	48,74,83,218,907,	0,2194,5512,6234,6827,	LINC00593
chr15	77516249	77517746	lncRNA656=NR_026813	1000	-	77517746	77517746	0	1	1497,	0,	LINC00597
chr14	104000000	104000000	lncRNA647=NR_033938	1000	-	104000000	104000000	0	3	1050,71,437,	0,1156,1371,	LINC00605
chr3	10801168	10805877	lncRNA803=NR_027102	1000	-	10805877	10805877	0	3	2439,298,132,	0,3716,4577,	LINC00606
chr2	216000000	217000000	lncRNA746=NR_037195	1000	-	217000000	217000000	0	10	2176,358,233,76,124,145,101,91,175,211,	0,3714,9555,11123,12549,129314,132251,135741,138680,231763,	LINC00607
chr2	220000000	220000000	lncRNA258-1=NR_015390	1000	+	220000000	220000000	0	2	639,441,	0,1198,	LINC00608
chr2	220000000	220000000	lncRNA258-2=NR_024385	1000	+	220000000	220000000	0	2	1115,441,	0,1198,	LINC00608
chr12	9208184	9217666	lncRNA605=NR_034140	1000	-	9217666	9217666	0	3	150,1257,803,	0,2031,8679,	LINC00612
chr4	139000000	139000000	lncRNA841=NR_037866	1000	-	139000000	139000000	0	11	465,110,344,227,97,137,114,61,56,138,267,	0,1170,4750,20957,63520,67861,70736,71030,96314,101950,102996,	LINC00616
chr10	44340753	44346070	lncRNA53=NR_033923	1000	+	44346070	44346070	0	3	102,70,949,	0,227,4368,	LINC00619
chr3	13692220	13788132	lncRNA303=NR_027103	1000	+	13788132	13788132	0	6	113,104,73,119,193,392,	0,37391,66966,67514,84913,95520,	LINC00620
chr1	120000000	120000000	lncRNA530=NR_036540	1000	-	120000000	120000000	0	1	1590,	0,	LINC00622
chr1	147000000	147000000	lncRNA532=NR_038423	1000	-	147000000	147000000	0	4	2672,111,156,434,	0,132244,133430,135352,	LINC00624
chr1	169000000	169000000	lncRNA29=NR_024160	1000	+	169000000	169000000	0	3	288,109,558,	0,1840,5390,	LINC00626
chr1	204000000	204000000	lncRNA546=NR_027022	1000	-	204000000	204000000	0	1	1290,	0,	LINC00628
chrX	134000000	134000000	lncRNA487=NR_038998	1000	+	134000000	134000000	0	3	202,118,1013,	0,8356,9362,	LINC00629
chrX	102000000	102000000	lncRNA485=NR_038988	1000	+	102000000	102000000	0	8	175,69,91,176,63,164,111,1268,	0,1185,47825,57802,70634,76690,95875,114976,	LINC00630
chr3	108000000	108000000	lncRNA816-1=NR_024276	1000	-	108000000	108000000	0	8	358,108,104,213,123,59,57,167,	0,443,2014,7244,15418,31306,34468,36240,	LINC00635
chr3	108000000	108000000	lncRNA816-2=NR_015414	1000	-	108000000	108000000	0	11	551,104,213,149,55,182,100,123,59,57,167,	0,2014,7244,8161,8635,12211,13468,15418,31306,34468,36240,	LINC00635
chr14	39218542	39386086	lncRNA638=NR_039982	1000	-	39386086	39386086	0	5	316,168,3663,58,101,	0,85892,86203,141402,167443,	LINC00639
chr14	51800110	51832275	lncRNA131=NR_038358	1000	+	51832275	51832275	0	5	172,54,75,178,195,	0,15114,16276,16802,31970,	LINC00640
chr14	21668237	21673662	lncRNA635-1=NR_038970	1000	-	21673662	21673662	0	1	5425,	0,	LINC00641
chr14	21668237	21675059	lncRNA635-2=NR_038971	1000	-	21675059	21675059	0	2	1855,290,	0,6532,	LINC00641
chr14	90921573	90925249	lncRNA138=NR_033986	1000	+	90925249	90925249	0	4	149,110,140,310,	0,1212,1789,3366,	LINC00642
chr14	48234155	48264217	lncRNA640=NR_039996	1000	-	48264217	48264217	0	3	2805,38,43,	0,24953,30019,	LINC00648
chr20	18768614	18775228	lncRNA756-1=NR_026883	1000	-	18775228	18775228	0	4	867,136,139,417,	0,1603,5694,6197,	LINC00652
chr20	18768614	18774626	lncRNA756-2=NR_026884	1000	-	18774626	18774626	0	3	928,136,318,	0,1603,5694,	LINC00652
chr20	23105704	23113273	lncRNA760=NR_034149	1000	-	23113273	23113273	0	4	1471,101,201,138,	0,3561,3897,7431,	LINC00656
chr20	5412602	5426394	lncRNA752-1=NR_038239	1000	-	5426394	5426394	0	5	682,304,234,174,245,	0,1832,2215,5143,13547,	LINC00658
chr20	5412602	5426394	lncRNA752-2=NR_038240	1000	-	5426394	5426394	0	5	682,282,234,174,245,	0,1832,2215,5143,13547,	LINC00658
chr20	61405472	61408208	lncRNA770-1=NR_046224	1000	-	61408208	61408208	0	3	449,206,51,	0,1194,2685,	LINC00659
chr20	61405472	61408208	lncRNA770-2=NR_046225	1000	-	61408208	61408208	0	3	449,72,51,	0,1194,2685,	LINC00659
chr19	16126443	16138272	lncRNA209=NR_026828	1000	+	16138272	16138272	0	9	156,72,40,81,177,23,226,225,2342,	0,2907,4954,5448,6254,7046,7676,8819,9487,	LINC00661
chr19	28281400	28284848	lncRNA704=NR_027301	1000	-	28284848	28284848	0	3	1409,233,409,	0,2507,3039,	LINC00662
chr19	19867180	19887222	lncRNA703=NR_026956	1000	-	19887222	19887222	0	3	2175,109,87,	0,6166,19955,	LINC00663
chr19	36810617	36822620	lncRNA709=NR_038278	1000	-	36822620	36822620	0	6	1045,58,38,96,240,272,	0,1584,2277,2414,10537,11731,	LINC00665
chr18	36786887	37331959	lncRNA693=NR_024391	1000	-	37331959	37331959	0	4	1866,158,32,91,	0,328534,544405,544981,	LINC00669
chr17	12453284	12540504	lncRNA183-1=NR_034145	1000	+	12540504	12540504	0	4	110,162,308,2187,	0,34592,40473,85033,	LINC00670
chr17	12453284	12540504	lncRNA183-2=NR_034144	1000	+	12540504	12540504	0	3	110,308,2187,	0,40473,85033,	LINC00670
chr17	70399462	70588943	lncRNA685=NR_036488	1000	-	70588943	70588943	0	4	1495,63,97,602,	0,24914,27806,188879,	LINC00673
chrX	281384	282054	lncRNA475=NR_027231|NR_027232	1000	+	282054	282054	0	1	670,	0,	LINC00685
chrY	231384	232054	lncRNA491=NR_027231_1|NR_027232_1	1000	+	232054	232054	0	1	670,	0,	LINC00685
chr7	159000000	159000000	lncRNA432=NR_024394	1000	+	159000000	159000000	0	5	1085,1189,542,125,1072,	0,8104,11953,13319,16813,	LINC00689
chr3	24141464	24144738	lncRNA805=NR_026834	1000	-	24144738	24144738	0	2	1573,668,	0,2606,	LINC00691
chr3	63088363	63110737	lncRNA307=NR_027104	1000	+	63110737	63110737	0	7	112,120,190,244,64,126,979,	0,3615,10889,16011,19568,20635,21395,	LINC00698
chr10	2342512	2357268	lncRNA555=NR_038884	1000	-	2357268	2357268	0	3	5418,42,45,	0,5949,14711,	LINC00701
chr10	4692376	4720262	lncRNA556=NR_024475	1000	-	4720262	4720262	0	4	1019,125,228,22,	0,7416,9268,27864,	LINC00704
chr10	4698347	4704606	lncRNA46=NR_015425	1000	+	4704606	4704606	0	3	165,130,716,	0,3826,5543,	LINC00705
chr10	6821559	6884868	lncRNA48=NR_038291	1000	+	6884868	6884868	0	5	290,183,46,35,2516,	0,1706,54045,58376,60793,	LINC00707
chr10	10976902	10994126	lncRNA558-1=NR_024411	1000	-	10994126	10994126	0	4	474,142,89,226,	0,9243,11572,16998,	LINC00710
chr10	10976902	10994126	lncRNA558-2=NR_015413	1000	-	10994126	10994126	0	6	474,142,70,89,111,226,	0,9243,11085,11572,12506,16998,	LINC00710
chr10	10976902	10994126	lncRNA558-3=NR_024410	1000	-	10994126	10994126	0	5	474,142,89,111,226,	0,9243,11572,12506,16998,	LINC00710
chr10	29078239	29084979	lncRNA563-1=NR_038375	1000	-	29084979	29084979	0	2	3634,278,	0,6462,	LINC00837
chr10	29078239	29084979	lncRNA563-2=NR_038374	1000	-	29084979	29084979	0	3	3634,102,278,	0,5231,6462,	LINC00837
chr10	29078239	29084979	lncRNA563-3=NR_038376	1000	-	29084979	29084979	0	2	3634,157,	0,6583,	LINC00837
chr10	34048640	34061608	lncRNA565=NR_038932	1000	-	34061608	34061608	0	3	863,1597,498,	0,6037,12470,	LINC00838
chr10	42970938	42990785	lncRNA51=NR_026827	1000	+	42990785	42990785	0	5	390,182,148,263,1323,	0,1770,11488,16589,18524,	LINC00839
chr10	44354858	44390881	lncRNA54=NR_038268	1000	+	44390881	44390881	0	5	950,49,183,223,569,	0,2468,7746,14779,35454,	LINC00840
chr10	44404751	44465355	lncRNA55=NR_033846	1000	+	44465355	44465355	0	8	66,117,87,177,157,207,80,90,	0,239,33891,34553,36690,56079,57331,60514,	LINC00841
chr5	180000000	180000000	lncRNA381-1=NR_045678	1000	+	180000000	180000000	0	3	273,183,1415,	0,802,3355,	LINC00847
chr5	180000000	180000000	lncRNA381-2=NR_027183	1000	+	180000000	180000000	0	3	273,206,1415,	0,779,3355,	LINC00847
chr5	180000000	180000000	lncRNA381-3=NR_045679	1000	+	180000000	180000000	0	3	273,188,1415,	0,1716,3355,	LINC00847
chr3	10326102	10327430	lncRNA302=NR_026829	1000	+	10327430	10327430	0	1	1328,	0,	LINC00852
chr10	80008381	80012402	lncRNA58=NR_038985	1000	+	80012402	80012402	0	2	446,2369,	0,1652,	LINC00856
chr10	81967465	81979413	lncRNA60=NR_038464	1000	+	81979413	81979413	0	2	522,1639,	0,10309,	LINC00857
chr10	86039735	86054415	lncRNA61=NR_038220	1000	+	86054415	86054415	0	6	86,197,187,70,731,1414,	0,8244,8614,8995,11427,13266,	LINC00858
chr8	127000000	127000000	lncRNA943-1=NR_038447	1000	-	127000000	127000000	0	4	25,94,250,284,	0,13717,23410,28391,	LINC00861
chr8	127000000	127000000	lncRNA943-2=NR_038446	1000	-	127000000	127000000	0	2	5051,284,	0,9782,	LINC00861
chr10	89156330	89167457	lncRNA571=NR_046091	1000	-	89167457	89167457	0	3	816,181,198,	0,1446,10929,	LINC00864
chr10	91589249	91600618	lncRNA64=NR_038382	1000	+	91600618	91600618	0	4	253,335,57,3644,	0,477,5708,7725,	LINC00865
chr3	72200407	72223490	lncRNA310=NR_038221	1000	+	72223490	72223490	0	3	162,107,2431,	0,8104,20652,	LINC00870
chr3	94657106	94710169	lncRNA312=NR_015400	1000	+	94710169	94710169	0	8	64,198,84,170,134,106,168,114,	0,24636,33008,42107,50283,51066,51640,52949,	LINC00879
chr3	157000000	157000000	lncRNA825=NR_034007	1000	-	157000000	157000000	0	4	1609,158,122,127,	0,20268,21691,41209,	LINC00880
chr3	157000000	157000000	lncRNA325=NR_034008	1000	+	157000000	157000000	0	3	242,99,450,	0,9602,10805,	LINC00881
chr3	107000000	107000000	lncRNA815=NR_028303	1000	-	107000000	107000000	0	4	215,87,105,196,	0,2270,20098,130653,	LINC00882
chr3	107000000	107000000	lncRNA314=NR_028301	1000	+	107000000	107000000	0	2	396,2865,	0,5316,	LINC00883
chr3	194000000	194000000	lncRNA328=NR_033929	1000	+	194000000	194000000	0	2	33,1090,	0,316,	LINC00884
chr3	196000000	196000000	lncRNA330=NR_034088	1000	+	196000000	196000000	0	3	365,472,991,	0,1270,17264,	LINC00885
chr3	156000000	157000000	lncRNA824=NR_038387	1000	-	157000000	157000000	0	3	3072,89,176,	0,3752,69544,	LINC00886
chr3	194000000	194000000	lncRNA830=NR_024480	1000	-	194000000	194000000	0	3	2538,271,204,	0,4557,11401,	LINC00887
chrX	138000000	138000000	lncRNA979=NR_026935	1000	-	138000000	138000000	0	1	2908,	0,	LINC00889
chrX	136000000	136000000	lncRNA488-1=NR_038462	1000	+	136000000	136000000	0	3	262,67,327,	0,1231,2560,	LINC00892
chrX	136000000	136000000	lncRNA488-2=NR_038461	1000	+	136000000	136000000	0	3	262,100,327,	0,1231,2560,	LINC00892
chrX	149000000	149000000	lncRNA490=NR_027456	1000	+	149000000	149000000	0	12	239,228,58,146,83,1490,89,184,134,190,164,177,	0,2111,3242,3636,5470,7310,9758,22218,24036,77416,77802,78076,	LINC00894
chr22	19553652	19554362	lncRNA790=NR_024381	1000	-	19554362	19554362	0	1	710,	0,	LINC00895
chr22	48016791	48027318	lncRNA799=NR_033377	1000	-	48027318	48027318	0	6	59,497,1166,81,140,2242,	0,1413,3425,6119,6395,8285,	LINC00898
chr22	46435786	46440748	lncRNA797=NR_027036	1000	-	46440748	46440748	0	4	1146,67,137,260,	0,2667,3656,4702,	LINC00899
chr11	116000000	116000000	lncRNA595=NR_034148	1000	-	116000000	116000000	0	3	1960,112,171,	0,2808,4697,	LINC00900
chr19	35382932	35389847	lncRNA708=NR_046222	1000	-	35389847	35389847	0	3	268,113,90,	0,1315,6825,	LINC00904
chr19	29456037	29460055	lncRNA211=NR_027318	1000	+	29460055	29460055	0	2	225,3219,	0,799,	LINC00906
chr18	72259009	72265071	lncRNA698=NR_024484	1000	-	72265071	72265071	0	2	2066,1408,	0,4654,	LINC00909
chr17	41447212	41466266	lncRNA680-1=NR_027412	1000	-	41466266	41466266	0	6	1195,180,143,140,388,610,	0,1402,7826,9278,11428,18444,	LINC00910
chr17	41453295	41466266	lncRNA680-2=NR_027413	1000	-	41466266	41466266	0	4	1886,140,388,610,	0,3195,5345,12361,	LINC00910
chr16	52116976	52119021	lncRNA668=NR_038233	1000	-	52119021	52119021	0	3	1502,112,44,	0,1648,2001,	LINC00919
chr16	66442426	66444803	lncRNA174=NR_046242	1000	+	66444803	66444803	0	2	291,621,	0,1756,	LINC00920
chr16	65318401	65610203	lncRNA671=NR_027755	1000	-	65610203	65610203	0	9	941,134,59,59,81,123,146,155,62,	0,26915,69744,71932,78712,78882,79164,287272,291740,	LINC00922
chr15	89921272	89941718	lncRNA167=NR_015411	1000	+	89941718	89941718	0	7	124,222,108,65,81,138,3460,	0,1006,9389,9775,10459,11303,16986,	LINC00925
chr15	57592562	57599967	lncRNA157=NR_024433	1000	+	57599967	57599967	0	3	560,1750,206,	0,4954,7199,	LINC00926
chr15	80555409	80634147	lncRNA658=NR_033833	1000	-	80634147	80634147	0	3	2626,39,250,	0,24747,78488,	LINC00927
chr15	90048160	90067265	lncRNA660-1=NR_027076	1000	-	90067265	90067265	0	3	678,51,454,	0,5143,18651,	LINC00928
chr15	90048160	90067265	lncRNA660-2=NR_027077	1000	-	90067265	90067265	0	3	849,51,454,	0,5143,18651,	LINC00928
chr15	90048160	90067265	lncRNA660-3=NR_027074	1000	-	90067265	90067265	0	3	1847,51,454,	0,5143,18651,	LINC00928
chr15	90048160	90067265	lncRNA660-4=NR_027075	1000	-	90067265	90067265	0	4	929,51,36,454,	0,5143,12472,18651,	LINC00928
chr15	26360959	26378184	lncRNA152-1=NR_038852	1000	+	26378184	26378184	0	6	210,105,105,80,70,154,	0,367,9396,15857,16478,17071,	LINC00929
chr15	26360959	26371518	lncRNA152-2=NR_038851	1000	+	26371518	26371518	0	4	210,105,105,761,	0,367,9396,9798,	LINC00929
chr15	93111047	93115493	lncRNA661=NR_021493	1000	-	93115493	93115493	0	4	474,71,139,1078,	0,2385,2740,3368,	LINC00930
chr12	90102731	90105729	lncRNA103=NR_028138	1000	+	90105729	90105729	0	1	2998,	0,	LINC00936
chr12	126000000	126000000	lncRNA619=NR_034132	1000	-	126000000	126000000	0	6	265,240,73,1143,186,171,	0,3054,4323,7512,11123,24516,	LINC00939
chr12	2038367	2045742	lncRNA602=NR_036546	1000	-	2045742	2045742	0	2	2229,123,	0,7252,	LINC00940
chr12	30948614	30955645	lncRNA98=NR_040245	1000	+	30955645	30955645	0	5	536,171,109,68,1011,	0,2464,4232,4853,6020,	LINC00941
chr12	1609656	1613590	lncRNA91=NR_028415	1000	+	1613590	1613590	0	2	286,1958,	0,1976,	LINC00942
chr12	127000000	127000000	lncRNA113=NR_038256	1000	+	127000000	127000000	0	4	150,741,119,1249,	0,5733,7763,7999,	LINC00943
chr12	127000000	127000000	lncRNA620=NR_033878	1000	-	127000000	127000000	0	5	103,65,72,197,184,	0,1642,15560,17230,41378,	LINC00944
chr9	35860270	35865515	lncRNA457=NR_024006	1000	+	35865515	35865515	0	1	5245,	0,	LINC00950
chr6	40312083	40323745	lncRNA883=NR_038887	1000	-	40323745	40323745	0	3	412,142,2568,	0,1666,9094,	LINC00951
chr11	13001080	13011095	lncRNA587=NR_038904	1000	-	13011095	13011095	0	2	1466,93,	0,9922,	LINC00958
chr3	75721431	75728454	lncRNA311-1=NR_040005_1	1000	+	75728454	75728454	0	5	489,45,160,117,471,	0,913,1566,3483,6552,	LINC00960
chr3	75721541	75728454	lncRNA311-2=NR_040004_1	1000	+	75728454	75728454	0	6	379,45,160,117,161,471,	0,803,1456,3373,3577,6442,	LINC00960
chr9	132000000	132000000	lncRNA470=NR_038955	1000	+	132000000	132000000	0	5	640,118,743,350,268,	0,4818,13737,14663,24759,	LINC00963
chr8	126000000	126000000	lncRNA447=NR_027321	1000	+	126000000	126000000	0	4	717,2477,105,280,	0,1262,4047,8808,	LINC00964
chr8	7118140	7121014	lncRNA926=NR_027000	1000	-	7121014	7121014	0	1	2874,	0,	LINC00965
chr8	7125762	7128636	lncRNA927=NR_027000_1	1000	-	7128636	7128636	0	1	2874,	0,	LINC00965
chr8	7141006	7143880	lncRNA928=NR_027000_2	1000	-	7143880	7143880	0	1	2874,	0,	LINC00965
chr8	67104348	67109554	lncRNA443=NR_039979	1000	+	67109554	67109554	0	3	854,54,595,	0,1144,4611,	LINC00967
chr8	57430877	57472382	lncRNA933=NR_038236	1000	-	57472382	57472382	0	3	1702,447,371,	0,1802,41134,	LINC00968
chr3	84687555	84918726	lncRNA814=NR_033860	1000	-	84918726	84918726	0	21	808,74,3457,120,285,70,141,151,173,184,293,135,124,74,109,99,221,300,71,122,298,	0,5808,27995,33179,34216,45204,47235,56960,57305,57753,107640,151233,153763,215537,221410,224318,224811,225301,230193,230498,230873,	LINC00971
chr17	39705857	39710747	lncRNA678=NR_038442	1000	-	39710747	39710747	0	3	1260,665,216,	0,2267,4674,	LINC00974
chr8	130000000	130000000	lncRNA945=NR_033916	1000	-	130000000	130000000	0	3	940,149,64,	0,6754,24710,	LINC00977
chr12	9392598	9395645	lncRNA95=NR_036466	1000	+	9395645	9395645	0	2	537,1932,	0,1115,	LINC00987
chr4	80413746	80497614	lncRNA347=NR_038826	1000	+	80497614	80497614	0	4	182,434,118,1320,	0,559,21192,82548,	LINC00989
chr5	117000000	117000000	lncRNA376=NR_046089	1000	+	117000000	117000000	0	6	228,96,37,98,135,2497,	0,22012,56389,130586,140133,161735,	LINC00992
chr3	64064036	64073039	lncRNA813=NR_033978	1000	-	64073039	64073039	0	4	875,173,594,487,	0,1474,4730,8516,	LINC00994
chr7	150000000	150000000	lncRNA426=NR_034033	1000	+	150000000	150000000	0	4	176,612,190,1065,	0,8895,13046,13422,	LINC00996
chr7	32797897	32802536	lncRNA416=NR_036501	1000	+	32802536	32802536	0	1	4639,	0,	LINC00997
chr7	152000000	152000000	lncRNA428=NR_027387	1000	+	152000000	152000000	0	1	1422,	0,	LINC01003
chr7	105000000	105000000	lncRNA912=NR_039981	1000	-	105000000	105000000	0	1	9419,	0,	LINC01004
chr7	63484795	63490480	lncRNA906=NR_039987	1000	-	63490480	63490480	0	4	2587,122,76,106,	0,3373,4868,5579,	LINC01005
chr6	27661857	27676936	lncRNA386-1=NR_038292	1000	+	27676936	27676936	0	3	148,104,2519,	0,8235,12560,	LINC01012
chr6	27661813	27678001	lncRNA386-2=NR_038293	1000	+	27678001	27678001	0	3	472,104,99,	0,8279,16089,	LINC01012
chr6	27661813	27678001	lncRNA386-3=NR_038294	1000	+	27678001	27678001	0	4	472,104,78,99,	0,8279,13304,16089,	LINC01012
chr6	132000000	132000000	lncRNA402=NR_038981	1000	+	132000000	132000000	0	3	506,122,374,	0,20678,35023,	LINC01013
chr6	33857287	33864684	lncRNA881=NR_038989	1000	-	33864684	33864684	0	3	2941,121,89,	0,4068,7308,	LINC01016
chr5	5034471	5070115	lncRNA359=NR_026994	1000	+	5070115	5070115	0	7	179,129,267,118,202,204,650,	0,4311,23203,25205,32544,33464,34994,	LINC01020
chr5	27472398	27496508	lncRNA365=NR_038848	1000	+	27496508	27496508	0	5	228,161,163,101,453,	0,3243,5347,21943,23657,	LINC01021
chr5	108000000	108000000	lncRNA862=NR_046368	1000	-	108000000	108000000	0	1	437,	0,	LINC01023
chr20	61669362	61685215	lncRNA275-2=NR_033369	1000	+	61685215	61685215	0	6	175,70,145,130,362,352,	0,10845,11501,13611,14894,15501,	LINC01056
chr4	189000000	190000000	lncRNA358=NR_033869	1000	+	190000000	190000000	0	5	97,99,59,87,141,	0,1086,21120,30201,146190,	LINC01060
chr4	14113591	14141676	lncRNA336=NR_033931	1000	+	14141676	14141676	0	3	210,182,1592,	0,15109,26493,	LINC01085
chr4	79892901	80229953	lncRNA346=NR_038342	1000	+	80229953	80229953	0	6	129,53,167,97,38,527,	0,1252,114348,224088,334943,336525,	LINC01088
chr4	125000000	125000000	lncRNA354-1=NR_027106	1000	+	125000000	125000000	0	3	112,93,2001,	0,54831,89311,	LINC01091
chr4	125000000	125000000	lncRNA354-2=NR_027105	1000	+	125000000	125000000	0	5	118,81,93,154,116,	0,8968,176310,272399,277463,	LINC01091
chr4	186000000	186000000	lncRNA850-1=NR_039976	1000	-	186000000	186000000	0	3	1141,220,155,	0,4348,6307,	LINC01093
chr4	186000000	186000000	lncRNA850-2=NR_039975	1000	-	186000000	186000000	0	3	1141,233,155,	0,4335,6307,	LINC01093
chr4	186000000	186000000	lncRNA850-3=NR_039977	1000	-	186000000	186000000	0	2	1141,155,	0,6307,	LINC01093
chr4	79567147	79605655	lncRNA345-1=NR_038305	1000	+	79605655	79605655	0	4	270,109,72,3741,	0,3607,27349,34767,	LINC01094
chr4	79567147	79605655	lncRNA345-2=NR_038304	1000	+	79605655	79605655	0	4	270,109,94,3741,	0,3607,16924,34767,	LINC01094
chr4	79567147	79605655	lncRNA345-3=NR_038303	1000	+	79605655	79605655	0	5	270,109,94,72,3741,	0,3607,16924,27349,34767,	LINC01094
chr4	79567147	79605655	lncRNA345-4=NR_038307	1000	+	79605655	79605655	0	3	270,94,3741,	0,16924,34767,	LINC01094
chr4	79567147	79605655	lncRNA345-5=NR_038308	1000	+	79605655	79605655	0	3	270,55,3741,	0,16924,34767,	LINC01094
chr4	79567147	79605655	lncRNA345-6=NR_038306	1000	+	79605655	79605655	0	3	270,109,3741,	0,3607,34767,	LINC01094
chr4	147000000	147000000	lncRNA843=NR_038331	1000	-	147000000	147000000	0	6	412,163,150,115,174,168,	0,1856,2146,4187,4837,12291,	LINC01095
chr4	13527942	13533041	lncRNA834=NR_034054	1000	-	13533041	13533041	0	4	1575,96,181,270,	0,1832,2603,4829,	LINC01097
chr2	105000000	105000000	lncRNA243=NR_015399	1000	+	105000000	105000000	0	4	177,438,175,715,	0,71519,72885,77696,	LINC01102
chr2	111000000	111000000	lncRNA733-1=NR_027244	1000	-	111000000	111000000	0	2	1960,222,	0,9206,	LINC01106
chr2	239000000	239000000	lncRNA749=NR_037809	1000	-	239000000	239000000	0	3	1257,137,1026,	0,40721,43784,	LINC01107
chr2	105000000	105000000	lncRNA729=NR_038231	1000	-	105000000	105000000	0	4	515,168,115,1639,	0,2685,7689,9444,	LINC01114
chr2	779836	864112	lncRNA714=NR_033880	1000	-	864112	864112	0	4	752,221,239,309,	0,26200,69821,83967,	LINC01115
chr2	132000000	132000000	lncRNA248=NR_036499	1000	+	132000000	132000000	0	3	351,2320,384,	0,2312,4944,	LINC01120
chr2	45401479	45482080	lncRNA723=NR_033831	1000	-	45482080	45482080	0	6	247,99,129,202,146,275,	0,774,14780,16542,17799,80326,	LINC01121
chr2	111000000	111000000	lncRNA244-1=NR_046111_1	1000	+	111000000	111000000	0	3	211,1242,881,	0,581,7421,	LINC01123
chr2	111000000	111000000	lncRNA244-2=NR_046112	1000	+	111000000	111000000	0	2	211,881,	0,7421,	LINC01123
chr2	111000000	111000000	lncRNA244-3=NR_046110_1	1000	+	111000000	111000000	0	4	211,1242,185,881,	0,581,6655,7421,	LINC01123
chr2	111000000	111000000	lncRNA733-2=NR_046111	1000	-	111000000	111000000	0	3	881,1241,211,	0,6516,8127,	LINC01123
chr2	111000000	111000000	lncRNA733-3=NR_046112_1	1000	-	111000000	111000000	0	2	881,211,	0,8127,	LINC01123
chr2	111000000	111000000	lncRNA733-4=NR_046110	1000	-	111000000	111000000	0	4	881,185,1241,211,	0,1462,6516,8127,	LINC01123
chr1	160000000	160000000	lncRNA28=NR_038849	1000	+	160000000	160000000	0	3	182,469,487,	0,15420,17376,	LINC01133
chr1	3816967	3832011	lncRNA2=NR_024455	1000	+	3832011	3832011	0	4	228,72,599,1053,	0,3561,13288,13991,	LINC01134
chr1	203000000	203000000	lncRNA544-1=NR_034150	1000	-	203000000	203000000	0	3	1890,192,473,	0,2332,6095,	LINC01136
chr1	203000000	203000000	lncRNA544-2=NR_034151	1000	-	203000000	203000000	0	4	1890,192,186,473,	0,2332,5762,6095,	LINC01136
chr1	37920479	37940044	lncRNA517=NR_038842	1000	-	37940044	37940044	0	3	1034,93,300,	0,1488,19265,	LINC01137
chr1	239000000	239000000	lncRNA553=NR_015407	1000	-	239000000	239000000	0	2	1298,233,	0,5401,	LINC01139
chr1	20686293	20755287	lncRNA513=NR_033887	1000	-	20755287	20755287	0	12	2241,251,144,129,122,54,305,70,53,120,83,211,	0,2343,13794,17580,18510,19172,38682,39679,41134,45774,46386,68783,	LINC01141
chr1	170000000	170000000	lncRNA537=NR_026957	1000	-	170000000	170000000	0	4	577,975,103,70,	0,2128,7425,12734,	LINC01142
chr1	45769581	45771291	lncRNA14=NR_024270	1000	+	45771291	45771291	0	1	1710,	0,	LINC01144
chr14	88490893	88553688	lncRNA136=NR_046094	1000	+	88553688	88553688	0	4	120,75,119,517,	0,857,59487,62278,	LINC01146
chr2	105000000	105000000	lncRNA730=NR_037883	1000	-	105000000	105000000	0	4	2419,186,104,165,	0,7008,7284,45887,	LINC01158
chr1	112000000	112000000	lncRNA528=NR_034126	1000	-	112000000	112000000	0	5	1089,64,132,74,183,	0,3185,5362,5622,9129,	LINC01160
chr5	127000000	127000000	lncRNA863=NR_015360	1000	-	127000000	127000000	0	3	2747,101,105,	0,39592,61418,	LINC01184
chr2	61074894	61108449	lncRNA724=NR_033980	1000	-	61108449	61108449	0	3	1475,147,83,	0,9014,33472,	LINC01185
chr2	115000000	115000000	lncRNA246=NR_034128	1000	+	115000000	115000000	0	2	560,292,	0,27450,	LINC01191
chr3	163000000	163000000	lncRNA826=NR_033945	1000	-	163000000	163000000	0	7	859,98,197,127,80,94,64,	0,5588,9825,22385,24295,101267,125995,	LINC01192
chr15	21145766	21198633	lncRNA146=NR_040094	1000	+	21198633	21198633	0	5	329,186,44,158,2685,	0,1937,31668,41385,50182,	LINC01193
chr5	12574968	12805295	lncRNA363=NR_033383	1000	+	12805295	12805295	0	4	196,82,102,244,	0,20840,136341,230083,	LINC01194
chrX	13353359	13359944	lncRNA478=NR_045260	1000	+	13359944	13359944	0	7	72,64,39,82,54,174,95,	0,241,418,1138,2654,4685,6490,	LINC01203
chr14	75761106	75763111	lncRNA134=NR_038421	1000	+	75763111	75763111	0	3	138,61,289,	0,273,1716,	LINC01220
chr1	31984035	31989846	lncRNA10=NR_027085	1000	+	31989846	31989846	0	3	402,118,2221,	0,2511,3590,	LINC01226
chr9	22646198	22824212	lncRNA455=NR_038977	1000	+	22824212	22824212	0	6	97,201,104,122,861,962,	0,28243,36410,77109,174538,177052,	LINC01239
chr9	30388932	30408452	lncRNA951=NR_046204	1000	-	30408452	30408452	0	3	1166,54,35,	0,1369,19485,	LINC01242
chr2	4675807	4703812	lncRNA716=NR_034134	1000	-	4703812	4703812	0	5	2173,166,217,61,57,	0,6676,23095,24295,27948,	LINC01249
chr12	132000000	132000000	lncRNA115=NR_026670	1000	+	132000000	132000000	0	5	220,152,234,1140,727,	0,37760,42664,44245,47194,	LINC01257
chr20	43285091	43300380	lncRNA765=NR_034104	1000	-	43300380	43300380	0	5	601,187,68,200,101,	0,2544,3260,6903,15188,	LINC01260
chr6	114000000	114000000	lncRNA887=NR_038863	1000	-	114000000	114000000	0	3	2330,66,354,	0,2655,4980,	LINC01268
chr20	48909256	48931456	lncRNA272=NR_034124	1000	+	48931456	48931456	0	5	111,258,210,79,1620,	0,5436,19085,19632,20580,	LINC01270
chr6	143000000	143000000	lncRNA893=NR_038987	1000	-	143000000	143000000	0	3	1020,288,594,	0,55244,70567,	LINC01277
chrX	62646438	62780873	lncRNA975=NR_015353	1000	-	62780873	62780873	0	4	2423,128,173,162,	0,5805,90351,134273,	LINC01278
chrX	39164209	39186616	lncRNA974=NR_038968	1000	-	39186616	39186616	0	4	1212,259,162,140,	0,2686,16813,22267,	LINC01281
chr8	64681987	64698054	lncRNA442=NR_038875	1000	+	64698054	64698054	0	3	416,2474,818,	0,9018,15249,	LINC01289
chr8	96219234	96228602	lncRNA938=NR_046232	1000	-	96228602	96228602	0	3	302,160,57,	0,1412,9311,	LINC01298
chr8	142000000	142000000	lncRNA451=NR_024441	1000	+	142000000	142000000	0	4	124,136,258,278,	0,1792,2409,3795,	LINC01300
chr2	4005244	4021622	lncRNA715=NR_037881	1000	-	4021622	4021622	0	3	1287,641,488,	0,2261,15890,	LINC01304
chr2	175000000	175000000	lncRNA253=NR_038897	1000	+	175000000	175000000	0	3	1384,380,1358,	0,2430,3258,	LINC01305
chr22	49262581	49294198	lncRNA299=NR_038944	1000	+	49294198	49294198	0	7	78,60,200,467,212,1409,1589,	0,18283,20243,25896,27634,27965,30028,	LINC01310
chr1	247000000	247000000	lncRNA43=NR_015422	1000	+	247000000	247000000	0	2	82,1041,	0,829,	LINC01341
chr1	4000671	4012643	lncRNA3=NR_040065	1000	+	4012643	4012643	0	3	87,150,331,	0,382,11641,	LINC01346
chr1	101000000	101000000	lncRNA526=NR_038914	1000	-	101000000	101000000	0	5	253,118,284,66,102,	0,1775,13439,18120,19853,	LINC01349
chr1	235000000	235000000	lncRNA552=NR_038426	1000	-	235000000	235000000	0	3	2452,156,252,	0,3135,3637,	LINC01354
chr1	87819209	87837338	lncRNA522=NR_038324	1000	-	87837338	87837338	0	4	341,355,103,87,	0,1317,4049,18042,	LINC01364
chr12	111000000	111000000	lncRNA106=NR_036513	1000	+	111000000	111000000	0	2	97,262,	0,583,	LINC01405
chr21	36118121	36120664	lncRNA287-1=NR_038886	1000	+	36120664	36120664	0	2	192,587,	0,1956,	LINC01426
chr21	36118121	36157168	lncRNA287-2=NR_038885	1000	+	36157168	36157168	0	3	192,66,2291,	0,36300,36756,	LINC01426
chr20	22034727	22055292	lncRNA265=NR_038394	1000	+	22055292	22055292	0	4	195,250,79,153,	0,14349,19298,20412,	LINC01432
chr20	4173736	4176600	lncRNA262=NR_033917	1000	+	4176600	4176600	0	3	157,97,428,	0,2192,2436,	LINC01433
chr7	53723201	53879624	lncRNA905=NR_038371	1000	-	53879624	53879624	0	6	1940,163,119,745,93,424,	0,36418,109618,109974,124437,155999,	LINC01446
chr9	138000000	138000000	lncRNA472-1=NR_034016	1000	+	138000000	138000000	0	6	170,131,141,58,74,2064,	0,2425,2709,6698,8011,10124,	LINC01502
chr9	138000000	138000000	lncRNA472-2=NR_034017	1000	+	138000000	138000000	0	5	170,131,58,74,2064,	0,2425,6698,8011,10124,	LINC01502
chr6	43858764	43905944	lncRNA395=NR_024478	1000	+	43905944	43905944	0	2	438,1844,	0,45336,	LINC01512
chr19	29493461	29504862	lncRNA212=NR_040036	1000	+	29504862	29504862	0	5	69,139,79,216,1445,	0,1047,1619,8176,9956,	LINC01532
chr18	61880317	61927290	lncRNA696=NR_033983	1000	-	61927290	61927290	0	3	1964,302,141,	0,45135,46832,	LINC01538
chr18	53750586	53804767	lncRNA695-1=NR_040026	1000	-	53804767	53804767	0	9	595,185,122,119,139,87,169,237,231,	0,1849,4283,6829,19335,22171,37922,38937,53950,	LINC01539
chr18	53750586	53804767	lncRNA695-2=NR_040025	1000	-	53804767	53804767	0	9	595,185,122,87,169,335,196,173,231,	0,1849,4283,22171,37922,38267,38937,46445,53950,	LINC01539
chr18	69187199	69246192	lncRNA697-1=NR_038325	1000	-	69246192	69246192	0	7	1119,1268,191,194,83,98,150,	0,2025,7813,11659,14250,28635,58843,	LINC01541
chr18	69187199	69246192	lncRNA697-2=NR_038326	1000	-	69246192	69246192	0	5	1119,1268,83,98,150,	0,2025,14250,28635,58843,	LINC01541
chr16	34597901	34624955	lncRNA172-1=NR_027079	1000	+	34624955	34624955	0	9	300,144,242,119,668,130,145,171,882,	0,12975,15041,16438,18063,18938,19180,22348,26172,	LINC01566
chr16	34597786	34626084	lncRNA172-2=NR_027080	1000	+	34626084	34626084	0	7	113,144,242,119,175,171,407,	0,13090,15156,16553,19008,22463,27891,	LINC01566
chr7	131000000	131000000	lncRNA917=NR_034120	1000	-	131000000	131000000	0	4	1745,80,43,360,	0,3325,31118,31959,	LOC646329
chr7	131000000	131000000	lncRNA918-2=NR_024153	1000	-	131000000	131000000	0	3	1676,57,288,	0,39893,162583,	FLJ43663
chr3	8262833	8543344	lncRNA802=NR_033378	1000	-	8543344	8543344	0	4	1573,86,300,188,	0,273533,277402,280323,	LMCD1-AS1
chr6	149000000	149000000	lncRNA896=NR_038408	1000	-	149000000	149000000	0	3	1893,64,124,	0,4717,10300,	LOC100128176
chr11	134000000	134000000	lncRNA90=NR_027276	1000	+	134000000	134000000	0	3	589,130,1580,	0,5240,7490,	LOC100128239
chr22	25498383	25508659	lncRNA793=NR_038941	1000	-	25508659	25508659	0	5	502,118,40,237,76,	0,7584,8541,9770,10200,	LOC100128531
chr12	127000000	127000000	lncRNA112=NR_015398	1000	+	127000000	127000000	0	13	183,62,169,83,485,225,108,276,179,350,154,155,200,	0,485,2404,5498,15576,17573,20237,23233,24068,26277,27251,28180,30105,	LOC100128554
chr19	5978413	6020374	lncRNA206=NR_046376	1000	+	6020374	6020374	0	4	112,105,108,314,	0,33717,41433,41647,	LOC100128568
chr9	140000000	140000000	lncRNA473=NR_033913	1000	+	140000000	140000000	0	3	41,1495,1166,	0,917,2585,	LOC100128593
chr15	26147506	26298267	lncRNA151=NR_040082	1000	+	26298267	26298267	0	5	207,688,118,200,754,	0,112974,146765,149668,150007,	LOC100128714
chr8	19041185	19103032	lncRNA930=NR_038919	1000	-	19103032	19103032	0	5	353,90,64,129,375,	0,897,43492,51788,61472,	LOC100128993
chr21	47247754	47256333	lncRNA788=NR_038876	1000	-	47256333	47256333	0	3	3401,51,134,	0,4767,8445,	LOC100129027
chr1	94057524	94065587	lncRNA21=NR_034091	1000	+	94065587	94065587	0	4	541,77,74,870,	0,2405,6949,7193,	LOC100129046
chr7	139000000	139000000	lncRNA920=NR_033999	1000	-	139000000	139000000	0	3	233,101,126,	0,5822,9938,	LOC100129148
chr9	93825575	93837414	lncRNA959=NR_033912	1000	-	93837414	93837414	0	4	3323,148,171,1607,	0,3435,6163,10232,	LOC100129316
chr14	98098983	98152995	lncRNA646=NR_033943	1000	-	98152995	98152995	0	4	1045,211,114,300,	0,13515,40682,53712,	LOC100129345
chr16	81698958	81700879	lncRNA176=NR_045112	1000	+	81700879	81700879	0	1	1921,	0,	LOC100129617
chr1	99469831	99614408	lncRNA24=NR_033940	1000	+	99614408	99614408	0	3	370,95,2079,	0,139760,142498,	LOC100129620
chr12	133000000	133000000	lncRNA116=NR_024563	1000	+	133000000	133000000	0	4	446,300,650,2481,	0,840,1866,3029,	LOC100130238
chr20	19222945	19265240	lncRNA757=NR_024564	1000	-	19265240	19265240	0	8	273,412,67,165,76,267,77,452,	0,1575,15327,19407,21776,23431,40837,41843,	LOC100130264
chr2	198000000	198000000	lncRNA743=NR_034036	1000	-	198000000	198000000	0	4	207,98,64,137,	0,9912,12096,12241,	LOC100130452
chr16	34739458	34740840	lncRNA667=NR_034019	1000	-	34740840	34740840	0	2	327,144,	0,1238,	LOC100130700
chr5	14712802	14716638	lncRNA364=NR_046285	1000	+	14716638	14716638	0	2	2491,108,	0,3728,	LOC100130744
chr8	39420630	39437653	lncRNA438=NR_046245	1000	+	39437653	39437653	0	5	15,112,165,58,170,	0,3594,10132,12469,16853,	LOC100130964
chr11	67085309	67159158	lncRNA86=NR_024469	1000	+	67159158	67159158	0	4	359,64,137,290,	0,3431,69696,73559,	LOC100130987
chr6	38874270	38920883	lncRNA882=NR_038401	1000	-	38920883	38920883	0	5	1343,483,139,100,60,	0,16590,18418,29798,46553,	LOC100131047
chr1	93775665	93811368	lncRNA524=NR_034089	1000	-	93811368	93811368	0	9	1500,95,127,61,1898,180,31,53,88,	0,14526,15660,16493,27268,29248,29540,30349,35615,	LOC100131564
chr9	97094757	97123230	lncRNA464=NR_033937	1000	+	97123230	97123230	0	3	513,185,1464,	0,6360,27009,	LOC100132077
chr11	111000000	111000000	lncRNA593=NR_046085	1000	-	111000000	111000000	0	4	499,144,122,1822,	0,596,1677,2123,	LOC100132078
chr1	152000000	152000000	lncRNA27=NR_024237	1000	+	152000000	152000000	0	4	269,80,291,121,	0,557,3272,5576,	LOC100132111
chr6	140000000	140000000	lncRNA404=NR_038399	1000	+	140000000	140000000	0	3	51,56,1187,	0,85691,88212,	LOC100132735
chr4	3675319	3679582	lncRNA832=NR_034136	1000	-	3679582	3679582	0	3	269,79,685,	0,3010,3578,	LOC100133461
chr19	36802244	36803570	lncRNA214=NR_029389	1000	+	36803570	36803570	0	2	450,147,	0,1179,	LOC100134317
chr16	21443344	21445776	lncRNA664=NR_024456	1000	-	21445776	21445776	0	1	2432,	0,	LOC100190986
chr18	8360817	8367032	lncRNA690=NR_024419	1000	-	8367032	8367032	0	4	272,81,85,178,	0,4089,4925,6037,	LOC100192426
chr6	26987144	26988085	lncRNA876=NR_026776	1000	-	26988085	26988085	0	1	941,	0,	LOC100270746
chr20	18774692	18776709	lncRNA264=NR_026885	1000	+	18776709	18776709	0	1	2017,	0,	LOC100270804
chr2	33152193	33171202	lncRNA233=NR_027097	1000	+	33171202	33171202	0	4	220,92,170,909,	0,905,1109,18100,	LOC100271832
chr9	133000000	133000000	lncRNA966=NR_027440	1000	-	133000000	133000000	0	1	2145,	0,	LOC100272217
chr8	6261076	6264069	lncRNA925=NR_040040	1000	-	6264069	6264069	0	2	1565,843,	0,2150,	LOC100287015
chr18	48918411	49088839	lncRNA200=NR_040074	1000	+	49088839	49088839	0	3	216,294,1289,	0,168551,169139,	LOC100287225
chr20	36305311	36311636	lncRNA267=NR_040021	1000	+	36311636	36311636	0	4	177,661,111,1163,	0,1048,2006,5162,	LOC100287792
chr19	1822087	1824542	lncRNA205=NR_034114	1000	+	1824542	1824542	0	3	1169,94,435,	0,1534,2020,	LOC100288123
chr8	144000000	144000000	lncRNA948=NR_038925	1000	-	144000000	144000000	0	3	5328,104,252,	0,6063,24470,	LOC100288181
chr14	39734906	39736265	lncRNA639=NR_038935	1000	-	39736265	39736265	0	1	1359,	0,	LOC100288846
chr2	36581891	36582713	lncRNA722=NR_037631	1000	-	36582713	36582713	0	2	233,483,	0,339,	LOC100288911
chr5	98264837	98266713	lncRNA373=NR_036530	1000	+	98266713	98266713	0	1	1876,	0,	LOC100289230
chr3	143000000	143000000	lncRNA821=NR_034032	1000	-	143000000	143000000	0	1	623,	0,	LOC100289361
chr6	167000000	167000000	lncRNA407=NR_040022	1000	+	167000000	167000000	0	2	517,3391,	0,5448,	LOC100289495
chr19	43326014	43331030	lncRNA218=NR_036584	1000	+	43331030	43331030	0	4	51,963,413,446,	0,950,3069,4570,	LOC100289650
chr6	32861952	32871535	lncRNA392-1=NR_037178	1000	+	32871535	32871535	0	2	752,2839,	0,6744,	LOC100294145
chr6	32861952	32871535	lncRNA392-2=NR_037177_7	1000	+	32871535	32871535	0	2	851,2839,	0,6744,	LOC100294145
chr19	44609491	44617336	lncRNA713=NR_033341	1000	-	44617336	44617336	0	2	2999,362,	0,7483,	LOC100379224
chr6	107000000	107000000	lncRNA886=NR_033557	1000	-	107000000	107000000	0	7	791,94,48,96,121,70,167,	0,7115,7890,16530,17846,22249,69807,	LOC100422737
chr2	115000000	115000000	lncRNA736=NR_034130	1000	-	115000000	115000000	0	1	2316,	0,	LOC100499194
chr19	42636780	42641251	lncRNA217=NR_038332	1000	+	42641251	42641251	0	3	133,124,428,	0,276,4043,	LOC100505622
chr5	141000000	141000000	lncRNA377=NR_038333	1000	+	141000000	141000000	0	3	177,104,2196,	0,3491,4754,	LOC100505658
chr19	44395955	44405955	lncRNA712=NR_038334	1000	-	44405955	44405955	0	3	1337,87,767,	0,9064,9233,	LOC100505715
chr17	39558667	39568840	lncRNA188=NR_040111	1000	+	39568840	39568840	0	3	93,1897,170,	0,6005,10003,	LOC100505782
chr1	165000000	165000000	lncRNA535=NR_038072	1000	-	165000000	165000000	0	4	241,258,1251,213,	0,743,1211,5313,	LOC100505795
chr18	70992175	71017124	lncRNA203=NR_038340	1000	+	71017124	71017124	0	3	253,117,806,	0,7524,24143,	LOC100505817
chr4	22328989	22341289	lncRNA836=NR_037877	1000	-	22341289	22341289	0	4	523,148,127,87,	0,2490,7674,12213,	LOC100505912
chr1	168000000	168000000	lncRNA536=NR_037851	1000	-	168000000	168000000	0	4	2155,144,75,67,	0,12604,21941,22401,	LOC100505918
chr12	107000000	107000000	lncRNA615=NR_038912	1000	-	107000000	107000000	0	4	400,179,243,41,	0,1233,2744,3902,	LOC100505978
chr1	173000000	173000000	lncRNA539=NR_037845	1000	-	173000000	173000000	0	3	4964,131,524,	0,227264,241572,	LOC100506023
chr14	31345384	31359014	lncRNA636=NR_038356	1000	-	31359014	31359014	0	5	374,165,914,113,425,	0,8331,9234,12964,13205,	LOC100506071
chr16	70349542	70380650	lncRNA672=NR_039997	1000	-	70380650	70380650	0	5	503,118,141,160,549,	0,1616,18180,26300,30559,	LOC100506083
chr4	171000000	171000000	lncRNA844=NR_037878	1000	-	171000000	171000000	0	5	3937,127,76,138,87,	0,5300,16230,24945,58055,	LOC100506085
chr9	131000000	131000000	lncRNA469=NR_046240	1000	+	131000000	131000000	0	2	174,402,	0,8380,	LOC100506100
chr4	172000000	172000000	lncRNA356=NR_038838	1000	+	172000000	172000000	0	5	233,63,71,134,1284,	0,14753,15226,15603,17275,	LOC100506122
chr7	22602955	22613617	lncRNA412=NR_038393	1000	+	22613617	22613617	0	4	94,187,239,1914,	0,1629,8438,8748,	LOC100506178
chr2	7561391	7590381	lncRNA232=NR_038432	1000	+	7590381	7590381	0	6	127,169,69,114,77,367,	0,5590,7127,8919,24619,28623,	LOC100506274
chr12	13132770	13137576	lncRNA96=NR_038920	1000	+	13137576	13137576	0	3	52,392,1299,	0,163,3507,	LOC100506314
chr14	65556635	65561029	lncRNA132=NR_045122	1000	+	65561029	65561029	0	3	102,113,680,	0,617,3714,	LOC100506321
chr11	86666662	86711989	lncRNA88=NR_038905	1000	+	86711989	86711989	0	3	92,45,1072,	0,2361,44255,	LOC100506368
chr20	58201518	58203344	lncRNA768=NR_040513	1000	-	58203344	58203344	0	2	486,192,	0,1634,	LOC100506384
chr12	20167618	20251802	lncRNA97=NR_040098	1000	+	20251802	20251802	0	3	344,65,117,	0,4947,84067,	LOC100506393
chr2	13106907	13147138	lncRNA720=NR_038434	1000	-	13147138	13147138	0	6	1252,82,154,185,128,143,	0,14255,34805,35641,37041,40088,	LOC100506474
chr7	29019582	29052985	lncRNA415=NR_038965	1000	+	29052985	29052985	0	5	132,87,87,56,3347,	0,16198,21002,21362,30056,	LOC100506497
chr7	158000000	158000000	lncRNA431=NR_038966	1000	+	158000000	158000000	0	4	291,204,259,3546,	0,1342,2705,7960,	LOC100506585
chr1	19619740	19622230	lncRNA512=NR_037847	1000	-	19622230	19622230	0	1	2490,	0,	LOC100506730
chr1	21619782	21626362	lncRNA6=NR_038404	1000	+	21626362	21626362	0	3	454,277,1843,	0,644,4737,	LOC100506801
chr6	75994729	76001580	lncRNA396=NR_040081	1000	+	76001580	76001580	0	3	296,85,916,	0,5240,5935,	LOC100506804
chr12	58325231	58329947	lncRNA609=NR_038269	1000	-	58329947	58329947	0	3	289,84,326,	0,4021,4390,	LOC100506844
chr7	43548326	43562141	lncRNA903=NR_038276	1000	-	43562141	43562141	0	3	1520,1141,255,	0,2255,13560,	LOC100506895
chr8	12294521	12424354	lncRNA435-1=NR_040092	1000	+	12424354	12424354	0	6	698,348,62,139,89,960,	0,1151,3987,7743,93930,128873,	LOC100506990
chr8	12294521	12408558	lncRNA435-2=NR_040091	1000	+	12408558	12408558	0	7	698,348,93,139,267,89,1563,	0,1151,3956,7743,60570,93930,112474,	LOC100506990
chr4	100000000	100000000	lncRNA352=NR_037884	1000	+	100000000	100000000	0	10	428,251,3035,75,239,120,12,72,187,406,	0,44698,65694,115506,197944,199815,202086,211448,211618,212100,	LOC100507053
chr12	124000000	124000000	lncRNA111=NR_038290	1000	+	124000000	124000000	0	3	609,72,1510,	0,1504,1851,	LOC100507091
chr2	202000000	202000000	lncRNA744=NR_037886	1000	-	202000000	202000000	0	3	1826,83,141,	0,4030,22732,	LOC100507140
chr8	23193720	23223638	lncRNA437=NR_038323	1000	+	23223638	23223638	0	3	1250,124,3000,	0,4818,26918,	LOC100507156
chr6	3183051	3196001	lncRNA873-1=NR_038296	1000	-	3196001	3196001	0	3	909,404,102,	0,8009,12848,	LOC100507194
chr6	3183051	3196001	lncRNA873-2=NR_038295	1000	-	3196001	3196001	0	3	909,431,102,	0,8009,12848,	LOC100507194
chr12	69068150	69080639	lncRNA610=NR_038930	1000	-	69080639	69080639	0	3	1451,155,123,	0,11492,12366,	LOC100507250
chr9	98225890	98232301	lncRNA465=NR_038982	1000	+	98232301	98232301	0	4	189,292,115,1361,	0,3320,3723,5050,	LOC100507346
chr17	75543022	75561103	lncRNA194=NR_040050	1000	+	75561103	75561103	0	2	152,4077,	0,14004,	LOC100507351
chr19	14247963	14282075	lncRNA207=NR_045214	1000	+	14282075	14282075	0	3	72,328,2487,	0,18000,31625,	LOC100507373
chr3	143000000	143000000	lncRNA322=NR_038455	1000	+	143000000	143000000	0	5	222,64,224,179,1138,	0,6530,9748,11800,14724,	LOC100507389
chr3	194000000	195000000	lncRNA329=NR_037891	1000	+	195000000	195000000	0	4	727,116,97,2707,	0,36153,37114,71041,	LOC100507391
chr12	2945981	2968961	lncRNA92=NR_038933	1000	+	2968961	2968961	0	4	141,154,320,262,	0,4026,21196,22718,	LOC100507424
chr2	209000000	209000000	lncRNA256=NR_038437	1000	+	209000000	209000000	0	3	97,124,216,	0,17927,37418,	LOC100507443
chr6	146000000	146000000	lncRNA405-1=NR_038246	1000	+	146000000	146000000	0	3	52,96,3381,	0,93492,148336,	LOC100507557
chr6	146000000	146000000	lncRNA405-2=NR_038245	1000	+	146000000	146000000	0	3	556,60,3381,	0,13485,68329,	LOC100507557
chr6	146000000	146000000	lncRNA405-3=NR_038244	1000	+	146000000	146000000	0	4	556,96,70,3381,	0,13485,66703,68329,	LOC100507557
chr1	53704281	53708455	lncRNA15=NR_038953	1000	+	53708455	53708455	0	3	736,99,346,	0,3237,3828,	LOC100507564
chr2	137000000	137000000	lncRNA249=NR_045486	1000	+	137000000	137000000	0	2	449,1413,	0,1484,	LOC100507600
chr1	55681080	55683128	lncRNA16=NR_038320	1000	+	55683128	55683128	0	1	2048,	0,	LOC100507634
chr11	117000000	117000000	lncRNA596=NR_045215	1000	-	117000000	117000000	0	8	422,139,175,122,118,52,62,154,	0,1395,1617,2173,2706,3124,4238,6148,	LOC100652768
chr12	53907767	53911392	lncRNA101=NR_046221	1000	+	53911392	53911392	0	3	68,129,2100,	0,369,1525,	LOC100652999
chr14	71954577	71956420	lncRNA133=NR_027046	1000	+	71956420	71956420	0	1	1843,	0,	LOC145474
chr15	37156643	37178734	lncRNA649=NR_024264	1000	-	37178734	37178734	0	7	2204,96,97,102,172,203,113,	0,4301,11917,15319,17054,17887,21978,	LOC145845
chr16	86320036	86326995	lncRNA179=NR_038438	1000	+	86326995	86326995	0	3	119,80,1862,	0,4234,5097,	LOC146513
chr1	208000000	208000000	lncRNA38=NR_026817	1000	+	208000000	208000000	0	1	4218,	0,	LOC148696
chr2	232000000	232000000	lncRNA747=NR_040038	1000	-	232000000	232000000	0	4	1313,696,393,207,	0,3630,5382,9402,	LOC151475
chr2	232000000	232000000	lncRNA259=NR_038238	1000	+	232000000	232000000	0	4	424,208,1132,129,	0,8852,9413,17843,	LOC151484
chr3	102000000	102000000	lncRNA313=NR_026934	1000	+	102000000	102000000	0	4	167,101,337,1446,	0,19503,53702,55622,	LOC152225
chr4	53656160	53681631	lncRNA339=NR_040106	1000	+	53681631	53681631	0	5	48,127,146,94,312,	0,971,2055,9585,25159,	LOC152578
chr5	43042235	43045370	lncRNA367=NR_015447	1000	+	43045370	43045370	0	2	1434,826,	0,2309,	LOC153684
chr6	143000000	143000000	lncRNA892-1=NR_027311	1000	-	143000000	143000000	0	3	1929,237,124,	0,69845,111258,	LOC153910
chr6	143000000	143000000	lncRNA892-2=NR_027312	1000	-	143000000	143000000	0	3	1929,187,177,	0,18352,111258,	LOC153910
chr8	9182560	9192590	lncRNA433=NR_040039	1000	+	9192590	9192590	0	3	363,402,2677,	0,851,7353,	LOC157273
chr9	98828120	98864194	lncRNA466=NR_033838	1000	+	98864194	98864194	0	9	30,70,73,315,204,970,267,195,298,	0,27187,28461,29159,31513,33243,34431,35278,35776,	LOC158435
chr2	242000000	242000000	lncRNA751=NR_033841	1000	-	242000000	242000000	0	9	881,23,91,256,46,179,483,188,125,	0,1226,1751,2743,4458,4621,8645,9370,12708,	LOC200772
chr11	44995452	44999578	lncRNA82=NR_026681	1000	+	44999578	44999578	0	4	506,98,94,540,	0,894,3407,3586,	LOC221122
chr3	186000000	186000000	lncRNA827=NR_033844	1000	-	186000000	186000000	0	8	194,338,58,441,290,239,179,556,	0,455,1007,1183,2360,23182,37131,38125,	LOC253573
chr10	127000000	127000000	lncRNA73=NR_033848	1000	+	127000000	127000000	0	5	89,171,64,102,2723,	0,3034,15881,23339,23712,	LOC283038
chr11	58701115	58825925	lncRNA590=NR_033853	1000	-	58825925	58825925	0	6	2056,198,49,49,170,81,	0,45485,60360,117617,119814,124729,	LOC283194
chr11	75469499	75479692	lncRNA592=NR_046090	1000	-	75479692	75479692	0	4	189,410,751,154,	0,3680,5788,10039,	LOC283214
chr11	7872297	7927502	lncRNA585=NR_036678	1000	-	7927502	7927502	0	8	1574,81,77,165,61,118,74,353,	0,4132,28256,28844,30338,31205,32109,54852,	LOC283299
chr16	56126898	56225006	lncRNA670=NR_027078	1000	-	56225006	56225006	0	5	532,167,288,98,1593,	0,8059,9045,94616,96515,	LOC283856
chr17	48127712	48133103	lncRNA682=NR_038230	1000	-	48133103	48133103	0	3	2287,135,111,	0,3144,5280,	LOC284080
chr18	61771324	62090827	lncRNA201=NR_033881	1000	+	62090827	62090827	0	10	145,55,93,98,189,138,79,180,75,661,	0,23294,145211,183705,189837,303031,308215,311842,318640,318842,	LOC284294
chr19	29777917	30016659	lncRNA705=NR_040029	1000	-	30016659	30016659	0	10	552,188,194,250,545,162,90,192,80,329,	0,104410,105871,108323,109396,110159,111614,125764,141720,238413,	LOC284395
chr19	37756840	37759912	lncRNA710=NR_029390	1000	-	37759912	37759912	0	2	147,2197,	0,875,	LOC284412
chr1	206000000	206000000	lncRNA547=NR_027086	1000	-	206000000	206000000	0	1	2363,	0,	LOC284578
chr1	206000000	206000000	lncRNA37=NR_046097	1000	+	206000000	206000000	0	3	520,154,1920,	0,29077,32089,	LOC284581
chr1	24526729	24538180	lncRNA7=NR_027087	1000	+	24538180	24538180	0	3	152,136,1558,	0,2224,9893,	LOC284632
chr1	183000000	183000000	lncRNA33=NR_036490	1000	+	183000000	183000000	0	1	1490,	0,	LOC284648
chr1	4472110	4484744	lncRNA4=NR_027088	1000	+	4484744	4484744	0	6	582,35,237,428,101,691,	0,3502,4261,10709,11297,11943,	LOC284661
chr20	22380988	22401281	lncRNA758-1=NR_027089	1000	-	22401281	22401281	0	4	761,137,84,684,	0,975,6278,19609,	LOC284788
chr20	22380970	22401281	lncRNA758-2=NR_027090	1000	-	22401281	22401281	0	3	779,137,684,	0,993,19627,	LOC284788
chr20	25121433	25128629	lncRNA761-1=NR_027093	1000	-	25128629	25128629	0	4	2034,146,145,234,	0,2570,3481,6962,	LOC284798
chr20	25121433	25129426	lncRNA761-2=NR_027091	1000	-	25129426	25129426	0	4	2034,146,145,834,	0,2570,3481,7159,	LOC284798
chr20	25121433	25129361	lncRNA761-3=NR_027092	1000	-	25129361	25129361	0	4	2034,146,145,127,	0,2570,3481,7801,	LOC284798
chr22	20186252	20192441	lncRNA791=NR_038460	1000	-	20192441	20192441	0	4	522,1272,167,266,	0,1325,5603,5923,	LOC284865
chr2	86042252	86053911	lncRNA241=NR_038888	1000	+	86053911	86053911	0	3	226,89,2793,	0,3178,8866,	LOC284950
chr2	106000000	106000000	lncRNA731=NR_038891	1000	-	106000000	106000000	0	4	764,184,236,232,	0,3946,7925,17231,	LOC285000
chr5	159000000	159000000	lncRNA378=NR_037889	1000	+	159000000	159000000	0	5	523,222,90,118,627,	0,1264,15998,22486,30690,	LOC285626
chr5	159000000	159000000	lncRNA867=NR_027110	1000	-	159000000	159000000	0	7	901,212,143,377,109,120,150,	0,4026,4833,9869,10985,15662,17571,	LOC285627
chr5	160000000	160000000	lncRNA868=NR_027111	1000	-	160000000	160000000	0	3	2029,120,173,	0,4211,6675,	LOC285629
chr6	120000000	120000000	lncRNA888=NR_046100	1000	-	120000000	120000000	0	6	2647,266,267,118,34,137,	0,3563,4371,17050,19876,38619,	LOC285762
chr6	961240	1101567	lncRNA872-1=NR_027115	1000	-	1101567	1101567	0	5	328,154,107,131,1620,	0,1134,37360,44392,138707,	LOC285768
chr6	961240	1101567	lncRNA872-2=NR_027116	1000	-	1101567	1101567	0	4	328,154,131,1620,	0,1134,44392,138707,	LOC285768
chr6	26472171	26482737	lncRNA875=NR_038992	1000	-	26482737	26482737	0	4	250,1330,1286,38,	0,4208,5891,10528,	LOC285819
chr7	156000000	156000000	lncRNA923=NR_038232	1000	-	156000000	156000000	0	3	1207,151,1340,	0,3441,6460,	LOC285889
chr8	20831496	20852630	lncRNA436=NR_033894	1000	+	20852630	20852630	0	5	668,650,76,159,91,	0,9471,12425,20794,21043,	LOC286114
chr8	58173784	58179170	lncRNA441=NR_038874	1000	+	58179170	58179170	0	3	114,1584,1271,	0,308,4115,	LOC286177
chr9	92782935	92803781	lncRNA958=NR_038882	1000	-	92803781	92803781	0	4	892,1537,84,207,	0,3909,15394,20639,	LOC286370
chrX	103000000	103000000	lncRNA978=NR_039980	1000	-	103000000	103000000	0	1	2318,	0,	LOC286437
chr18	73834952	73857210	lncRNA204=NR_040034	1000	+	73857210	73857210	0	6	702,60,1304,141,88,499,	0,946,2713,9936,21496,21759,	LOC339298
chr1	244000000	244000000	lncRNA42=NR_033883	1000	+	244000000	244000000	0	12	125,110,118,101,72,224,104,199,129,127,64,426,	0,61008,85981,87656,92619,93295,107564,109834,124025,126021,127826,129490,	LOC339529
chr20	37842423	37853391	lncRNA764=NR_027124	1000	-	37853391	37853391	0	4	1038,116,166,194,	0,1766,2166,10774,	LOC339568
chr21	26212863	26430056	lncRNA278=NR_046198	1000	+	26430056	26430056	0	4	179,151,76,2310,	0,4229,189233,214883,	LOC339622
chr2	61368726	61372110	lncRNA725=NR_036496	1000	-	61372110	61372110	0	2	2354,203,	0,3181,	LOC339803
chr2	64834445	64843616	lncRNA238=NR_034023	1000	+	64843616	64843616	0	4	109,320,113,1229,	0,5454,5866,7942,	LOC339807
chr3	131000000	131000000	lncRNA818=NR_038976	1000	-	131000000	131000000	0	4	1185,554,96,143,	0,2085,51520,56241,	LOC339874
chr4	188000000	188000000	lncRNA851=NR_038931	1000	-	188000000	188000000	0	5	385,1064,164,497,322,	0,555,3023,5099,201209,	LOC339975
chr4	158000000	158000000	lncRNA355=NR_026992	1000	+	158000000	158000000	0	3	86,52,1254,	0,184,2408,	LOC340017
chr5	24835388	24840692	lncRNA854=NR_037896	1000	-	24840692	24840692	0	3	1872,83,335,	0,3576,4969,	LOC340107
chr5	32947548	32962573	lncRNA366=NR_033832	1000	+	32962573	32962573	0	6	379,158,168,84,119,1100,	0,1500,2673,11171,13698,13925,	LOC340113
chr8	12623570	12668910	lncRNA929=NR_015383	1000	-	12668910	12668910	0	4	534,103,113,22,	0,12192,22270,45318,	LOC340357
chr7	137000000	137000000	lncRNA919=NR_046103	1000	-	137000000	137000000	0	4	1045,152,120,221,	0,3077,134021,265348,	LOC349160
chr2	42104694	42121186	lncRNA237=NR_033996	1000	+	42121186	42121186	0	3	224,68,1518,	0,12796,14974,	LOC388942
chr4	184000000	184000000	lncRNA847=NR_033995	1000	-	184000000	184000000	0	3	331,110,340,	0,2823,9439,	LOC389247
chr16	85170755	85183049	lncRNA177=NR_033984	1000	+	85183049	85183049	0	3	60,124,1821,	0,6668,10473,	LOC400548
chr17	71782960	71796934	lncRNA192=NR_040020	1000	+	71796934	71796934	0	7	993,123,148,90,323,439,358,	0,3230,3741,4891,7503,12408,13616,	LOC400620
chr19	32880955	32896445	lncRNA706=NR_046201	1000	-	32896445	32896445	0	3	284,118,549,	0,9701,14941,	LOC400684
chr19	35307057	35323773	lncRNA707=NR_033982	1000	-	35323773	35323773	0	6	1337,180,90,121,207,145,	0,2433,13010,14252,16176,16571,	LOC400685
chr2	6122109	6128364	lncRNA231=NR_026833	1000	+	6128364	6128364	0	3	95,560,2808,	0,320,3447,	LOC400940
chr4	65779998	65870218	lncRNA838=NR_033976	1000	-	65870218	65870218	0	7	3363,70,233,93,81,141,98,	0,12311,23326,24992,25675,63208,90122,	LOC401134
chr5	17379014	17387419	lncRNA853=NR_033975	1000	-	17387419	17387419	0	3	1605,598,109,	0,5937,8296,	LOC401177
chr6	28827401	28831454	lncRNA877=NR_033379	1000	-	28831454	28831454	0	2	2391,394,	0,3659,	LOC401242
chr7	35353465	35416086	lncRNA417=NR_038864	1000	+	35416086	35416086	0	3	86,101,3442,	0,38435,59179,	LOC401324
chr8	65486865	65489820	lncRNA934=NR_015374	1000	-	65489820	65489820	0	2	2320,381,	0,2574,	LOC401463
chr9	138000000	138000000	lncRNA471=NR_046107	1000	+	138000000	138000000	0	3	576,122,3031,	0,2267,2667,	LOC401557
chr10	89102167	89103331	lncRNA63=NR_029408	1000	+	89103331	89103331	0	1	1164,	0,	LOC439994
chr11	9776316	9781080	lncRNA586=NR_033972	1000	-	9781080	9781080	0	3	2129,77,105,	0,2997,4659,	LOC440028
chr12	127000000	127000000	lncRNA621=NR_033970	1000	-	127000000	127000000	0	3	1069,179,234,	0,3832,4963,	LOC440117
chr1	111000000	111000000	lncRNA527=NR_036595	1000	-	111000000	111000000	0	4	2195,121,118,175,	0,6010,32388,52620,	LOC440600
chr9	69174213	69181041	lncRNA952=NR_015361	1000	-	69181041	69181041	0	4	310,2429,224,219,	0,1746,5180,6609,	LOC440896
chr4	76279285	76287776	lncRNA344=NR_033964	1000	+	76287776	76287776	0	4	40,70,190,843,	0,1242,3905,7648,	LOC441025
chr7	419390	422845	lncRNA409=NR_033960	1000	+	422845	422845	0	3	119,97,2031,	0,993,1424,	LOC442497
chr4	68919225	68938951	lncRNA342=NR_046116	1000	+	68938951	68938951	0	3	51,2607,129,	0,7107,19597,	LOC550113
chr5	132000000	132000000	lncRNA864=NR_037898	1000	-	132000000	132000000	0	8	978,122,142,143,36,93,214,73,	0,20913,23509,38539,48804,53658,55291,58567,	LOC553103
chr12	246576	258332	lncRNA601=NR_033859	1000	-	258332	258332	0	10	217,153,94,131,156,333,1300,171,261,88,	0,889,1140,2829,3237,3501,3923,5828,6898,11668,	LOC574538
chr20	61640734	61716423	lncRNA275-1=NR_033370	1000	+	61716423	61716423	0	5	91,955,1161,1021,138,	0,70609,72799,74488,75551,	LOC63930
chr10	81585657	81587358	lncRNA59=NR_029407	1000	+	81587358	81587358	0	1	1701,	0,	LOC642361
chr5	50668570	50679166	lncRNA857=NR_046243	1000	-	50679166	50679166	0	2	6339,359,	0,10237,	LOC642366
chr14	19407014	19410111	lncRNA634=NR_046104	1000	-	19410111	19410111	0	3	994,109,170,	0,2558,2927,	LOC642426
chr21	46707966	46717269	lncRNA293=NR_026943	1000	+	46717269	46717269	0	3	193,88,6884,	0,1299,2419,	LOC642852
chr1	114000000	114000000	lncRNA529=NR_038846	1000	-	114000000	114000000	0	3	1909,70,192,	0,4991,9280,	LOC643441
chr18	65183782	65566856	lncRNA202=NR_033921	1000	+	65566856	65566856	0	5	204,72,105,170,2440,	0,317873,319608,357541,380634,	LOC643542
chr6	126000000	126000000	lncRNA401=NR_038906	1000	+	126000000	126000000	0	4	123,41,38,2761,	0,8024,9289,43105,	LOC643623
chr19	38308050	38317278	lncRNA216=NR_040013	1000	+	38317278	38317278	0	5	291,121,83,96,467,	0,2086,2813,6400,8761,	LOC644554
chr2	67350488	67442451	lncRNA727=NR_038844	1000	-	67442451	67442451	0	8	1507,145,91,101,51,58,55,92,	0,2889,23211,24980,41180,79759,82152,91871,	LOC644838
chr6	140000000	140000000	lncRNA891=NR_033919	1000	-	140000000	140000000	0	4	1466,69,124,31,	0,3532,3937,5571,	LOC645434
chr2	21910305	21933524	lncRNA721=NR_038837	1000	-	21933524	21933524	0	3	1891,178,58,	0,22715,23161,	LOC645949
chr1	158000000	158000000	lncRNA533=NR_033946	1000	-	158000000	158000000	0	3	613,79,143,	0,1071,8454,	LOC646268
chr1	85742040	85743771	lncRNA20=NR_045484	1000	+	85743771	85743771	0	2	440,448,	0,1283,	LOC646626
chr3	194000000	194000000	lncRNA829=NR_033944	1000	-	194000000	194000000	0	3	1307,233,75,	0,2357,46213,	LOC647323
chr11	120000000	120000000	lncRNA597=NR_038829	1000	-	120000000	120000000	0	8	647,71,63,153,982,31,114,67,	0,3825,4353,5064,6253,11530,15568,16107,	LOC649133
chr4	74374519	74394250	lncRNA343=NR_046377	1000	+	74394250	74394250	0	4	450,51,141,121,	0,872,1400,19610,	LOC728040
chr12	89404902	89413469	lncRNA611=NR_038385	1000	-	89413469	89413469	0	3	2192,177,140,	0,3566,8427,	LOC728084
chr4	185000000	185000000	lncRNA848=NR_040108	1000	-	185000000	185000000	0	3	1023,190,665,	0,9058,12282,	LOC728175
chr2	39664556	39828484	lncRNA235=NR_037875	1000	+	39828484	39828484	0	6	120,93,69,128,128,1979,	0,16423,16881,78998,81167,161949,	LOC728730
chr5	8333595	8457677	lncRNA852=NR_039984	1000	-	8457677	8457677	0	6	970,149,115,183,58,116,	0,1095,3698,54044,118740,123966,	LOC729506
chrX	20004934	20007897	lncRNA972=NR_024440	1000	-	20007897	20007897	0	2	534,94,	0,2869,	LOC729609
chr17	61777697	61780045	lncRNA191=NR_046273	1000	+	61780045	61780045	0	1	2348,	0,	LOC729683
chr18	22208145	22242162	lncRNA199=NR_040033	1000	+	22242162	22242162	0	3	82,360,1879,	0,31553,32138,	LOC729950
chr1	98676266	98738214	lncRNA23=NR_046088	1000	+	98738214	98738214	0	3	100,101,2064,	0,38735,59884,	LOC729987
chr4	186000000	186000000	lncRNA849=NR_037867	1000	-	186000000	186000000	0	2	3239,151,	0,3600,	LOC731424
chr3	128000000	128000000	lncRNA319=NR_026954	1000	+	128000000	128000000	0	1	2752,	0,	LOC90246
chr15	74209808	74220589	lncRNA654-1=NR_040069	1000	-	74220589	74220589	0	3	1916,79,184,	0,2492,10597,	LOXL1-AS1
chr15	74209808	74220127	lncRNA654-2=NR_040066	1000	-	74220127	74220127	0	4	1916,201,236,133,	0,2370,7802,10186,	LOXL1-AS1
chr15	74209808	74220127	lncRNA654-3=NR_040067	1000	-	74220127	74220127	0	4	1916,79,236,133,	0,2492,7802,10186,	LOXL1-AS1
chr15	74209808	74220589	lncRNA654-4=NR_040068	1000	-	74220589	74220589	0	3	1916,201,184,	0,2370,10597,	LOXL1-AS1
chr15	74209808	74220301	lncRNA654-5=NR_040070	1000	-	74220301	74220301	0	3	1916,79,184,	0,2492,10309,	LOXL1-AS1
chr3	188000000	188000000	lncRNA828=NR_036497	1000	-	188000000	188000000	0	1	2883,	0,	LPP-AS2
chr11	46867961	46895967	lncRNA83=NR_038909	1000	+	46895967	46895967	0	3	89,108,1343,	0,199,26663,	LRP4-AS1
chr1	219000000	219000000	lncRNA550=NR_038845	1000	-	219000000	219000000	0	5	969,166,93,80,319,	0,5520,68964,75145,92495,	LYPLAL1-AS1
chr17	79885704	79888629	lncRNA195=NR_015454	1000	+	79888629	79888629	0	2	617,1278,	0,1647,	MAFG-AS1
chr7	79083275	79100524	lncRNA424-1=NR_038344	1000	+	79100524	79100524	0	5	285,122,153,86,426,	0,926,4887,16634,16823,	MAGI2-AS3
chr7	79082272	79100524	lncRNA424-2=NR_038345	1000	+	79100524	79100524	0	4	235,153,86,426,	0,5890,17637,17826,	MAGI2-AS3
chr7	79082272	79100524	lncRNA424-3=NR_038346	1000	+	79100524	79100524	0	4	235,69,153,426,	0,630,5890,17826,	MAGI2-AS3
chr7	79083275	79096783	lncRNA424-4=NR_038343	1000	+	79096783	79096783	0	4	285,122,153,7932,	0,926,4887,5576,	MAGI2-AS3
chr9	72768049	72790804	lncRNA955=NR_040076	1000	-	72790804	72790804	0	4	1108,231,87,134,	0,4378,17904,22621,	MAMDC2-AS1
chr17	43920721	43972879	lncRNA681=NR_024559_1	1000	-	43972879	43972879	0	2	806,34,	0,52124,	MAPT-AS1
chr1	31191618	31199593	lncRNA8=NR_034182	1000	+	31199593	31199593	0	4	794,435,317,504,	0,2516,6963,7471,	MATN1-AS1
chr6	100000000	101000000	lncRNA399=NR_038384	1000	+	101000000	101000000	0	3	167,203,178,	0,6756,82204,	MCHR2-AS1
chr14	101000000	101000000	lncRNA143=NR_024149	1000	+	101000000	101000000	0	4	270,129,66,33,	0,4187,11328,12166,	MEG8
chr7	130000000	130000000	lncRNA916=NR_004382	1000	-	130000000	130000000	0	2	2911,331,	0,3785,	MESTIT1
chr3	197000000	197000000	lncRNA331=NR_038285	1000	+	197000000	197000000	0	4	68,369,263,251,	0,696,1191,1588,	MFI2-AS1
chr17	14207056	14209062	lncRNA184=NR_026880	1000	+	14209062	14209062	0	1	2006,	0,	MGC12916
chr2	240000000	240000000	lncRNA750=NR_026664	1000	-	240000000	240000000	0	1	2127,	0,	MGC16025
chr17	72206134	72209460	lncRNA687=NR_026914	1000	-	72209460	72209460	0	2	1687,798,	0,2528,	MGC16275
chr3	193000000	193000000	lncRNA327=NR_026877	1000	+	193000000	193000000	0	1	2194,	0,	MGC2889
chr19	57352269	57359922	lncRNA227=NR_024059	1000	+	57359922	57359922	0	2	685,603,	0,7050,	MIMT1
chr1	98453555	98515249	lncRNA525=NR_046105	1000	-	98515249	98515249	0	5	1570,85,389,109,316,	0,6916,58008,58519,61378,	MIR137HG
chr21	26934456	26947480	lncRNA279=NR_001458	1000	+	26947480	26947480	0	3	113,85,1276,	0,7692,11748,	MIR155HG
chr13	92000073	92006829	lncRNA128-1=NR_027350	1000	+	92006829	92006829	0	2	140,4878,	0,1878,	MIR17HG
chr13	92000073	92006829	lncRNA128-2=NR_027349	1000	+	92006829	92006829	0	4	140,73,71,643,	0,1878,2336,6113,	MIR17HG
chr1	199000000	199000000	lncRNA543=NR_040073	1000	-	199000000	199000000	0	3	241,159,204,	0,92408,129223,	MIR181A1HG
chr9	127000000	127000000	lncRNA468=NR_038975	1000	+	127000000	127000000	0	2	306,311,	0,39882,	MIR181A2HG
chr11	565656	568457	lncRNA580=NR_038262	1000	-	568457	568457	0	2	2197,106,	0,2695,	MIR210HG
chr17	1614797	1619566	lncRNA675-1=NR_028503	1000	-	1619566	1619566	0	3	1392,312,143,	0,2199,4626,	MIR22HG
chr17	1614797	1619566	lncRNA675-2=NR_028504	1000	-	1619566	1619566	0	4	896,312,83,143,	0,2199,2867,4626,	MIR22HG
chr17	1614797	1619566	lncRNA675-3=NR_028505	1000	-	1619566	1619566	0	3	896,312,143,	0,2199,4626,	MIR22HG
chr17	1614797	1619566	lncRNA675-4=NR_028502	1000	-	1619566	1619566	0	2	2511,143,	0,4626,	MIR22HG
chr18	5748817	5795900	lncRNA198=NR_038839	1000	+	5795900	5795900	0	5	146,176,104,156,1108,	0,13479,20944,44768,45975,	MIR3976HG
chr2	112000000	112000000	lncRNA734-1=NR_024373	1000	-	112000000	112000000	0	2	312,231,	0,65576,	MIR4435-2HG
chr2	112000000	112000000	lncRNA734-2=NR_015395	1000	-	112000000	112000000	0	2	562,231,	0,127871,	MIR4435-2HG
chr5	8457799	8463209	lncRNA361=NR_039989	1000	+	8463209	8463209	0	2	80,3164,	0,2246,	MIR4458HG
chr13	88096241	88323218	lncRNA630=NR_033829	1000	-	88323218	88323218	0	6	1144,138,46,114,105,128,	0,3109,16937,29453,67379,226849,	MIR4500HG
chr11	134000000	134000000	lncRNA599=NR_024344	1000	-	134000000	134000000	0	1	5306,	0,	MIR4697HG
chr17	6919136	6922973	lncRNA676=NR_038310	1000	-	6922973	6922973	0	3	197,320,277,	0,1251,3560,	MIR497HG
chr20	58713547	58897314	lncRNA274=NR_046099	1000	+	58897314	58897314	0	5	153,100,79,87,1624,	0,15915,42345,180431,182143,	MIR646HG
chr20	26167654	26189869	lncRNA762=NR_040095	1000	-	26189869	26189869	0	5	819,108,100,75,111,	0,4774,5114,12430,22104,	MIR663AHG
chr9	96938851	96966848	lncRNA960-1=NR_046165	1000	-	96966848	96966848	0	3	1162,54,74,	0,22628,27923,	MIRLET7DHG
chr9	96938851	96966848	lncRNA960-2=NR_046163	1000	-	96966848	96966848	0	4	1162,54,59,74,	0,22628,24244,27923,	MIRLET7DHG
chr2	174000000	174000000	lncRNA740=NR_033882	1000	-	174000000	174000000	0	8	1112,112,299,123,217,211,108,355,	0,9834,11934,14956,16567,17913,73798,83969,	MLK7-AS1
chr6	168000000	168000000	lncRNA900=NR_027906	1000	-	168000000	168000000	0	2	917,1394,	0,1513,	MLLT4-AS1
chr7	157000000	157000000	lncRNA430=NR_038835	1000	+	157000000	157000000	0	2	451,536,	0,5032,	MNX1-AS1
chrX	103000000	103000000	lncRNA486=NR_038978	1000	+	103000000	103000000	0	3	203,1529,1138,	0,668,4135,	MORF4L2-AS1
chr11	2004438	2011150	lncRNA582=NR_024471	1000	-	2011150	2011150	0	4	1477,133,199,95,	0,1641,2234,6617,	MRPL23-AS1
chr11	10562782	10621479	lncRNA77-1=NR_046374	1000	+	10621479	10621479	0	5	307,100,139,112,242,	0,44791,47776,52881,58455,	MRVI1-AS1
chr11	10562782	10621479	lncRNA77-2=NR_034094	1000	+	10621479	10621479	0	3	307,112,204,	0,52881,58493,	MRVI1-AS1
chr11	10562782	10621479	lncRNA77-3=NR_034093	1000	+	10621479	10621479	0	3	307,112,242,	0,52881,58455,	MRVI1-AS1
chr11	10562782	10621479	lncRNA77-4=NR_046375	1000	+	10621479	10621479	0	4	307,139,112,242,	0,47776,52881,58455,	MRVI1-AS1
chr13	30050651	30061887	lncRNA623=NR_046378	1000	-	30061887	30061887	0	3	425,438,251,	0,8354,10985,	MTUS2-AS1
chr2	2323003	2330880	lncRNA229=NR_024468	1000	+	2330880	2330880	0	2	152,3090,	0,4787,	MYT1L-AS1
chr13	33078642	33083532	lncRNA626=NR_026928	1000	-	33083532	33083532	0	1	4890,	0,	N4BP2L2-IT2
chr19	47987538	48004854	lncRNA222=NR_038452	1000	+	48004854	48004854	0	4	243,155,117,141,	0,9165,10746,17175,	NAPA-AS1
chr11	19532439	19545625	lncRNA588=NR_033989	1000	-	19545625	19545625	0	4	832,199,145,193,	0,7504,8857,12993,	NAV2-AS4
chr11	113000000	113000000	lncRNA594=NR_034101	1000	-	113000000	113000000	0	3	117,318,278,	0,672,4092,	NCAM1-AS1
chr7	140000000	140000000	lncRNA921=NR_024454	1000	-	140000000	140000000	0	2	1485,163,	0,1579,	NDUFB2-AS1
chr11	65190268	65194003	lncRNA85=NR_028272	1000	+	65194003	65194003	0	1	3735,	0,	NEAT1
chr1	72259914	72302695	lncRNA521=NR_046218	1000	-	72302695	72302695	0	3	305,196,33,	0,3843,42748,	NEGR1-IT1
chr6	137000000	137000000	lncRNA890=NR_027994	1000	-	137000000	137000000	0	3	995,307,58,	0,7895,11015,	NHEG1
chr2	122000000	122000000	lncRNA247-1=NR_037858	1000	+	122000000	122000000	0	2	728,1071,	0,814,	NIFK-AS1
chr2	122000000	122000000	lncRNA247-2=NR_037856	1000	+	122000000	122000000	0	3	115,81,1071,	0,312,479,	NIFK-AS1
chr2	122000000	122000000	lncRNA247-3=NR_037857	1000	+	122000000	122000000	0	4	728,215,140,758,	0,814,56114,78149,	NIFK-AS1
chr5	36871462	36876796	lncRNA855=NR_046262	1000	-	36876796	36876796	0	1	5334,	0,	NIPBL-AS1
chr3	132000000	133000000	lncRNA321=NR_002811	1000	+	133000000	133000000	0	11	38,90,121,81,148,167,276,769,61,73,666,	0,5151,10982,71192,77878,90367,94348,96005,105604,138206,151199,	NPHP3-AS1
chr7	34758473	34873943	lncRNA902=NR_015356	1000	-	34873943	34873943	0	5	947,112,80,99,171,	0,4422,9875,49480,115299,	NPSR1-AS1
chr12	121000000	121000000	lncRNA618=NR_038854	1000	-	121000000	121000000	0	2	1773,124,	0,5485,	NRAV
chr9	129000000	129000000	lncRNA964=NR_045006	1000	-	129000000	129000000	0	1	2730,	0,	NRON
chr15	88795960	88814297	lncRNA166=NR_038229	1000	+	88814297	88814297	0	4	749,92,220,1602,	0,14051,15137,16735,	NTRK3-AS1
chr22	45529638	45559662	lncRNA796-1=NR_038956	1000	-	45559662	45559662	0	3	1040,93,205,	0,5066,29819,	NUP50-AS1
chr22	45529638	45548465	lncRNA796-2=NR_038957	1000	-	45548465	45548465	0	3	1040,93,180,	0,5066,18647,	NUP50-AS1
chr10	88998423	89102315	lncRNA570=NR_024397	1000	-	89102315	89102315	0	6	206,98,54,43,104,317,	0,7448,49775,87963,98119,103575,	NUTM2A-AS1
chr15	41576200	41591795	lncRNA155=NR_026757	1000	+	41591795	41591795	0	4	108,139,90,1557,	0,1222,2008,14038,	OIP5-AS1
chr10	102000000	102000000	lncRNA67=NR_026762	1000	+	102000000	102000000	0	3	437,233,318,	0,7640,14461,	OLMALINC
chr20	42839599	42854667	lncRNA269-1=NR_038339	1000	+	42854667	42854667	0	3	118,116,1207,	0,3928,13861,	OSER1-AS1
chr20	42839725	42854667	lncRNA269-2=NR_038337	1000	+	42854667	42854667	0	3	406,116,1207,	0,3802,13735,	OSER1-AS1
chr20	42839721	42854667	lncRNA269-3=NR_038338	1000	+	42854667	42854667	0	3	275,116,1207,	0,3806,13739,	OSER1-AS1
chr6	164000000	164000000	lncRNA897=NR_028390	1000	-	164000000	164000000	0	6	986,89,118,159,679,104,	0,3772,8809,10416,13406,14385,	PACRG-AS1
chr5	59783758	59822245	lncRNA369-1=NR_028509	1000	+	59822245	59822245	0	2	492,5399,	0,33088,	PART1
chr5	59783758	59787092	lncRNA369-2=NR_028508	1000	+	59787092	59787092	0	2	492,1605,	0,1729,	PART1
chr5	59783539	59843484	lncRNA369-3=NR_024617	1000	+	59843484	59843484	0	4	711,140,88,1556,	0,41691,46219,58389,	PART1
chr2	85764589	85766009	lncRNA728=NR_038942	1000	-	85766009	85766009	0	1	1420,	0,	PARTICL
chr21	34100424	34115433	lncRNA284-1=NR_038879	1000	+	34115433	34115433	0	4	2548,69,70,861,	0,5475,10158,14148,	PAXBP1-AS1
chr21	34100424	34105224	lncRNA284-2=NR_038880	1000	+	34105224	34105224	0	2	2548,395,	0,4405,	PAXBP1-AS1
chr9	79379353	79402465	lncRNA461=NR_015342	1000	+	79402465	79402465	0	3	118,183,3434,	0,19267,19678,	PCA3
chr8	128000000	128000000	lncRNA448=NR_045262	1000	+	128000000	128000000	0	2	621,1371,	0,6490,	PCAT1
chr18	24267584	24283602	lncRNA691=NR_024259	1000	-	24283602	24283602	0	2	2351,247,	0,15771,	PCAT18
chr19	41960073	42006554	lncRNA711=NR_040109	1000	-	42006554	42006554	0	4	2319,204,888,61,	0,24915,40374,46420,	PCAT19
chr4	80748624	80784401	lncRNA348=NR_026555	1000	+	80784401	80784401	0	2	133,1958,	0,33819,	PCAT4
chr1	203000000	203000000	lncRNA34-1=NR_046325	1000	+	203000000	203000000	0	2	425,339,	0,629,	PCAT6
chr1	203000000	203000000	lncRNA34-2=NR_046326	1000	+	203000000	203000000	0	2	425,225,	0,743,	PCAT6
chr12	47602202	47610226	lncRNA607=NR_026544	1000	-	47610226	47610226	0	3	2342,100,60,	0,7745,7964,	PCED1B-AS1
chr2	194000000	194000000	lncRNA254=NR_002769	1000	+	194000000	194000000	0	3	184,84,1322,	0,944,25733,	PCGEM1
chr7	100000000	100000000	lncRNA909=NR_038910	1000	-	100000000	100000000	0	9	682,102,250,132,150,130,64,827,201,	0,829,3424,10270,10639,11322,12219,12939,14437,	PCOLCE-AS1
chr10	113000000	113000000	lncRNA576=NR_026932	1000	-	113000000	113000000	0	1	2015,	0,	PDCD4-AS1
chrX	18908413	18913093	lncRNA479=NR_029379	1000	+	18913093	18913093	0	3	333,134,829,	0,2909,3851,	PHKA2-AS1
chr3	139000000	139000000	lncRNA820=NR_027070	1000	-	139000000	139000000	0	1	531,	0,	PISRT1
chr17	1420212	1421390	lncRNA182=NR_028514	1000	+	1421390	1421390	0	2	175,379,	0,799,	PITPNA-AS1
chr10	3183792	3190821	lncRNA45=NR_038284	1000	+	3190821	3190821	0	4	169,117,131,3659,	0,1371,2255,3370,	PITRM1-AS1
chr10	96039046	96046827	lncRNA574=NR_033969	1000	-	96046827	96046827	0	4	1042,36,100,230,	0,1304,4097,7551,	PLCE1-AS1
chr19	43853207	43853700	lncRNA219=NR_026881	1000	+	43853700	43853700	0	1	493,	0,	PRG1
chr3	64053639	64088807	lncRNA308=NR_045697	1000	+	64088807	64088807	0	3	198,98,6209,	0,27130,28959,	PRICKLE2-AS1
chr7	152000000	152000000	lncRNA427=NR_038926	1000	+	152000000	152000000	0	3	99,30,662,	0,795,1520,	PRKAG2-AS1
chr10	6622386	6627323	lncRNA47-1=NR_036503	1000	+	6627323	6627323	0	2	503,1686,	0,3251,	PRKCQ-AS1
chr10	6622386	6627323	lncRNA47-2=NR_036502	1000	+	6627323	6627323	0	3	503,64,1686,	0,1713,3251,	PRKCQ-AS1
chr10	54056607	54073888	lncRNA567=NR_038277	1000	-	54073888	54073888	0	6	1066,326,140,138,88,495,	0,3665,4413,12552,16550,16786,	PRKG1-AS1
chr10	11891606	11936709	lncRNA560=NR_038222	1000	-	11936709	11936709	0	6	2149,121,114,136,107,529,	0,7657,13209,19758,38239,44574,	PROSER2-AS1
chr5	177000000	177000000	lncRNA870-1=NR_038916	1000	-	177000000	177000000	0	3	982,118,301,	0,2025,9755,	PRR7-AS1
chr5	177000000	177000000	lncRNA870-2=NR_038915	1000	-	177000000	177000000	0	4	982,118,199,301,	0,2025,6507,9755,	PRR7-AS1
chr6	31141511	31145676	lncRNA880=NR_026816	1000	-	31145676	31145676	0	3	299,33,261,	0,503,3904,	PSORS1C3
chr3	111000000	111000000	lncRNA817=NR_045114	1000	-	111000000	111000000	0	4	594,156,208,170,	0,7188,23948,24474,	PVRL3-AS1
chr15	25380788	25383200	lncRNA149=NR_022009	1000	+	25383200	25383200	0	1	2412,	0,	PWAR1
chr15	25456838	25457180	lncRNA150=NR_022010	1000	+	25457180	25457180	0	1	342,	0,	PWAR4
chr15	24803303	24832926	lncRNA147=NR_026646	1000	+	24832926	24832926	0	9	165,145,286,27,97,304,97,104,213,	0,8499,9740,11626,11875,16353,16750,22070,29410,	PWRN1
chr15	24409925	24415053	lncRNA648=NR_026647	1000	-	24415053	24415053	0	1	5128,	0,	PWRN2
chr12	121000000	121000000	lncRNA109=NR_038924	1000	+	121000000	121000000	0	4	136,77,96,454,	0,5254,8548,11084,	PXN-AS1
chr19	8439259	8455575	lncRNA701=NR_038237	1000	-	8455575	8455575	0	3	233,106,683,	0,2586,15633,	RAB11B-AS1
chr11	82783107	82784754	lncRNA87=NR_038903	1000	+	82784754	82784754	0	3	81,182,410,	0,557,1237,	RAB30-AS1
chr15	40985952	40987303	lncRNA650=NR_040058	1000	-	40987303	40987303	0	2	1041,94,	0,1257,	RAD51-AS1
chr6	150000000	150000000	lncRNA406=NR_045127	1000	+	150000000	150000000	0	3	62,107,322,	0,6030,29084,	RAET1E-AS1
chr17	40905946	40913275	lncRNA679-1=NR_024462	1000	-	40913275	40913275	0	6	302,694,142,88,77,378,	0,591,5810,6497,6706,6951,	RAMP2-AS1
chr17	40905946	40913275	lncRNA679-2=NR_024461	1000	-	40913275	40913275	0	4	2451,142,286,378,	0,5810,6497,6951,	RAMP2-AS1
chr2	174000000	174000000	lncRNA739=NR_026995	1000	-	174000000	174000000	0	4	4244,129,167,81,	0,11115,12105,12936,	RAPGEF4-AS1
chr12	26107587	26110518	lncRNA606-1=NR_038227	1000	-	26110518	26110518	0	4	587,121,123,133,	0,1572,1984,2798,	RASSF8-AS1
chr12	26107587	26112375	lncRNA606-2=NR_038228	1000	-	26112375	26112375	0	4	587,121,126,117,	0,1572,1984,4671,	RASSF8-AS1
chr13	79980443	79998468	lncRNA127=NR_038991	1000	+	79998468	79998468	0	7	169,226,103,82,56,228,1607,	0,6373,8953,11526,14451,15678,16418,	RBM26-AS1
chr3	50137035	50138421	lncRNA811=NR_045388	1000	-	50138421	50138421	0	1	1386,	0,	RBM5-AS1
chr1	24822822	24828850	lncRNA515-1=NR_045409	1000	-	24828850	24828850	0	3	264,59,13,	0,3320,6015,	RCAN3AS
chr1	24822822	24828850	lncRNA515-2=NR_045407	1000	-	24828850	24828850	0	3	264,111,13,	0,3320,6015,	RCAN3AS
chr1	24822822	24828850	lncRNA515-3=NR_045408	1000	-	24828850	24828850	0	3	264,152,13,	0,3320,6015,	RCAN3AS
chr22	29833003	29838118	lncRNA794=NR_002727	1000	-	29838118	29838118	0	1	5115,	0,	RFPL1S
chr5	98105321	98108788	lncRNA861=NR_033932	1000	-	98108788	98108788	0	2	1567,463,	0,3004,	RGMB-AS1
chr2	108000000	108000000	lncRNA732=NR_024439	1000	-	108000000	108000000	0	2	1122,459,	0,2605,	RGPD4-AS1
chr12	97858798	97927544	lncRNA105=NR_024037	1000	+	97927544	97927544	0	9	51,60,146,105,128,187,126,205,1091,	0,647,27440,28160,28854,29674,30910,65634,67655,	RMST
chr2	3605976	3609340	lncRNA230-1=NR_038430	1000	+	3609340	3609340	0	3	612,326,434,	0,1017,2930,	RNASEH1-AS1
chr2	3605976	3609340	lncRNA230-2=NR_038431	1000	+	3609340	3609340	0	2	612,434,	0,2930,	RNASEH1-AS1
chr2	3605975	3609340	lncRNA230-3=NR_038429	1000	+	3609340	3609340	0	3	613,282,434,	0,1062,2931,	RNASEH1-AS1
chr2	7052406	7058813	lncRNA718=NR_033997	1000	-	7058813	7058813	0	5	1389,158,145,375,281,	0,1917,3547,4574,6126,	RNF144A-AS1
chr17	74136636	74150729	lncRNA193=NR_040017	1000	+	74150729	74150729	0	8	125,119,165,143,64,306,656,599,	0,2674,4366,4866,5718,6738,12577,13494,	RNF157-AS1
chr6	125000000	125000000	lncRNA889=NR_026876	1000	-	125000000	125000000	0	7	4614,61,43,110,141,168,205,	0,11942,23450,26762,37053,39685,54577,	RNF217-AS1
chr8	120000000	120000000	lncRNA445=NR_038210	1000	+	120000000	120000000	0	5	186,121,152,110,132,	0,534,47449,103518,104935,	SAMD12-AS1
chr2	200000000	200000000	lncRNA255=NR_026830	1000	+	200000000	200000000	0	2	164,3152,	0,1509,	SATB2-AS1
chr11	9779839	9832866	lncRNA76=NR_036485	1000	+	9832866	9832866	0	3	211,1437,1060,	0,49555,51967,	SBF2-AS1
chrX	20154183	20154531	lncRNA973=NR_023358	1000	-	20154531	20154531	0	1	348,	0,	SCARNA9L
chr20	1305986	1359379	lncRNA260-1=NR_040049	1000	+	1359379	1359379	0	3	187,101,1938,	0,47735,51455,	SDCBP2-AS1
chr20	1305986	1359379	lncRNA260-2=NR_040048	1000	+	1359379	1359379	0	4	187,101,215,1938,	0,47735,49141,51455,	SDCBP2-AS1
chr20	1305986	1359379	lncRNA260-3=NR_040047	1000	+	1359379	1359379	0	3	440,101,1938,	0,47735,51455,	SDCBP2-AS1
chr4	110000000	110000000	lncRNA840=NR_039978	1000	-	110000000	110000000	0	3	818,55,84,	0,1729,3771,	SEC24B-AS1
chr11	129000000	129000000	lncRNA598=NR_038908	1000	-	129000000	129000000	0	3	450,737,111,	0,983,4241,	SENCR
chr3	15295690	15306005	lncRNA304=NR_046084	1000	+	15306005	15306005	0	3	3423,1949,203,	0,4450,10112,	SH3BP5-AS1
chr10	106000000	106000000	lncRNA69=NR_038940	1000	+	106000000	106000000	0	3	318,139,1566,	0,3003,7065,	SH3PXD2A-AS1
chr9	131000000	131000000	lncRNA965=NR_033374	1000	-	131000000	131000000	0	5	1479,1209,216,126,812,	0,2307,3903,6539,6752,	SLC25A25-AS1
chr7	107000000	107000000	lncRNA914=NR_028137	1000	-	107000000	107000000	0	2	3691,197,	0,5086,	SLC26A4-AS1
chr1	43424719	43449029	lncRNA13=NR_033967	1000	+	43449029	43449029	0	4	529,146,215,234,	0,11200,14925,24076,	SLC2A1-AS1
chr10	18290714	18299491	lncRNA561=NR_038419	1000	-	18299491	18299491	0	5	1611,98,134,89,34,	0,2525,6764,7879,8743,	SLC39A12-AS1
chr2	40144773	40482349	lncRNA236=NR_038441	1000	+	40482349	40482349	0	5	26,41,54,91,790,	0,5215,187275,334050,336786,	SLC8A1-AS1
chr20	61294378	61297973	lncRNA769=NR_024470	1000	-	61297973	61297973	0	4	461,574,151,237,	0,1897,2833,3358,	SLCO4A1-AS1
chr1	41480261	41509562	lncRNA12=NR_037868	1000	+	41509562	41509562	0	4	3812,180,32,776,	0,13943,23456,28525,	SLFNL1-AS1
chr10	98862512	98863504	lncRNA65=NR_038330	1000	+	98863504	98863504	0	3	355,172,162,	0,564,830,	SLIT1-AS1
chr4	20393811	20396479	lncRNA337=NR_037876	1000	+	20396479	20396479	0	4	75,104,94,328,	0,1161,1377,2340,	SLIT2-IT1
chr5	135000000	135000000	lncRNA866=NR_026763	1000	-	135000000	135000000	0	2	268,1541,	0,3836,	SMAD5-AS1
chr9	72830974	72873790	lncRNA956=NR_039990	1000	-	72873790	72873790	0	4	363,176,21,479,	0,13155,41856,42337,	SMC5-AS1
chr1	183000000	183000000	lncRNA542=NR_040063	1000	-	183000000	183000000	0	5	793,196,126,76,1263,	0,890,8798,9589,9844,	SMG7-AS1
chr16	88729780	88753594	lncRNA180-1=NR_024399	1000	+	88753594	88753594	0	4	28,189,310,396,	0,7904,8440,23418,	SNAI3-AS1
chr16	88729780	88741914	lncRNA180-2=NR_024402	1000	+	88741914	88741914	0	4	28,189,310,1903,	0,7904,8440,10231,	SNAI3-AS1
chr20	10004459	10200154	lncRNA753=NR_040710	1000	-	10200154	10200154	0	5	2355,105,109,120,270,	0,2732,80474,173006,195425,	SNAP25-AS1
chr4	90757551	90763142	lncRNA351=NR_045481	1000	+	90763142	90763142	0	4	334,146,60,281,	0,1860,4940,5310,	SNCA-AS1
chr11	62619459	62623360	lncRNA591=NR_003098	1000	-	62623360	62623360	0	11	694,29,41,39,33,47,33,51,84,43,24,	0,823,1087,1564,1813,2030,2531,2900,3145,3436,3877,	SNHG1
chr14	95999248	96001209	lncRNA645-1=NR_001459	1000	-	96001209	96001209	0	2	150,1180,	0,781,	SNHG10
chr14	95999248	96001209	lncRNA645-2=NR_003138	1000	-	96001209	96001209	0	1	1961,	0,	SNHG10
chr20	37075296	37079564	lncRNA268=NR_003239	1000	+	37079564	37079564	0	5	359,158,69,112,389,	0,812,2008,3682,3879,	SNHG11
chr1	28905049	28908366	lncRNA516=NR_024127	1000	-	28908366	28908366	0	6	143,55,70,87,119,265,	0,995,1374,2022,2573,3052,	SNHG12
chr7	45022626	45026259	lncRNA904=NR_003697	1000	-	45026259	45026259	0	5	295,225,70,77,136,	0,794,1329,2993,3497,	SNHG15
chr20	37049238	37064018	lncRNA763-1=NR_027241	1000	-	37064018	37064018	0	7	309,93,155,85,72,123,349,	0,414,1495,5823,10445,13908,14431,	SNHG17
chr20	37049266	37063962	lncRNA763-2=NR_015366	1000	-	37063962	37063962	0	8	281,93,150,118,85,72,123,123,	0,386,1472,5316,5795,10417,13880,14573,	SNHG17
chr5	9546311	9550409	lncRNA362=NR_045196	1000	+	9550409	9550409	0	3	331,160,996,	0,2790,3102,	SNHG18
chr6	86386724	86388451	lncRNA885=NR_003038	1000	-	86388451	86388451	0	6	185,69,81,79,53,40,	0,417,788,947,1129,1687,	SNHG5
chr8	67834164	67837777	lncRNA936=NR_002599	1000	-	67837777	67837777	0	4	185,69,112,106,	0,394,684,3507,	SNHG6
chr9	140000000	140000000	lncRNA967-1=NR_024542	1000	-	140000000	140000000	0	4	517,106,41,304,	0,1717,2452,3287,	SNHG7
chr9	140000000	140000000	lncRNA967-2=NR_024543	1000	-	140000000	140000000	0	5	346,56,106,41,304,	0,461,1717,2452,3287,	SNHG7
chr9	140000000	140000000	lncRNA967-3=NR_003672	1000	-	140000000	140000000	0	2	1855,304,	0,2649,	SNHG7
chr16	2014996	2015505	lncRNA169=NR_003142	1000	+	2015505	2015505	0	2	134,99,	0,410,	SNHG9
chr3	131000000	131000000	lncRNA819=NR_002985	1000	-	131000000	131000000	0	1	236,	0,	SNORA58
chr12	93959403	93965174	lncRNA612=NR_038263	1000	-	93965174	93965174	0	4	117,227,96,134,	0,1116,1436,5637,	SOCS2-AS1
chr17	26926150	26944395	lncRNA187=NR_040012	1000	+	26944395	26944395	0	3	114,158,1093,	0,565,17152,	SPAG5-AS1
chr2	232000000	232000000	lncRNA748=NR_033879	1000	-	232000000	232000000	0	6	1743,1196,207,69,109,185,	0,2616,7401,7966,10909,11480,	SPATA3-AS1
chr15	101000000	101000000	lncRNA662=NR_028140	1000	-	101000000	101000000	0	3	1171,81,312,	0,4851,5465,	SPATA41
chr1	109000000	109000000	lncRNA25=NR_034168	1000	+	109000000	109000000	0	3	285,110,140,	0,941,1168,	SPATA42
chr4	56232767	56251747	lncRNA837=NR_037969	1000	-	56251747	56251747	0	4	563,163,164,36,	0,8270,11006,18944,	SRD5A3-AS1
chr15	40331511	40359710	lncRNA154-1=NR_040059	1000	+	40359710	40359710	0	4	280,109,141,2289,	0,6650,25150,25910,	SRP14-AS1
chr15	40331511	40349201	lncRNA154-2=NR_040061	1000	+	40349201	40349201	0	4	138,109,189,271,	0,6650,17142,17419,	SRP14-AS1
chr15	40331511	40359710	lncRNA154-3=NR_040060	1000	+	40359710	40359710	0	3	138,109,2289,	0,6650,25910,	SRP14-AS1
chr15	40331511	40349201	lncRNA154-4=NR_040062	1000	+	40349201	40349201	0	3	138,109,312,	0,6650,17378,	SRP14-AS1
chr16	2787076	2802601	lncRNA663=NR_027275	1000	-	2802601	2802601	0	6	213,131,59,168,115,159,	0,404,1366,6476,12469,15366,	SRRM2-AS1
chr10	17428934	17450285	lncRNA49=NR_034129	1000	+	17450285	17450285	0	3	140,98,319,	0,12169,21032,	ST8SIA6-AS1
chr5	111000000	111000000	lncRNA374=NR_040093	1000	+	111000000	111000000	0	7	283,217,122,224,190,3066,1423,	0,157192,215718,216310,217264,219554,226077,	STARD4-AS1
chr20	43592439	43595099	lncRNA766=NR_038341	1000	-	43595099	43595099	0	3	1650,124,342,	0,1763,2318,	STK4-AS1
chr9	103000000	103000000	lncRNA962=NR_038853	1000	-	103000000	103000000	0	3	378,126,48,	0,8562,20236,	STX17-AS1
chr4	4543857	4712664	lncRNA334=NR_037888	1000	+	4712664	4712664	0	6	345,170,133,170,238,1422,	0,2607,106846,107242,163542,167385,	STX18-AS1
chr6	147000000	148000000	lncRNA895=NR_034115	1000	-	148000000	148000000	0	11	1421,394,507,126,26,103,43,61,55,134,202,	0,2930,9436,19229,130656,160052,233416,278028,332204,332426,363024,	STXBP5-AS1
chr12	115000000	115000000	lncRNA107=NR_038440	1000	+	115000000	115000000	0	3	91,180,3367,	0,633,1271,	TBX5-AS1
chr1	24086871	24104787	lncRNA514=NR_038280	1000	-	24104787	24104787	0	4	770,56,159,99,	0,11729,11886,17817,	TCEB3-AS1
chr14	96117514	96139789	lncRNA141=NR_028288	1000	+	96139789	96139789	0	8	1049,113,118,185,67,136,157,1482,	0,1199,3331,11302,18373,19264,20153,20793,	TCL6
chr6	40346162	40347631	lncRNA394=NR_024015	1000	+	40347631	40347631	0	2	474,611,	0,858,	TDRG1
chr13	31504808	31506745	lncRNA625-1=NR_038288	1000	-	31506745	31506745	0	3	203,691,333,	0,574,1604,	TEX26-AS1
chr13	31456971	31506745	lncRNA625-2=NR_038287	1000	-	31506745	31506745	0	4	501,123,74,1363,	0,1103,47966,48411,	TEX26-AS1
chr10	127000000	127000000	lncRNA72=NR_023362	1000	+	127000000	127000000	0	5	179,115,122,98,235,	0,654,1509,1884,3840,	TEX36-AS1
chr6	10412550	10416402	lncRNA383=NR_033910	1000	+	10416402	10416402	0	3	50,371,883,	0,2363,2969,	TFAP2A-AS1
chr1	219000000	219000000	lncRNA549=NR_046268	1000	-	219000000	219000000	0	3	267,214,76,	0,979,1407,	TGFB2-AS1
chr3	24535577	24541502	lncRNA305=NR_046244	1000	+	24541502	24541502	0	2	405,480,	0,5445,	THRB-AS1
chr3	156000000	156000000	lncRNA823=NR_027954	1000	-	156000000	156000000	0	1	2543,	0,	TIPARP-AS1
chr5	87564698	87732491	lncRNA371-1=NR_039995	1000	+	87732491	87732491	0	3	146,60,402,	0,1644,167391,	TMEM161B-AS1
chr5	87564698	87732491	lncRNA371-2=NR_039993	1000	+	87732491	87732491	0	4	146,60,122,402,	0,1644,141191,167391,	TMEM161B-AS1
chr10	81805988	81838949	lncRNA569-1=NR_027432	1000	-	81838949	81838949	0	4	2946,191,118,467,	0,7163,14583,32494,	TMEM254-AS1
chr10	81805988	81838949	lncRNA569-2=NR_027431	1000	-	81838949	81838949	0	5	2946,191,87,118,467,	0,7163,10086,14583,32494,	TMEM254-AS1
chr10	81805988	81838949	lncRNA569-3=NR_027430	1000	-	81838949	81838949	0	5	2946,191,87,144,467,	0,7163,10086,14557,32494,	TMEM254-AS1
chr10	81805988	81838949	lncRNA569-4=NR_027428	1000	-	81838949	81838949	0	6	2946,191,211,87,144,467,	0,7163,9683,10086,14557,32494,	TMEM254-AS1
chr10	81805988	81838949	lncRNA569-5=NR_027429	1000	-	81838949	81838949	0	5	2946,191,211,144,467,	0,7163,9683,14557,32494,	TMEM254-AS1
chr1	15438310	15478960	lncRNA511=NR_027136	1000	-	15478960	15478960	0	5	5993,578,88,146,174,	0,6512,9157,12413,40476,	TMEM51-AS1
chr10	45306471	45455137	lncRNA566=NR_033842	1000	-	45455137	45455137	0	8	1160,99,80,217,246,1254,146,98,	0,12166,14478,15128,19976,23042,112057,148568,	TMEM72-AS1
chrX	155000000	155000000	lncRNA980=NR_039991	1000	-	155000000	155000000	0	4	1231,98,63,310,	0,4724,19512,27064,	TMLHE-AS1
chr12	98906750	98910004	lncRNA613=NR_027157	1000	-	98910004	98910004	0	2	2925,236,	0,3018,	TMPO-AS1
chr7	86954663	86974808	lncRNA908=NR_015381	1000	-	86974808	86974808	0	3	97,162,450,	0,16175,19695,	TP53TG1
chr1	3652547	3663937	lncRNA510-1=NR_033708	1000	-	3663937	3663937	0	5	1871,155,154,130,1767,	0,4249,6820,7077,9623,	TP73-AS1
chr1	3652547	3663937	lncRNA510-2=NR_033710	1000	-	3663937	3663937	0	6	3352,36,552,108,130,1767,	0,3388,3852,6820,7077,9623,	TP73-AS1
chr1	3652547	3663335	lncRNA510-3=NR_033712	1000	-	3663335	3663335	0	6	1871,155,108,130,575,485,	0,4249,6820,7077,9623,10303,	TP73-AS1
chr1	3652547	3663937	lncRNA510-4=NR_033711	1000	-	3663937	3663937	0	4	4404,108,130,1767,	0,6820,7077,9623,	TP73-AS1
chr1	3652547	3663937	lncRNA510-5=NR_033709	1000	-	3663937	3663937	0	5	2530,155,108,130,1767,	0,4249,6820,7077,9623,	TP73-AS1
chr7	38381177	38418238	lncRNA418=NR_040085	1000	+	38418238	38418238	0	4	223,107,105,3081,	0,4444,8769,33980,	TRG-AS1
chr13	45150031	45154568	lncRNA123=NR_038381	1000	+	45154568	45154568	0	3	375,136,2331,	0,1146,2206,	TSC22D1-AS1
chrX	73012039	73049066	lncRNA484=NR_003255	1000	+	73049066	73049066	0	1	37027,	0,	TSIX
chr2	167000000	167000000	lncRNA251-1=NR_038984	1000	+	167000000	167000000	0	4	220,145,38,287,	0,13340,14031,14178,	TTC21B-AS1
chr2	167000000	167000000	lncRNA251-2=NR_038983	1000	+	167000000	167000000	0	5	220,56,145,38,287,	0,877,13340,14031,14178,	TTC21B-AS1
chr22	28315363	28320951	lncRNA296-1=NR_026962	1000	+	28320951	28320951	0	3	170,161,617,	0,2642,4971,	TTC28-AS1
chr22	28315363	28398667	lncRNA296-2=NR_026963	1000	+	28398667	28398667	0	5	170,80,181,1428,3250,	0,15775,75097,78035,80054,	TTC28-AS1
chrY	6258441	6279605	lncRNA493-1=NR_003589	1000	+	6279605	6279605	0	5	275,160,109,138,258,	0,3699,10722,13187,20906,	TTTY1B
chrY	9590764	9611928	lncRNA986-2=NR_003589_1	1000	-	9611928	9611928	0	5	258,138,109,160,275,	0,7839,10333,17305,20889,	TTTY1B
chrY	22627553	22681114	lncRNA989=NR_001542	1000	-	22681114	22681114	0	6	155,240,60,110,105,958,	0,760,2521,4204,41684,52603,	TTTY10
chrY	7672964	7678723	lncRNA496=NR_001551	1000	+	7678723	7678723	0	2	156,822,	0,4937,	TTTY12
chrY	23745485	23756552	lncRNA990=NR_001537	1000	-	23756552	23756552	0	6	63,92,162,99,162,81,	0,1183,3901,5672,6366,10986,	TTTY13
chrY	14774297	14804153	lncRNA501=NR_001545	1000	+	14804153	14804153	0	4	340,47,94,4761,	0,2273,24144,25095,	TTTY15
chrY	8551410	8551919	lncRNA983=NR_001550	1000	-	8551919	8551919	0	2	63,158,	0,351,	TTTY18
chrY	8572512	8573324	lncRNA497=NR_001549	1000	+	8573324	8573324	0	2	88,181,	0,631,	TTTY19
chrY	9638761	9650854	lncRNA500=NR_001539	1000	+	9650854	9650854	0	5	155,112,75,39,46,	0,3621,8158,8918,12047,	TTTY22
chrY	24442944	24445023	lncRNA991=NR_001541	1000	-	24445023	24445023	0	2	991,571,	0,1508,	TTTY5
chrY	24291111	24292978	lncRNA503-2=NR_001527	1000	+	24292978	24292978	0	3	115,138,239,	0,333,1628,	TTTY6
chrY	24585739	24587606	lncRNA992-1=NR_001527_1	1000	-	24587606	24587606	0	3	239,138,115,	0,1396,1752,	TTTY6
chrY	24291133	24292981	lncRNA503-1=NR_002175	1000	+	24292981	24292981	0	3	93,138,242,	0,311,1606,	TTTY6B
chrY	24585736	24587584	lncRNA992-2=NR_002175_1	1000	-	24587584	24587584	0	3	242,138,93,	0,1399,1755,	TTTY6B
chrY	6317508	6325947	lncRNA495-1=NR_001534	1000	+	6325947	6325947	0	7	37,162,75,477,114,256,246,	0,978,3447,4210,6604,7691,8193,	TTTY7
chrY	9544432	9552871	lncRNA984-1=NR_001534_1	1000	-	9552871	9552871	0	7	246,256,114,477,75,162,37,	0,492,1721,3752,4917,7299,8402,	TTTY7
chr3	116000000	116000000	lncRNA315=NR_015391	1000	+	116000000	116000000	0	4	634,503,112,853,	0,2567,4251,6400,	TUSC7
chr13	99848627	99853011	lncRNA631-1=NR_036531	1000	-	99853011	99853011	0	2	1429,392,	0,3992,	UBAC2-AS1
chr13	99848627	99853009	lncRNA631-2=NR_036532	1000	-	99853009	99853009	0	2	1429,118,	0,4264,	UBAC2-AS1
chr15	74753605	74773633	lncRNA163-1=NR_038448	1000	+	74773633	74773633	0	5	834,95,219,294,242,	0,4771,17795,19356,19786,	UBL7-AS1
chr15	74753605	74773633	lncRNA163-2=NR_038449	1000	+	74773633	74773633	0	4	767,95,219,242,	0,4771,17795,19786,	UBL7-AS1
chr20	3087556	3131513	lncRNA261=NR_038395	1000	+	3131513	3131513	0	7	661,276,176,86,109,156,330,	0,2564,3367,3721,4733,29092,43627,	UBOX5-AS1
chr10	72976980	72977985	lncRNA568=NR_038453	1000	-	72977985	72977985	0	2	412,235,	0,770,	UNC5B-AS1
chr9	92254697	92334674	lncRNA462=NR_024280	1000	+	92334674	92334674	0	6	197,455,731,167,71,573,	0,25145,32974,58250,62135,79404,	UNQ6494
chr12	109000000	109000000	lncRNA616=NR_038996	1000	-	109000000	109000000	0	2	698,280,	0,1645,	USP30-AS1
chr15	63879908	63893026	lncRNA652=NR_034080	1000	-	63893026	63893026	0	3	1391,92,239,	0,6985,12879,	USP3-AS1
chrX	26576453	26579169	lncRNA480=NR_001559	1000	+	26579169	26579169	0	1	2716,	0,	VENTXP1
chr9	2535654	2622373	lncRNA949=NR_015375	1000	-	2622373	2622373	0	4	361,95,154,274,	0,704,3744,86445,	VLDLR-AS1
chr9	79791671	79792833	lncRNA957=NR_026668	1000	-	79792833	79792833	0	2	151,291,	0,871,	VPS13A-AS1
chr13	42535304	42555701	lncRNA121=NR_039974	1000	+	42555701	42555701	0	4	1066,72,168,773,	0,7232,15280,19624,	VWA8-AS1
chr10	28808845	28821283	lncRNA562=NR_033805	1000	-	28821283	28821283	0	3	4695,61,620,	0,6031,11818,	WAC-AS1
chr4	85887970	85928168	lncRNA349=NR_015359	1000	+	85928168	85928168	0	4	310,152,98,1009,	0,2907,37412,39189,	WDFY3-AS2
chr10	123000000	123000000	lncRNA578=NR_033850	1000	-	123000000	123000000	0	3	1864,150,486,	0,14923,88882,	WDR11-AS1
chr3	149000000	149000000	lncRNA323=NR_040250	1000	+	149000000	149000000	0	3	499,942,257,	0,1168,2896,	WWTR1-AS1
chr5	76382622	76444176	lncRNA370=NR_024398	1000	+	76444176	76444176	0	4	107,133,202,700,	0,689,31522,60854,	ZBED3-AS1
chr11	10879763	10900823	lncRNA78=NR_034137	1000	+	10900823	10900823	0	3	150,67,896,	0,7044,20164,	ZBED5-AS1
chr10	31605456	31608024	lncRNA564=NR_024284	1000	-	31608024	31608024	0	2	2013,200,	0,2368,	ZEB1-AS1
chr20	47895178	47905795	lncRNA271=NR_036659	1000	+	47905795	47905795	0	4	97,105,86,214,	0,462,1843,10403,	ZFAS1
chr8	136000000	136000000	lncRNA450=NR_002438	1000	+	136000000	136000000	0	2	505,434,	0,2185,	ZFAT-AS1
chr10	44124264	44170147	lncRNA52=NR_038867	1000	+	44170147	44170147	0	5	162,401,361,138,866,	0,42304,42901,43491,45017,	ZNF32-AS3
chr10	77056140	77121436	lncRNA57-1=NR_038226	1000	+	77121436	77121436	0	4	269,123,198,1058,	0,2569,62127,64238,	ZNF503-AS1
chr10	77056140	77121436	lncRNA57-2=NR_038224	1000	+	77121436	77121436	0	3	269,198,1058,	0,62127,64238,	ZNF503-AS1
chr10	77056140	77121436	lncRNA57-3=NR_038223	1000	+	77121436	77121436	0	3	269,540,1058,	0,62127,64238,	ZNF503-AS1
chr10	77056140	77121436	lncRNA57-4=NR_038225	1000	+	77121436	77121436	0	4	269,198,111,1058,	0,62127,62556,64238,	ZNF503-AS1
chr19	56905044	56910539	lncRNA224-1=NR_037159	1000	+	56910539	56910539	0	4	378,225,168,894,	0,541,4205,4601,	ZNF582-AS1
chr19	56905044	56910544	lncRNA224-2=NR_037160	1000	+	56910544	56910544	0	2	378,1295,	0,4205,	ZNF582-AS1
chr19	56905044	56910539	lncRNA224-3=NR_037161	1000	+	56910539	56910539	0	4	766,168,107,277,	0,4205,4601,5218,	ZNF582-AS1
chr19	56989492	57006805	lncRNA225-1=NR_036522	1000	+	57006805	57006805	0	2	153,1274,	0,16039,	ZNF667-AS1
chr19	56989242	57006805	lncRNA225-2=NR_036521	1000	+	57006805	57006805	0	2	508,1274,	0,16289,	ZNF667-AS1
chr19	37288464	37319013	lncRNA215-1=NR_040028	1000	+	37319013	37319013	0	4	249,58,91,462,	0,4313,26168,30087,	ZNF790-AS1
chr19	37288451	37319013	lncRNA215-2=NR_040027	1000	+	37319013	37319013	0	6	262,38,58,91,143,462,	0,3653,4326,26181,27830,30100,	ZNF790-AS1
chr1	71512188	71532865	lncRNA18=NR_038420	1000	+	71532865	71532865	0	3	1084,175,417,	0,2308,20260,	ZRANB2-AS1
chr1	71547006	71703406	lncRNA19=NR_046217	1000	+	71703406	71703406	0	4	90,41,58,594,	0,10340,141733,155806,	ZRANB2-AS2
chr1	763063	789740	lncRNA1=NR_015368	1000	+	789740	789740	0	7	92,102,153,184,96,132,784,	0,1319,19970,24243,24987,25707,25893,	LINC01128
chr11	117000000	117000000	lncRNA89=NR_037803	1000	+	117000000	117000000	0	1	796,	0,	BACE1-AS
chr22	51021454	51022355	lncRNA300=NR_021492	1000	+	51022355	51022355	0	2	298,329,	0,572,	CHKB-AS1
chr16	54952777	54963079	lncRNA669-1=NR_034105	1000	-	54963079	54963079	0	5	344,113,66,113,398,	0,1432,4719,6235,9904,	CRNDE
chr16	54952777	54962690	lncRNA669-2=NR_034106	1000	-	54962690	54962690	0	5	344,113,66,113,285,	0,1432,4719,6235,9628,	CRNDE
chr1	172000000	172000000	lncRNA538=NR_038397	1000	-	172000000	172000000	0	1	6252,	0,	DNM3OS
chr2	172000000	172000000	lncRNA252-1=NR_046248	1000	+	172000000	172000000	0	4	94,31,49,604,	0,6053,6283,6550,	ERICH2
chr2	172000000	172000000	lncRNA252-2=NR_046247	1000	+	172000000	172000000	0	5	334,67,31,49,604,	0,4559,6053,6283,6550,	ERICH2
chr12	110000000	110000000	lncRNA617-1=NR_026662	1000	-	110000000	110000000	0	4	213,485,231,191,	0,784,2266,39972,	FAM222A-AS1
chr12	110000000	110000000	lncRNA617-2=NR_026661	1000	-	110000000	110000000	0	5	213,485,231,61,188,	0,784,2266,8780,39972,	FAM222A-AS1
chr11	2016405	2019065	lncRNA583=NR_002196	1000	-	2019065	2019065	0	5	619,123,113,135,1318,	0,700,903,1111,1342,	H19
chr2	177000000	177000000	lncRNA742=NR_033979	1000	-	177000000	177000000	0	3	3497,163,145,	0,4136,15618,	HAGLR
chr6	30255173	30294927	lncRNA879-1=NR_024052_6	1000	-	30294927	30294927	0	5	5203,494,106,214,797,	0,7074,8735,26872,38957,	HCG18
chr6	30255173	30294927	lncRNA879-2=NR_024053_6	1000	-	30294927	30294927	0	4	5203,494,106,797,	0,7074,8735,38957,	HCG18
chr6	31021983	31027653	lncRNA388=NR_003948_4	1000	+	31027653	31027653	0	1	5670,	0,	HCG22
chr12	54356095	54362515	lncRNA608=NR_003716	1000	-	54362515	54362515	0	6	1813,53,124,102,126,115,	0,1919,3652,3964,4957,6305,	HOTAIR
chr7	27240039	27246130	lncRNA414=NR_037843	1000	+	27246130	27246130	0	4	101,1065,797,1800,	0,202,1421,4291,	HOTTIP
chr11	2661767	2721228	lncRNA584=NR_002728	1000	-	2721228	2721228	0	1	59461,	0,	KCNQ1OT1
chr21	46419126	46424642	lncRNA785=NR_024089	1000	-	46424642	46424642	0	2	445,284,	0,5232,	LINC00162
chr14	107000000	107000000	lncRNA145=NR_027457	1000	+	107000000	107000000	0	3	190,194,1359,	0,6320,11716,	LINC00221
chr21	22114912	22175426	lncRNA774=NR_024090	1000	-	22175426	22175426	0	8	1239,130,120,126,92,140,53,114,	0,35823,36048,38754,38975,39712,43441,60400,	LINC00320
chr13	30914406	30948036	lncRNA624=NR_024464	1000	-	30948036	30948036	0	5	1199,66,117,90,117,	0,22891,27331,32015,33513,	LINC00426
chr19	16145288	16152918	lncRNA210-1=NR_024336	1000	+	16152918	16152918	0	4	534,252,130,670,	0,992,1409,6960,	LINC00905
chr19	16144522	16152918	lncRNA210-2=NR_024335	1000	+	16152918	16152918	0	5	116,533,252,130,670,	0,767,1758,2175,7726,	LINC00905
chr7	44078697	44082082	lncRNA420-1=NR_015401	1000	+	44082082	44082082	0	3	185,1209,269,	0,795,3116,	LINC00957
chr7	44079066	44082082	lncRNA420-2=NR_024416	1000	+	44082082	44082082	0	3	232,1625,290,	0,426,2726,	LINC00957
chr5	6583409	6588613	lncRNA360-1=NR_024424	1000	+	6588613	6588613	0	3	505,254,2273,	0,2477,2931,	LINC01018
chr5	6582286	6588613	lncRNA360-2=NR_024423	1000	+	6588613	6588613	0	5	93,182,199,254,2273,	0,246,1429,3600,4054,	LINC01018
chr5	170000000	170000000	lncRNA379=NR_026945	1000	+	170000000	170000000	0	3	147,90,1967,	0,1417,1703,	LINC01366
chr8	58131647	58145388	lncRNA440=NR_038235	1000	+	58145388	58145388	0	8	50,214,185,209,103,102,184,1438,	0,321,1022,2310,3080,3506,10456,12303,	LINC01606
chr7	131000000	131000000	lncRNA918-1=NR_015431	1000	-	131000000	131000000	0	4	1676,57,131,1084,	0,39893,108265,163560,	FLJ43663
chr1	852952	854817	lncRNA508=NR_026874	1000	-	854817	854817	0	4	148,154,91,103,	0,449,1252,1762,	LOC100130417
chr9	44387386	44391416	lncRNA459=NR_046203_1	1000	+	44391416	44391416	0	3	97,86,340,	0,381,3690,	LOC101927827
chr5	52405686	52410952	lncRNA368=NR_034107	1000	+	52410952	52410952	0	3	292,795,1264,	0,2383,4002,	LOC257396
chr5	173000000	173000000	lncRNA380-1=NR_027109	1000	+	173000000	173000000	0	2	29,1383,	0,575,	LOC285593
chr5	173000000	173000000	lncRNA380-2=NR_027108	1000	+	173000000	173000000	0	4	40,147,631,963,	0,586,3635,4467,	LOC285593
chr6	144000000	144000000	lncRNA894-1=NR_027113	1000	-	144000000	144000000	0	3	901,133,480,	0,3669,14530,	LOC285740
chr6	144000000	144000000	lncRNA894-2=NR_027114	1000	-	144000000	144000000	0	3	897,133,882,	0,3665,6833,	LOC285740
chr8	1244293	1250827	lncRNA924=NR_033895	1000	-	1250827	1250827	0	3	170,196,2644,	0,999,3890,	LOC286083
chr4	183000000	183000000	lncRNA846=NR_027107	1000	-	183000000	183000000	0	4	4540,142,94,177,	0,4697,5041,5333,	LOC90768
chr20	14864898	14910142	lncRNA755=NR_037841	1000	-	14910142	14910142	0	3	342,209,122,	0,3843,45122,	MACROD2-AS1
chr17	43339557	43345997	lncRNA189=NR_024435	1000	+	43345997	43345997	0	4	153,269,216,622,	0,4059,4922,5818,	MAP3K14-AS1
chr3	123000000	123000000	lncRNA317=NR_038266	1000	+	123000000	123000000	0	3	246,188,324,	0,43938,44940,	MYLK-AS1
chr4	2937277	2952794	lncRNA333=NR_015453	1000	+	2952794	2952794	0	4	2592,100,248,915,	0,3142,11322,14602,	NOP14-AS1
chr5	92746501	92916953	lncRNA860-1=NR_021491	1000	-	92916953	92916953	0	6	714,39,103,122,100,106,	0,27907,142965,144078,152568,170346,	NR2F1-AS1
chr5	92877577	92917003	lncRNA860-2=NR_021490	1000	-	92917003	92917003	0	6	2153,121,103,122,100,156,	0,2923,11889,13002,21492,39270,	NR2F1-AS1
chr5	92745064	92906499	lncRNA860-3=NR_015369	1000	-	92906499	92906499	0	5	2151,103,122,100,904,	0,144402,145515,154005,160531,	NR2F1-AS1
chr9	70970108	70972757	lncRNA953=NR_015423	1000	-	70972757	70972757	0	2	413,119,	0,2530,	PGM5-AS1
chr1	214000000	214000000	lncRNA548=NR_037850	1000	-	214000000	214000000	0	6	257,2799,101,81,125,195,	0,1883,14770,76911,77642,148319,	PROX1-AS1
chr8	129000000	129000000	lncRNA449=NR_003367	1000	+	129000000	129000000	0	9	202,165,410,169,301,130,113,137,274,	0,60622,96056,144975,189371,194629,275627,301985,306447,	PVT1
chr7	117000000	117000000	lncRNA915=NR_002331	1000	-	117000000	117000000	0	6	376,83,47,160,87,165,	0,5609,16005,18236,31875,33104,	ST7-AS2
chr5	87564840	87732491	lncRNA371-3=NR_039994	1000	+	87732491	87732491	0	4	96,60,122,402,	0,1502,141049,167249,	TMEM161B-AS1
chr19	15939756	15946230	lncRNA208=NR_015379	1000	+	15946230	15946230	0	3	392,102,919,	0,2308,5555,	UCA1
chr11	32457284	32461620	lncRNA80=NR_023920	1000	+	32461620	32461620	0	2	108,2230,	0,2106,	WT1-AS
chrX	73040494	73072588	lncRNA976=NR_001564	1000	-	73072588	73072588	0	6	7325,164,209,137,64,11372,	0,8408,10406,12578,16780,20722,	XIST
chrX	46404927	46407670	lncRNA481=NR_015378	1000	+	46407670	46407670	0	2	135,1770,	0,973,	ZNF674-AS1
chr1	31460911	31461481	lncRNA9=NR_002762	1000	+	31461481	31461481	0	1	570,	0,	PRO0611
chr10	115000000	115000000	lncRNA70=NR_015409	1000	+	115000000	115000000	0	2	910,2296,	0,2159,	LOC143188
chr19	31640782	31641311	lncRNA213=NR_026894	1000	+	31641311	31641311	0	1	529,	0,	DKFZp566F0947
chr21	36096104	36109479	lncRNA286=NR_024351	1000	+	36109479	36109479	0	6	147,151,171,81,71,73,	0,239,9102,10153,10878,13302,	LINC00160
chr22	47741320	47769291	lncRNA298=NR_038922	1000	+	47769291	47769291	0	4	154,118,48,4042,	0,18021,21197,23929,	LOC339685
chr4	101000000	101000000	lncRNA353=NR_002799	1000	+	101000000	101000000	0	1	1985,	0,	LOC256880
chr6	88410194	88411241	lncRNA398=NR_002767	1000	+	88411241	88411241	0	2	370,74,	0,973,	AKIRIN2-AS1
chr9	42004535	42008563	lncRNA458=NR_046203	1000	+	42008563	42008563	0	3	97,86,340,	0,381,3688,	LOC101927827
chr9	46829289	46833319	lncRNA460=NR_046203_2	1000	+	46833319	46833319	0	3	97,86,340,	0,381,3690,	LOC101927827
chr1	2481358	2484284	lncRNA509=NR_026927	1000	-	2484284	2484284	0	2	355,1854,	0,1072,	LOC115110
chr1	144000000	145000000	lncRNA531=NR_024584_1	1000	-	145000000	145000000	0	4	239,347,98,86,	0,673,40028,41138,	LOC728875
chr12	147945	149412	lncRNA600=NR_026823	1000	-	149412	149412	0	3	564,203,361,	0,666,1106,	FAM138D
chr16	85319914	85337002	lncRNA673=NR_038858	1000	-	85337002	85337002	0	6	314,57,139,116,230,652,	0,460,2391,3403,14230,16436,	LOC727710
chr21	46720159	46725172	lncRNA786=NR_046319	1000	-	46725172	46725172	0	3	298,1255,770,	0,2016,4243,	LINC00315
chr22	50171537	50173958	lncRNA800=NR_026993	1000	-	50173958	50173958	0	1	2421,	0,	LOC90834
chr6	29892368	29893428	lncRNA878=NR_001317_5	1000	-	29893428	29893428	0	1	1060,	0,	HCG4B
chr6	72124148	72130448	lncRNA884=NR_026807	1000	-	72130448	72130448	0	4	2114,73,66,680,	0,2874,4243,5620,	LINC00472
chr8	104000000	104000000	lncRNA939=NR_034092	1000	-	104000000	104000000	0	2	788,205,	0,6427,	LOC100499183
chrY	21034386	21040114	lncRNA988=NR_001544	1000	-	21040114	21040114	0	2	334,1161,	0,4567,	NCRNA00185
chr1	28832454	28837404	NR_002909	1000	+	28837404	28837404	0	3	142,33,2063,	0,2185,2887,	SNHG3
chr1	28832454	28837404	NR_036473	1000	+	28837404	28837404	0	4	142,108,33,2063,	0,277,2185,2887,	SNHG3
chr5	139000000	139000000	NR_036536	1000	+	139000000	139000000	0	5	410,30,82,79,446,	0,2369,4575,5299,8987,	SNHG4
chr5	139000000	139000000	NR_003141	1000	+	139000000	139000000	0	4	410,30,82,578,	0,2369,4575,5299,	SNHG4
chr5	149000000	149000000	NR_027180	1000	+	149000000	149000000	0	3	202,121,8747,	0,14604,17213,	MIR143HG
chr6	8652441	8654080	NR_004855	1000	+	8654080	8654080	0	2	182,303,	0,1336,	HULC
chr9	33673501	33677418	NR_023917	1000	-	33677418	33677418	0	1	3917,	0,	PTENP1
chrX	73164158	73290217	NR_024582	1000	+	73290217	73290217	0	5	142,79,122,113,1214,	0,260,50516,117712,124845,	JPX
chrX	131000000	131000000	NR_026975	1000	-	131000000	131000000	0	13	869,59,70,153,149,99,148,153,143,523,66,144,352,	0,6848,9001,46656,52948,53961,65899,81237,91674,93159,102322,122572,127642,	FIRRE
chr10	24536053	24544975	NR_023388	1000	+	24544975	24544975	0	2	1267,925,	0,7997,	PRINS
chr11	65265232	65273939	NR_002819	1000	+	65273939	65273939	0	1	8707,	0,	MALAT1
chr13	50556687	50699677	NR_002612	1000	-	50699677	50699677	0	11	1203,36,169,346,200,215,118,79,67,95,240,	0,6034,11241,14522,44655,46726,62099,67032,85545,93007,142750,	DLEU2
chr14	101000000	101000000	NR_003531	1000	+	101000000	101000000	0	8	110,109,711,118,141,134,76,333,	0,2600,2926,5309,9631,10059,19350,34583,	MEG3
chr14	101000000	101000000	NR_033359	1000	+	101000000	101000000	0	8	110,109,716,79,144,134,76,333,	0,2600,2926,4908,9628,10059,19350,34583,	MEG3
chr14	101000000	101000000	NR_002766	1000	+	101000000	101000000	0	7	110,109,716,114,134,76,333,	0,2600,2926,5313,10059,19350,34583,	MEG3
chr14	101000000	101000000	NR_033360	1000	+	101000000	101000000	0	7	110,109,716,130,134,76,333,	0,2600,2926,6404,10059,19350,34583,	MEG3
chr14	101000000	101000000	NR_003530	1000	+	101000000	101000000	0	9	110,109,716,114,130,120,134,76,333,	0,2600,2926,5313,6404,8524,10059,19350,34583,	MEG3
chr14	101000000	101000000	NR_033358	1000	+	101000000	101000000	0	8	110,109,716,114,130,134,76,333,	0,2600,2926,5313,6404,10059,19350,34583,	MEG3
chr14	57279900	57397550	NR_029385	1000	+	57397550	57397550	0	4	287,109,78,1953,	0,84357,85085,115697,	OTX2OS1
chr14	102000000	102000000	NR_002770	1000	-	102000000	102000000	0	1	3454,	0,	DIO3OS
chr19	41284123	41314346	NR_037791	1000	+	41314346	41314346	0	12	173,81,115,63,155,96,131,1077,120,137,68,633,	0,1800,2166,5559,5702,8446,8629,22120,28336,28919,29265,29590,	RAB4B-EGLN2
chr22	31365633	31375380	NR_002323	1000	+	31375380	31375380	0	3	2132,747,4225,	0,3207,5522,	TUG1
